# Supplementary material for: Larazotide Acetate Protects the Intestinal Mucosal Barrier from Anoxia/Reoxygenation Injury via Various Cellular Mechanisms
Source: Biomedicines. 2025 Oct 12;13(10):2483. doi: 10.3390/biomedicines13102483 (PMC12561949; doi:10.3390/biomedicines13102483)
Supplement: Supplementary file 1 [file biomedicines-13-02483-s001.zip]

Archive with 13 entries (13 files):
- .DS_Store
- ._.DS_Store
- ._S1_QC table.xlsx
- ._S2_DEGs.xlsx
- ._S3_DEGs in Volcano map.xlsx
- ._S4_GOenrich.significant.xlsx
- ._Supp. Fig. 1.pdf
- ._Suppl. Fig. Table
- S1_QC table.xlsx
- S2_DEGs.xlsx
- S3_DEGs in Volcano map.xlsx
- S4_GOenrich.significant.xlsx
- Supp. Fig. 1.pdf
