# Supplementary material for: Larazotide Acetate Protects the Intestinal Mucosal Barrier from Anoxia/Reoxygenation Injury via Various Cellular Mechanisms
Source: Biomedicines. 2025 Oct 12;13(10):2483. doi: 10.3390/biomedicines13102483 (PMC12561949; doi:10.3390/biomedicines13102483)
Supplement: Supplementary file 1 [file biomedicines-13-02483-s001.zip › S1_QC table.xlsx]

## Sheet: datatable
Sample name	Raw reads	Clean reads	Raw bases	Clean bases	Error rate(%)	Q20(%)	Q30(%)	GC content(%)
AnLA122h	47077178	45951924	7.1G	6.9G	0.02	98.05	94.56	51.49
AnLA222h	58416552	56840794	8.8G	8.5G	0.02	97.99	94.46	51.68
AnLA322h	56899516	55474242	8.5G	8.3G	0.03	97.92	94.3	51.25
AnoLA11h	45258912	44060458	6.8G	6.6G	0.02	98.14	94.87	52.23
AnoLA21h	53940202	52237604	8.1G	7.8G	0.02	97.97	94.43	51.77
AnoLA31h	54964386	53189220	8.2G	8G	0.02	98.1	94.78	52.13
Anox1_1h	57157782	55687258	8.6G	8.4G	0.02	98	94.41	51.32
Anox122h	51057510	49272336	7.7G	7.4G	0.02	98.16	94.84	51.1
Anox2_1h	58137162	56671240	8.7G	8.5G	0.02	97.95	94.34	51.41
Anox222h	51496210	50060358	7.7G	7.5G	0.02	98	94.5	50.91
Anox3_1h	41063490	39906682	6.2G	6G	0.02	98.16	94.93	51.87
Anox322h	46336610	44943406	7G	6.7G	0.02	98.11	94.75	51.14
CT1_1h	53581278	52170770	8G	7.8G	0.02	98	94.5	51.13
CT122h	52230880	50773718	7.8G	7.6G	0.02	98.05	94.62	51.14
CT2_1h	48591304	47258828	7.3G	7.1G	0.02	97.96	94.39	51.86
CT222h	53943972	52598838	8.1G	7.9G	0.02	98.18	94.9	51.09
CT3_1h	46945886	45778084	7G	6.9G	0.02	98.25	95.07	51.14
CT322h	52368286	50969460	7.9G	7.6G	0.02	98.23	95.03	50.92
CTLA1_1h	45337682	44081434	6.8G	6.6G	0.03	97.39	92.78	51.37
CTLA122h	48847004	47630040	7.3G	7.1G	0.02	98.1	94.69	51.03
CTLA2_1h	41880008	40628808	6.3G	6.1G	0.02	98.04	94.62	51.38
CTLA222h	46210014	45083190	6.9G	6.8G	0.02	98.13	94.77	50.89
CTLA3_1h	41728050	40710712	6.3G	6.1G	0.02	98.02	94.54	51.43
CTLA322h	47678656	46218932	7.2G	6.9G	0.02	98	94.47	51.41
