# Supplementary material for: Larazotide Acetate Protects the Intestinal Mucosal Barrier from Anoxia/Reoxygenation Injury via Various Cellular Mechanisms
Source: Biomedicines. 2025 Oct 12;13(10):2483. doi: 10.3390/biomedicines13102483 (PMC12561949; doi:10.3390/biomedicines13102483)
Supplement: Supplementary file 1 [file biomedicines-13-02483-s001.zip › S2_DEGs.xlsx]

## Sheet: Up
Supplementary Table 1. Differentially expressed genes (DEGs) in anoxic C2BBe1 treated with LA compared to those untreated with LA.
Gene ID	Gene Symbol	Type	log2 (LA_Anox_1h / Anox_1h)	Qvalue (LA_Anox_1h / Anox_1h)
51421	'AMOTL2'	mRNA	1.37237	3.89584e-100
54541	'DDIT4'	mRNA	1.3187	6.28755e-99
1958	'EGR1'	mRNA	1.09963	8.35349e-94
374	'AREG'	mRNA	0.708371	2.76761e-46
2355	'FOSL2'	mRNA	0.659675	5.49647e-44
1051	'CEBPB'	mRNA	0.732974	1.81699e-37
678	'ZFP36L2'	mRNA	0.47324	8.91841e-34
7832	'BTG2'	mRNA	1.15492	9.32596e-31
84687	'PPP1R9B'	mRNA	0.614887	6.36392e-30
27063	'ANKRD1'	mRNA	1.36465	1.29217e-29
8870	'IER3'	mRNA	0.815654	4.46797e-28
3398	'ID2'	mRNA	0.701511	3.21644e-27
23199	'GSE1'	mRNA	0.488664	9.94585e-27
140688	'NOL4L'	mRNA	0.454967	1.53916e-25
339122	'RAB43'	mRNA	0.820536	1.58142e-25
7855	'FZD5'	mRNA	0.463628	2.81969e-25
11176	'BAZ2A'	mRNA	0.467788	2.63006e-24
7022	'TFAP2C'	mRNA	1.57745	3.92386e-24
1649	'DDIT3'	mRNA	0.944833	2.84553e-23
9518	'GDF15'	mRNA	0.664609	3.24788e-23
9846	'GAB2'	mRNA	0.661641	1.06276e-22
7422	'VEGFA'	mRNA	0.542428	2.94829e-22
2886	'GRB7'	mRNA	0.821682	9.10998e-22
4035	'LRP1'	mRNA	0.399831	9.49655e-22
84962	'AJUBA'	mRNA	0.615465	1.35509e-21
5292	'PIM1'	mRNA	0.852835	1.15365e-20
84440	'RAB11FIP4'	mRNA	0.465882	2.48034e-20
5326	'PLAGL2'	mRNA	0.419746	3.22569e-20
30837	'SOCS7'	mRNA	0.626513	3.38957e-20
283991	'UBALD2'	mRNA	0.757585	4.44618e-20
445815	'PALM2AKAP2'	mRNA	0.529065	1.39199e-19
1848	'DUSP6'	mRNA	0.499308	5.10226e-19
7464	'CORO2A'	mRNA	0.55421	7.43008e-19
54206	'ERRFI1'	mRNA	0.953873	4.24452e-18
1628	'DBP'	mRNA	1.14158	4.45735e-18
2064	'ERBB2'	mRNA	0.349764	5.96911e-18
598	'BCL2L1'	mRNA	0.350355	7.31704e-18
10370	'CITED2'	mRNA	0.74348	1.2225e-17
604	'BCL6'	mRNA	0.659421	1.2225e-17
4335	'MNT'	mRNA	0.626742	5.23497e-17
389072	'PLEKHM3'	mRNA	0.906029	5.41474e-17
55200	'PLEKHG6'	mRNA	0.416768	6.50442e-17
8535	'CBX4'	mRNA	0.487596	1.14146e-16
27134	'TJP3'	mRNA	0.463431	1.63679e-16
2050	'EPHB4'	mRNA	0.380532	1.96705e-16
80709	'AKNA'	mRNA	0.720623	2.61068e-16
1850	'DUSP8'	mRNA	1.05985	3.29834e-16
401720	'FIGNL2'	mRNA	0.910272	3.56154e-16
4665	'NAB2'	mRNA	0.492853	3.74649e-16
90007	'MIDN'	mRNA	0.403054	4.04304e-16
9828	'ARHGEF17'	mRNA	0.461443	9.51475e-16
254427	'PROSER2'	mRNA	0.570066	1.78908e-15
4851	'NOTCH1'	mRNA	0.746684	1.83963e-15
1822	'ATN1'	mRNA	0.428448	2.51727e-15
1969	'EPHA2'	mRNA	0.476109	2.51727e-15
7113	'TMPRSS2'	mRNA	0.636046	2.89145e-15
91	'ACVR1B'	mRNA	0.369246	7.30212e-15
8971	'H1-10'	mRNA	0.447921	7.57565e-15
10957	'PNRC1'	mRNA	0.702688	1.0653e-14
9469	'CHST3'	mRNA	0.449172	2.53524e-14
23764	'MAFF'	mRNA	0.862846	2.68984e-14
1490	'CCN2'	mRNA	1.37897	3.54902e-14
84662	'GLIS2'	mRNA	0.603737	3.7464e-14
7067	'THRA'	mRNA	0.4793	4.89267e-14
84787	'KMT5C'	mRNA	0.85803	4.99401e-14
84629	'TNRC18'	mRNA	0.371656	5.81997e-14
1999	'ELF3'	mRNA	0.415064	7.32507e-14
9766	'SUSD6'	mRNA	0.611818	9.61222e-14
54858	'PGPEP1'	mRNA	0.498124	1.3949e-13
8924	'HERC2'	mRNA	0.410551	1.52915e-13
143686	'SESN3'	mRNA	0.589788	1.60539e-13
25946	'ZNF385A'	mRNA	0.751173	1.96152e-13
79990	'PLEKHH3'	mRNA	0.697794	2.23608e-13
3491	'CCN1'	mRNA	1.1802	2.47865e-13
473	'RERE'	mRNA	0.404998	2.47865e-13
57655	'GRAMD1A'	mRNA	0.505099	2.60404e-13
51545	'ZNF581'	mRNA	0.461554	2.63222e-13
2063	'NR2F6'	mRNA	0.35642	2.86862e-13
3636	'INPPL1'	mRNA	0.339994	3.3958e-13
3005	'H1-0'	mRNA	0.355199	4.1271e-13
8322	'FZD4'	mRNA	0.524762	5.68547e-13
389792	'IER5L'	mRNA	0.737265	7.10293e-13
10156	'RASA4'	mRNA	0.680303	7.16085e-13
91748	'MIDEAS'	mRNA	0.517855	7.17674e-13
22974	'TPX2'	mRNA	0.343734	7.71767e-13
23616	'SH3BP1'	mRNA	0.727475	7.86338e-13
8553	'BHLHE40'	mRNA	0.545178	9.63826e-13
116988	'AGAP3'	mRNA	0.60354	9.99682e-13
27113	'BBC3'	mRNA	0.964987	1.13252e-12
284207	'METRNL'	mRNA	0.572069	1.21518e-12
9922	'IQSEC1'	mRNA	0.532003	1.48882e-12
63035	'BCORL1'	mRNA	0.502149	1.83546e-12
116113	'FOXP4'	mRNA	0.336161	2.10722e-12
30850	'CDR2L'	mRNA	0.566137	3.17976e-12
57619	'SHROOM3'	mRNA	0.445112	3.73921e-12
7779	'SLC30A1'	mRNA	0.433204	3.77404e-12
80014	'WWC2'	mRNA	0.498728	4.42852e-12
1112	'FOXN3'	mRNA	0.429917	5.5616e-12
51594	'NBAS'	mRNA	0.518831	5.64402e-12
23135	'KDM6B'	mRNA	0.574667	5.82145e-12
10193	'RNF41'	mRNA	0.516369	5.83568e-12
4209	'MEF2D'	mRNA	0.638518	6.00196e-12
55793	'MINDY1'	mRNA	1.09853	6.12838e-12
6515	'SLC2A3'	mRNA	0.32511	6.33486e-12
22836	'RHOBTB3'	mRNA	0.369414	7.28222e-12
150094	'SIK1'	mRNA	0.506272	1.4285e-11
9612	'NCOR2'	mRNA	0.321605	1.48879e-11
4854	'NOTCH3'	mRNA	0.36691	1.48948e-11
126282	'TNFAIP8L1'	mRNA	0.640141	1.65388e-11
5914	'RARA'	mRNA	0.563086	2.1039e-11
157285	'PRAG1'	mRNA	0.525895	2.20159e-11
23352	'UBR4'	mRNA	0.328471	2.58832e-11
359948	'IRF2BP2'	mRNA	0.28248	2.91262e-11
51523	'CXXC5'	mRNA	0.367366	2.91262e-11
818	'CAMK2G'	mRNA	0.397237	3.547e-11
23119	'HIC2'	mRNA	0.352842	4.74418e-11
54407	'SLC38A2'	mRNA	0.424154	5.79287e-11
84612	'PARD6B'	mRNA	0.377909	6.53489e-11
57493	'HEG1'	mRNA	0.623638	9.7467e-11
7703	'PCGF2'	mRNA	0.427815	1.14396e-10
10188	'TNK2'	mRNA	0.63182	1.24081e-10
55701	'ARHGEF40'	mRNA	0.791948	1.50451e-10
57787	'MARK4'	mRNA	0.519223	1.50451e-10
3339	'HSPG2'	mRNA	0.267369	1.54374e-10
2353	'FOS'	mRNA	0.541892	1.73429e-10
55501	'CHST12'	mRNA	0.64217	1.82232e-10
117583	'PARD3B'	mRNA	0.519162	2.01602e-10
154043	'CNKSR3'	mRNA	0.589411	2.80795e-10
26056	'RAB11FIP5'	mRNA	0.45849	2.83336e-10
1543	'CYP1A1'	mRNA	0.244513	3.57691e-10
10420	'TESK2'	mRNA	0.631609	3.63224e-10
3949	'LDLR'	mRNA	0.277693	4.30374e-10
5784	'PTPN14'	mRNA	0.386691	5.0317e-10
4601	'MXI1'	mRNA	0.557515	5.3107e-10
51696	'HECA'	mRNA	0.51625	5.97517e-10
10272	'FSTL3'	mRNA	0.342327	7.03813e-10
25865	'PRKD2'	mRNA	0.49198	7.31541e-10
56975	'FAM20C'	mRNA	0.428024	8.94809e-10
79660	'PPP1R3B'	mRNA	0.427505	8.94809e-10
8502	'PKP4'	mRNA	0.336632	1.0288e-09
54101	'RIPK4'	mRNA	0.541296	1.14058e-09
54800	'KLHL24'	mRNA	0.555471	1.27314e-09
158405	'KIAA1958'	mRNA	0.688595	1.72126e-09
25970	'SH2B1'	mRNA	0.565687	1.88484e-09
5187	'PER1'	mRNA	0.969159	2.09611e-09
1847	'DUSP5'	mRNA	0.49735	2.36912e-09
11346	'SYNPO'	mRNA	0.318477	2.47899e-09
2909	'ARHGAP35'	mRNA	0.258402	2.47899e-09
90231	'KIAA2013'	mRNA	0.359526	2.68151e-09
2065	'ERBB3'	mRNA	0.27715	2.9352e-09
7328	'UBE2H'	mRNA	0.363056	3.08152e-09
9792	'SERTAD2'	mRNA	0.495841	3.16342e-09
84181	'CHD6'	mRNA	0.377732	3.65808e-09
55316	'RSAD1'	mRNA	0.448201	3.67818e-09
64651	'CSRNP1'	mRNA	0.585863	3.9774e-09
112	'ADCY6'	mRNA	0.335873	4.02254e-09
317762	'CCDC85C'	mRNA	0.337667	4.8435e-09
650	'BMP2'	mRNA	0.600971	5.08822e-09
8324	'FZD7'	mRNA	0.32166	5.49643e-09
283149	'BCL9L'	mRNA	0.332015	5.9854e-09
5869	'RAB5B'	mRNA	0.323677	5.9854e-09
85407	'NKD1'	mRNA	0.641186	6.59169e-09
11135	'CDC42EP1'	mRNA	0.445988	8.78769e-09
29946	'SERTAD3'	mRNA	0.685576	9.85633e-09
8848	'TSC22D1'	mRNA	0.328234	9.92579e-09
463	'ZFHX3'	mRNA	0.325919	1.10681e-08
1408	'CRY2'	mRNA	0.566807	1.14624e-08
56288	'PARD3'	mRNA	0.383995	1.15442e-08
9702	'CEP57'	mRNA	0.333645	1.19455e-08
5105	'PCK1'	mRNA	1.5106	1.43152e-08
5064	'PALM'	mRNA	0.348011	1.44461e-08
3643	'INSR'	mRNA	0.336626	1.48978e-08
26030	'PLEKHG3'	mRNA	0.329394	1.53331e-08
4783	'NFIL3'	mRNA	0.714274	1.78623e-08
55357	'TBC1D2'	mRNA	0.765772	1.8603e-08
9569	'GTF2IRD1'	mRNA	0.374096	2.0137e-08
127829	'ARL8A'	mRNA	0.585046	2.23524e-08
57674	'RNF213'	mRNA	0.379375	2.79792e-08
3725	'JUN'	mRNA	0.614589	2.97852e-08
5252	'PHF1'	mRNA	0.463899	3.01012e-08
84727	'SPSB2'	mRNA	0.717604	3.01012e-08
4077	'NBR1'	mRNA	0.324254	3.66436e-08
23301	'EHBP1'	mRNA	0.407168	3.70263e-08
55222	'LRRC20'	mRNA	0.630788	3.89346e-08
81628	'TSC22D4'	mRNA	0.539394	3.97133e-08
64207	'IRF2BPL'	mRNA	0.512823	4.13067e-08
5154	'PDGFA'	mRNA	0.477631	4.20916e-08
5796	'PTPRK'	mRNA	0.279095	4.6711e-08
80223	'RAB11FIP1'	mRNA	0.26587	5.67045e-08
80045	'GPR157'	mRNA	0.372098	6.38142e-08
55007	'FAM118A'	mRNA	0.446094	6.53767e-08
283450	'HECTD4'	mRNA	0.380132	6.94928e-08
152189	'CMTM8'	mRNA	0.515727	7.00028e-08
80790	'CMIP'	mRNA	0.310542	7.16737e-08
10435	'CDC42EP2'	mRNA	0.603922	7.66653e-08
255057	'CBARP'	mRNA	0.583665	8.59816e-08
4323	'MMP14'	mRNA	0.293462	9.8139e-08
6666	'SOX12'	mRNA	0.76887	1.00564e-07
25942	'SIN3A'	mRNA	0.396262	1.05818e-07
7286	'TUFT1'	mRNA	0.42135	1.21017e-07
4303	'FOXO4'	mRNA	0.497459	1.21551e-07
26524	'LATS2'	mRNA	0.433407	1.32603e-07
5331	'PLCB3'	mRNA	0.35193	1.33346e-07
7402	'UTRN'	mRNA	0.391016	1.3358e-07
22941	'SHANK2'	mRNA	0.356843	1.37021e-07
51230	'PHF20'	mRNA	0.334582	1.46436e-07
63874	'ABHD4'	mRNA	0.561384	1.64735e-07
29998	'BICRA'	mRNA	0.548785	1.6585e-07
4041	'LRP5'	mRNA	0.209022	1.69546e-07
7764	'ZNF217'	mRNA	0.338496	2.11549e-07
85461	'TANC1'	mRNA	0.495646	2.12284e-07
57761	'TRIB3'	mRNA	0.287917	2.14665e-07
90993	'CREB3L1'	mRNA	0.355019	2.28516e-07
83667	'SESN2'	mRNA	0.596728	2.35501e-07
254065	'BRWD3'	mRNA	0.368267	2.82744e-07
163590	'TOR1AIP2'	mRNA	0.348063	3.06532e-07
124590	'USH1G'	mRNA	0.784444	3.09541e-07
85414	'SLC45A3'	mRNA	0.602121	3.52053e-07
659	'BMPR2'	mRNA	0.409241	4.04563e-07
5129	'CDK18'	mRNA	0.282444	4.13481e-07
55139	'ANKZF1'	mRNA	0.429172	4.15871e-07
58497	'PRUNE1'	mRNA	0.522026	4.18729e-07
80232	'WDR26'	mRNA	0.305404	4.18729e-07
90507	'SCRN2'	mRNA	0.293149	4.27638e-07
2651	'GCNT2'	mRNA	0.588409	4.32901e-07
55095	'SAMD4B'	mRNA	0.319304	4.3538e-07
7916	'PRRC2A'	mRNA	0.214926	4.36768e-07
114783	'LMTK3'	mRNA	0.447403	4.49907e-07
64282	'TENT4B'	mRNA	0.369437	5.35429e-07
23403	'FBXO46'	mRNA	0.547226	5.45573e-07
9368	'SLC9A3R1'	mRNA	0.24223	5.50371e-07
51322	'WAC'	mRNA	0.246612	5.69074e-07
57622	'LRFN1'	mRNA	0.604948	6.03197e-07
23492	'CBX7'	mRNA	0.800274	6.07758e-07
387522	'PEDS1-UBE2V1'	mRNA	0.454467	6.07758e-07
100505385	'IQCJ-SCHIP1'	mRNA	0.879087	6.09016e-07
116987	'AGAP1'	mRNA	0.337239	6.2649e-07
79616	'CCNJL'	mRNA	0.330453	7.14808e-07
55647	'RAB20'	mRNA	0.472123	7.20085e-07
57523	'NYNRIN'	mRNA	0.40014	7.30778e-07
401548	'SNX30'	mRNA	0.319352	7.55845e-07
57706	'DENND1A'	mRNA	0.342117	7.74015e-07
79065	'ATG9A'	mRNA	0.301282	8.00165e-07
79784	'MYH14'	mRNA	0.215319	8.05734e-07
6256	'RXRA'	mRNA	0.246755	8.17235e-07
5984	'RFC4'	mRNA	0.658688	8.25421e-07
9099	'USP2'	mRNA	0.913324	8.3465e-07
10919	'EHMT2'	mRNA	0.379678	8.85342e-07
57158	'JPH2'	mRNA	0.324487	9.48781e-07
3383	'ICAM1'	mRNA	0.404555	1.06825e-06
2859	'GPR35'	mRNA	0.287534	1.08888e-06
57801	'HES4'	mRNA	0.462222	1.08888e-06
57178	'ZMIZ1'	mRNA	0.290178	1.09226e-06
11273	'ATXN2L'	mRNA	0.254138	1.12043e-06
89846	'FGD3'	mRNA	0.655997	1.15036e-06
10444	'ZER1'	mRNA	0.368876	1.15467e-06
339344	'MYPOP'	mRNA	0.811905	1.17713e-06
79762	'C1orf115'	mRNA	0.271521	1.28127e-06
81558	'FAM117A'	mRNA	0.363081	1.33694e-06
9337	'CNOT8'	mRNA	0.427588	1.3626e-06
51317	'PHF21A'	mRNA	0.719513	1.37597e-06
85415	'RHPN2'	mRNA	0.312439	1.37597e-06
3029	'HAGH'	mRNA	0.453189	1.49023e-06
85442	'KNDC1'	mRNA	0.789702	1.56833e-06
10075	'HUWE1'	mRNA	0.236849	1.71874e-06
57162	'PELI1'	mRNA	0.358262	1.74228e-06
9918	'NCAPD2'	mRNA	0.244372	2.10415e-06
274	'BIN1'	mRNA	0.273593	2.10458e-06
25897	'RNF19A'	mRNA	0.429245	2.11105e-06
2049	'EPHB3'	mRNA	0.57996	2.21719e-06
83439	'TCF7L1'	mRNA	0.358696	2.36823e-06
4040	'LRP6'	mRNA	0.294494	2.39697e-06
166815	'TIGD2'	mRNA	0.674427	2.47115e-06
4357	'MPST'	mRNA	0.282063	2.48905e-06
286262	'TPRN'	mRNA	0.388911	2.49535e-06
6714	'SRC'	mRNA	0.263954	2.60305e-06
92595	'ZNF764'	mRNA	0.529945	2.8521e-06
29763	'PACSIN3'	mRNA	0.358958	2.96111e-06
1106	'CHD2'	mRNA	0.302534	2.96865e-06
23220	'DTX4'	mRNA	0.249369	3.00359e-06
5017	'OVOL1'	mRNA	0.364688	3.03677e-06
57648	'KIAA1522'	mRNA	0.257154	3.12439e-06
84446	'BRSK1'	mRNA	0.575469	3.22019e-06
23102	'TBC1D2B'	mRNA	0.404406	3.33108e-06
729438	'CASTOR2'	mRNA	0.359562	3.51069e-06
55553	'SOX6'	mRNA	0.678108	3.57994e-06
22859	'ADGRL1'	mRNA	0.379872	3.58653e-06
22864	'R3HDM2'	mRNA	0.393759	3.60466e-06
9679	'FAM53B'	mRNA	0.419262	3.67179e-06
64718	'UNKL'	mRNA	0.586996	3.70859e-06
1601	'DAB2'	mRNA	0.432469	3.74904e-06
5727	'PTCH1'	mRNA	0.539354	3.89884e-06
57597	'BAHCC1'	mRNA	0.487942	3.9761e-06
55304	'SPTLC3'	mRNA	0.45153	4.14902e-06
994	'CDC25B'	mRNA	0.353476	4.18272e-06
6886	'TAL1'	mRNA	0.550341	4.26872e-06
9592	'IER2'	mRNA	0.244511	4.42531e-06
23363	'OBSL1'	mRNA	0.273764	4.53517e-06
83937	'RASSF4'	mRNA	0.568759	4.67614e-06
55288	'RHOT1'	mRNA	0.527542	5.05423e-06
23139	'MAST2'	mRNA	0.33071	5.1768e-06
54805	'CNNM2'	mRNA	0.435257	5.36431e-06
1747	'DLX3'	mRNA	0.903067	5.51959e-06
23588	'KLHDC2'	mRNA	0.341474	5.7465e-06
4627	'MYH9'	mRNA	0.177381	5.86234e-06
1827	'RCAN1'	mRNA	0.43962	6.21488e-06
2308	'FOXO1'	mRNA	0.358903	6.23555e-06
6786	'STIM1'	mRNA	0.318988	6.42654e-06
9644	'SH3PXD2A'	mRNA	0.377544	6.70935e-06
5934	'RBL2'	mRNA	0.34749	7.01029e-06
84532	'ACSS1'	mRNA	0.274522	7.04056e-06
2261	'FGFR3'	mRNA	0.210177	7.07376e-06
1365	'CLDN3'	mRNA	0.437243	7.15311e-06
27343	'POLL'	mRNA	0.476661	7.15311e-06
7153	'TOP2A'	mRNA	0.261038	7.4298e-06
57492	'ARID1B'	mRNA	0.329543	7.46694e-06
57659	'ZBTB4'	mRNA	0.328064	7.61604e-06
58985	'IL22RA1'	mRNA	0.480187	7.6295e-06
153090	'DAB2IP'	mRNA	0.381582	7.64679e-06
84876	'ORAI1'	mRNA	0.470054	7.64679e-06
647135	'SRGAP2B'	mRNA	0.951916	7.79914e-06
3321	'IGSF3'	mRNA	0.324449	7.80577e-06
80704	'SLC19A3'	mRNA	0.307055	8.19554e-06
59277	'NTN4'	mRNA	0.436563	8.1989e-06
57701	'NCKAP5L'	mRNA	0.500449	8.22653e-06
6601	'SMARCC2'	mRNA	0.289052	8.31366e-06
5170	'PDPK1'	mRNA	0.265297	8.36434e-06
26993	'AKAP8L'	mRNA	0.345726	8.65179e-06
8470	'SORBS2'	mRNA	0.682612	8.67229e-06
2077	'ERF'	mRNA	0.322887	9.14484e-06
79026	'AHNAK'	mRNA	0.235692	1.02447e-05
125058	'TBC1D16'	mRNA	0.254188	1.08323e-05
51196	'PLCE1'	mRNA	0.409781	1.13608e-05
8440	'NCK2'	mRNA	0.271954	1.1705e-05
257364	'SNX33'	mRNA	0.408156	1.19283e-05
55841	'WWC3'	mRNA	0.400293	1.22693e-05
80271	'ITPKC'	mRNA	0.289496	1.22777e-05
91056	'AP5B1'	mRNA	0.328224	1.26793e-05
388403	'YPEL2'	mRNA	0.817199	1.29131e-05
2309	'FOXO3'	mRNA	0.341475	1.33244e-05
9819	'TSC22D2'	mRNA	0.328198	1.38109e-05
81855	'SFXN3'	mRNA	0.260979	1.39004e-05
23187	'PHLDB1'	mRNA	0.316595	1.44462e-05
90060	'CCDC120'	mRNA	0.35816	1.44462e-05
64771	'ILRUN'	mRNA	0.219412	1.45611e-05
415116	'PIM3'	mRNA	0.347631	1.48477e-05
140893	'RBBP8NL'	mRNA	0.495899	1.55568e-05
9929	'JOSD1'	mRNA	0.287311	1.62848e-05
65125	'WNK1'	mRNA	0.235142	1.65824e-05
57549	'IGSF9'	mRNA	0.346457	1.68754e-05
2803	'GOLGA4'	mRNA	0.256592	1.69512e-05
58480	'RHOU'	mRNA	0.265847	1.71468e-05
27245	'AHDC1'	mRNA	0.375401	1.74384e-05
84501	'SPIRE2'	mRNA	0.362355	1.7628e-05
7841	'MOGS'	mRNA	0.289869	1.82025e-05
55777	'MBD5'	mRNA	0.640189	1.84947e-05
57563	'KLHL8'	mRNA	0.396	1.8498e-05
3223	'HOXC6'	mRNA	0.723096	1.86661e-05
84231	'TRAF7'	mRNA	0.234883	1.8784e-05
5528	'PPP2R5D'	mRNA	0.365164	1.89e-05
2894	'GRID1'	mRNA	0.389878	1.98869e-05
1942	'EFNA1'	mRNA	0.309517	2.18118e-05
23051	'ZHX3'	mRNA	0.389969	2.25501e-05
3638	'INSIG1'	mRNA	0.216267	2.27367e-05
3164	'NR4A1'	mRNA	0.401982	2.28976e-05
9600	'PITPNM1'	mRNA	0.193005	2.35195e-05
151449	'GDF7'	mRNA	0.477986	2.45936e-05
79102	'RNF26'	mRNA	0.228785	2.52053e-05
90639	'COX19'	mRNA	0.391636	2.56055e-05
535	'ATP6V0A1'	mRNA	0.3284	2.56715e-05
1604	'CD55'	mRNA	0.291521	2.59206e-05
2245	'FGD1'	mRNA	0.772673	2.65185e-05
341640	'FREM2'	mRNA	0.447582	2.69149e-05
2068	'ERCC2'	mRNA	0.310812	2.72031e-05
57719	'ANO8'	mRNA	0.566332	2.91923e-05
57026	'PDXP'	mRNA	0.416588	2.92633e-05
55362	'TMEM63B'	mRNA	0.33645	2.97486e-05
23001	'WDFY3'	mRNA	0.374581	3.01058e-05
55765	'INAVA'	mRNA	0.194202	3.01058e-05
3801	'KIFC3'	mRNA	0.262684	3.08429e-05
10395	'DLC1'	mRNA	0.348084	3.10307e-05
81543	'LRRC3'	mRNA	0.436249	3.11611e-05
4092	'SMAD7'	mRNA	0.719535	3.13098e-05
79567	'RIPOR1'	mRNA	0.329063	3.29787e-05
8648	'NCOA1'	mRNA	0.301289	3.32944e-05
55658	'RNF126'	mRNA	0.317398	3.34349e-05
3727	'JUND'	mRNA	0.556913	3.49252e-05
65244	'SPATS2'	mRNA	0.358864	3.69111e-05
55893	'ZNF395'	mRNA	0.271448	3.87967e-05
63941	'NECAB3'	mRNA	0.370555	3.94884e-05
23567	'ZNF346'	mRNA	0.603182	3.95195e-05
26505	'CNNM3'	mRNA	0.262455	3.9608e-05
6382	'SDC1'	mRNA	0.235187	3.96347e-05
83719	'YPEL3'	mRNA	0.416777	4.0761e-05
149466	'C1orf210'	mRNA	0.60931	4.15987e-05
80727	'TTYH3'	mRNA	0.210564	4.4444e-05
55124	'PIWIL2'	mRNA	1.24821	4.56953e-05
85027	'SMIM3'	mRNA	0.32321	4.68189e-05
5501	'PPP1CC'	mRNA	0.190758	4.68718e-05
1857	'DVL3'	mRNA	0.237039	4.7096e-05
57670	'KIAA1549'	mRNA	0.329568	4.81754e-05
22937	'SCAP'	mRNA	0.216229	5.01135e-05
6560	'SLC12A4'	mRNA	0.30047	5.13938e-05
10848	'PPP1R13L'	mRNA	0.423114	5.16422e-05
6811	'STX5'	mRNA	0.426059	5.23344e-05
160518	'DENND5B'	mRNA	0.284082	5.32998e-05
5228	'PGF'	mRNA	0.518109	5.39072e-05
80164	'PRR36'	mRNA	0.972638	5.39159e-05
55740	'ENAH'	mRNA	0.281534	5.41303e-05
7468	'NSD2'	mRNA	0.265861	5.4427e-05
80176	'SPSB1'	mRNA	0.413815	5.4825e-05
10106	'CTDSP2'	mRNA	0.203047	5.54129e-05
9858	'PPP1R26'	mRNA	0.323394	5.69456e-05
6929	'TCF3'	mRNA	0.248424	5.7704e-05
132158	'GLYCTK'	mRNA	0.296184	5.88159e-05
1017	'CDK2'	mRNA	0.297245	6.38816e-05
28996	'HIPK2'	mRNA	0.224931	6.39337e-05
8455	'ATRN'	mRNA	0.271001	6.86268e-05
83541	'FAM110A'	mRNA	0.771471	7.14731e-05
6712	'SPTBN2'	mRNA	0.332117	7.34657e-05
60436	'TGIF2'	mRNA	0.249997	7.61528e-05
11189	'CELF3'	mRNA	0.526955	7.63569e-05
55716	'LMBR1L'	mRNA	0.438769	7.73203e-05
4739	'NEDD9'	mRNA	0.616984	8.11975e-05
148170	'CDC42EP5'	mRNA	0.375005	8.20097e-05
60672	'MIIP'	mRNA	0.404605	8.31861e-05
55653	'BCAS4'	mRNA	0.594183	8.39754e-05
652	'BMP4'	mRNA	0.541704	8.73451e-05
60312	'AFAP1'	mRNA	0.354357	9.0259e-05
57462	'MYORG'	mRNA	0.234229	9.07188e-05
28514	'DLL1'	mRNA	0.677113	9.13562e-05
8729	'GBF1'	mRNA	0.232528	9.15603e-05
10758	'TRAF3IP2'	mRNA	0.34807	9.17194e-05
22822	'PHLDA1'	mRNA	0.35511	9.31762e-05
5465	'PPARA'	mRNA	0.315954	9.41815e-05
89953	'KLC4'	mRNA	0.273231	9.477e-05
55690	'PACS1'	mRNA	0.263086	9.74889e-05
694	'BTG1'	mRNA	0.347423	0.000101242
4170	'MCL1'	mRNA	0.192082	0.000101825
161882	'ZFPM1'	mRNA	0.412943	0.000103139
23543	'RBFOX2'	mRNA	0.282227	0.000103322
90627	'STARD13'	mRNA	0.692089	0.000106131
80853	'KDM7A'	mRNA	0.445285	0.000106817
2305	'FOXM1'	mRNA	0.215317	0.000110772
23677	'SH3BP4'	mRNA	0.356659	0.000114023
11067	'DEPP1'	mRNA	1.35228	0.000115713
9762	'LZTS3'	mRNA	0.436317	0.000116069
51283	'BFAR'	mRNA	0.276492	0.000121861
135112	'NCOA7'	mRNA	0.35034	0.00012399
5296	'PIK3R2'	mRNA	0.199895	0.00012545
57325	'KAT14'	mRNA	0.320512	0.000128622
64132	'XYLT2'	mRNA	0.259931	0.000131369
1021	'CDK6'	mRNA	0.282543	0.000132389
3757	'KCNH2'	mRNA	0.601645	0.000132659
9572	'NR1D1'	mRNA	0.563968	0.000132906
32	'ACACB'	mRNA	0.397538	0.000134319
85021	'REPS1'	mRNA	0.274593	0.00013661
1613	'DAPK3'	mRNA	0.348283	0.000143459
3171	'FOXA3'	mRNA	0.326508	0.000149548
9110	'MTMR4'	mRNA	0.374881	0.000149831
64395	'GMCL1'	mRNA	0.295741	0.000151651
1647	'GADD45A'	mRNA	0.428972	0.000152639
8760	'CDS2'	mRNA	0.266306	0.000152639
85358	'SHANK3'	mRNA	0.533882	0.000153212
28964	'GIT1'	mRNA	0.310495	0.000154629
115572	'TENT5B'	mRNA	0.709249	0.000155825
51232	'CRIM1'	mRNA	0.216792	0.000159071
3985	'LIMK2'	mRNA	0.346978	0.00016003
79143	'MBOAT7'	mRNA	0.240668	0.000160549
84441	'MAML2'	mRNA	0.498137	0.00016058
64342	'HS1BP3'	mRNA	0.332101	0.000164469
9793	'CKAP5'	mRNA	0.214832	0.000164929
79094	'CHAC1'	mRNA	0.53673	0.000165417
9322	'TRIP10'	mRNA	0.271466	0.000168211
540	'ATP7B'	mRNA	0.283562	0.000168623
100507290	'ZNF865'	mRNA	0.380249	0.000172297
11320	'MGAT4A'	mRNA	0.252676	0.000172297
375061	'FAM89A'	mRNA	0.384694	0.000173271
55810	'FOXJ2'	mRNA	0.403602	0.000173491
57507	'ZNF608'	mRNA	0.457531	0.000177156
118987	'PDZD8'	mRNA	0.278415	0.000177262
80312	'TET1'	mRNA	0.321134	0.000177757
54492	'NEURL1B'	mRNA	0.469141	0.000179201
5792	'PTPRF'	mRNA	0.162083	0.000179976
6821	'SUOX'	mRNA	0.472666	0.000185093
57524	'CASKIN1'	mRNA	0.4304	0.000202722
57504	'MTA3'	mRNA	0.247253	0.000203995
23286	'WWC1'	mRNA	0.273982	0.0002058
84706	'GPT2'	mRNA	0.263537	0.000216919
56848	'SPHK2'	mRNA	0.253162	0.000227359
54880	'BCOR'	mRNA	0.325679	0.000232779
3706	'ITPKA'	mRNA	0.439393	0.000236738
5608	'MAP2K6'	mRNA	0.514671	0.000236738
57460	'PPM1H'	mRNA	0.270371	0.000236738
9931	'HELZ'	mRNA	0.284682	0.000237279
4293	'MAP3K9'	mRNA	0.353589	0.000239842
23225	'NUP210'	mRNA	0.210774	0.000240452
9873	'FCHSD2'	mRNA	0.404902	0.00024074
131601	'TPRA1'	mRNA	0.305174	0.000247463
92521	'SPECC1'	mRNA	0.21684	0.000249141
9658	'ZNF516'	mRNA	0.461483	0.000257339
1855	'DVL1'	mRNA	0.303099	0.000259186
727800	'RNF208'	mRNA	0.560664	0.000261444
144195	'SLC2A14'	mRNA	0.395408	0.000261884
147912	'SIX5'	mRNA	0.561909	0.000265676
1265	'CNN2'	mRNA	0.185723	0.000274842
10423	'CDIPT'	mRNA	0.253216	0.000277318
1820	'ARID3A'	mRNA	0.178924	0.00027739
5424	'POLD1'	mRNA	0.254064	0.00027739
6794	'STK11'	mRNA	0.29927	0.00027739
83590	'TMUB1'	mRNA	0.346913	0.000277907
613	'BCR'	mRNA	0.227755	0.000283546
26000	'TBC1D10B'	mRNA	0.27522	0.000296171
92312	'MEX3A'	mRNA	0.423972	0.000296171
79018	'GID4'	mRNA	0.411278	0.000298841
200186	'CRTC2'	mRNA	0.380736	0.000299287
126917	'IFFO2'	mRNA	0.370946	0.000299819
56888	'KCMF1'	mRNA	0.245371	0.000300048
6483	'ST3GAL2'	mRNA	0.233346	0.000300048
80221	'ACSF2'	mRNA	0.175936	0.000308863
4026	'LPP'	mRNA	0.213163	0.000310216
5372	'PMM1'	mRNA	0.330952	0.000314503
84717	'HDGFL2'	mRNA	0.312419	0.000317061
6311	'ATXN2'	mRNA	0.395594	0.000318625
9026	'HIP1R'	mRNA	0.307913	0.000318911
23224	'SYNE2'	mRNA	0.371822	0.000321542
7204	'TRIO'	mRNA	0.251843	0.000326842
91373	'UAP1L1'	mRNA	0.292964	0.000326842
122953	'JDP2'	mRNA	0.389468	0.000333167
322	'APBB1'	mRNA	0.34402	0.000333167
284439	'SLC25A42'	mRNA	0.826318	0.00035394
8913	'CACNA1G'	mRNA	0.400161	0.000358915
8408	'ULK1'	mRNA	0.275306	0.000361194
11030	'RBPMS'	mRNA	0.337588	0.000361302
1198	'CLK3'	mRNA	0.443798	0.000368098
54897	'CASZ1'	mRNA	0.44009	0.00037461
54905	'CYP2W1'	mRNA	0.202947	0.000374631
51347	'TAOK3'	mRNA	0.355968	0.000377446
22928	'SEPHS2'	mRNA	0.197952	0.000378039
53354	'PANK1'	mRNA	0.401728	0.000378039
79705	'LRRK1'	mRNA	0.764708	0.000381078
388228	'SBK1'	mRNA	0.69407	0.000382045
3200	'HOXA3'	mRNA	0.616865	0.000383079
134266	'GRPEL2'	mRNA	0.289639	0.000384497
7273	'TTN'	mRNA	0.369933	0.000385414
221908	'PPP1R35'	mRNA	0.519552	0.000388749
5780	'PTPN9'	mRNA	0.337496	0.000390916
23125	'CAMTA2'	mRNA	0.489155	0.00039111
3460	'IFNGR2'	mRNA	0.28357	0.00039194
22990	'PCNX1'	mRNA	0.345285	0.000392459
10867	'TSPAN9'	mRNA	0.274984	0.000392896
6596	'HLTF'	mRNA	0.254292	0.000398103
154810	'AMOTL1'	mRNA	0.166983	0.000410792
23118	'TAB2'	mRNA	0.246814	0.000411934
284069	'FAM171A2'	mRNA	0.592393	0.000419853
9223	'MAGI1'	mRNA	0.242844	0.000422452
10252	'SPRY1'	mRNA	0.414633	0.000435825
7029	'TFDP2'	mRNA	0.25038	0.000438297
8394	'PIP5K1A'	mRNA	0.274226	0.000439085
89958	'SAPCD2'	mRNA	0.219348	0.000443437
652968	'CASTOR1'	mRNA	0.83797	0.000445272
140467	'ZNF358'	mRNA	0.304469	0.000446618
1459	'CSNK2A2'	mRNA	0.243358	0.000449176
7301	'TYRO3'	mRNA	0.176824	0.000463635
2625	'GATA3'	mRNA	0.656101	0.000475219
152926	'PPM1K'	mRNA	0.770376	0.000476032
57157	'PHTF2'	mRNA	0.364584	0.000476599
261729	'STEAP2'	mRNA	0.597789	0.000486165
153396	'TMEM161B'	mRNA	0.453021	0.000492672
55197	'RPRD1A'	mRNA	0.417281	0.000492672
57704	'GBA2'	mRNA	0.290544	0.000492706
26084	'ARHGEF26'	mRNA	0.452125	0.000500293
6840	'SVIL'	mRNA	0.313695	0.000500293
84749	'USP30'	mRNA	0.471613	0.00050116
54845	'ESRP1'	mRNA	0.220682	0.000511479
23523	'CABIN1'	mRNA	0.298731	0.000535438
79944	'L2HGDH'	mRNA	0.371699	0.000535438
83874	'TBC1D10A'	mRNA	0.551931	0.000537361
10678	'B3GNT2'	mRNA	0.351507	0.000545205
23518	'R3HDM1'	mRNA	0.34134	0.00054806
5097	'PCDH1'	mRNA	0.23	0.00055469
11113	'CIT'	mRNA	0.324187	0.000561671
1316	'KLF6'	mRNA	0.282626	0.000565543
9444	'QKI'	mRNA	0.262539	0.000567503
467	'ATF3'	mRNA	0.539466	0.000577267
79575	'ABHD8'	mRNA	0.845328	0.000590079
9649	'RALGPS1'	mRNA	0.394722	0.000591372
57482	'CRACD'	mRNA	0.818826	0.000592468
51586	'MED15'	mRNA	0.274413	0.000597013
9618	'TRAF4'	mRNA	0.212893	0.000603824
338707	'B4GALNT4'	mRNA	0.308362	0.00061518
9715	'FAM131B'	mRNA	0.220044	0.000617119
113230	'MISP3'	mRNA	1.12771	0.00061768
401934	'RNF223'	mRNA	1.08823	0.000617863
57186	'RALGAPA2'	mRNA	0.426327	0.000617863
3764	'KCNJ8'	mRNA	0.453552	0.00061975
55160	'ARHGEF10L'	mRNA	0.260775	0.000619826
339287	'MSL1'	mRNA	0.236602	0.00063471
9788	'MTSS1'	mRNA	0.464398	0.00063471
2767	'GNA11'	mRNA	0.176567	0.00063814
10991	'SLC38A3'	mRNA	0.235701	0.000645147
79924	'ADM2'	mRNA	0.454566	0.000668246
5829	'PXN'	mRNA	0.18143	0.000669184
819	'CAMLG'	mRNA	0.272547	0.000673067
57184	'FAM219B'	mRNA	0.386012	0.000699035
2872	'MKNK2'	mRNA	0.197802	0.000712344
3621	'ING1'	mRNA	0.438169	0.000713263
113220	'KIF12'	mRNA	0.344435	0.000719384
6334	'SCN8A'	mRNA	0.422396	0.000727509
23654	'PLXNB2'	mRNA	0.159955	0.000728066
817	'CAMK2D'	mRNA	0.238381	0.000734274
11124	'FAF1'	mRNA	0.32413	0.000752681
23382	'AHCYL2'	mRNA	0.340625	0.000759136
79068	'FTO'	mRNA	0.383901	0.000768885
51330	'TNFRSF12A'	mRNA	0.26289	0.000785756
3198	'HOXA1'	mRNA	0.490705	0.000787006
673	'BRAF'	mRNA	0.261559	0.000788308
153222	'CREBRF'	mRNA	0.38269	0.000791072
23645	'PPP1R15A'	mRNA	0.232085	0.000793963
8030	'CCDC6'	mRNA	0.186989	0.000800023
56650	'CLDND1'	mRNA	0.347844	0.000802865
6502	'SKP2'	mRNA	0.236313	0.000805124
210	'ALAD'	mRNA	0.323612	0.000805448
6643	'SNX2'	mRNA	0.252936	0.000805448
79777	'ACBD4'	mRNA	0.450214	0.000806156
9112	'MTA1'	mRNA	0.213559	0.000825564
28227	'PPP2R3B'	mRNA	0.386418	0.000829981
4616	'GADD45B'	mRNA	0.686497	0.00083466
3911	'LAMA5'	mRNA	0.171862	0.000837085
57636	'ARHGAP23'	mRNA	0.179729	0.000839887
9258	'MFHAS1'	mRNA	0.242211	0.000839887
4084	'MXD1'	mRNA	0.469163	0.000841977
5747	'PTK2'	mRNA	0.228245	0.000845826
167691	'LCA5'	mRNA	0.826591	0.000850864
6751	'SSTR1'	mRNA	0.315957	0.0008583
492311	'IGIP'	mRNA	0.908696	0.000859727
25988	'HINFP'	mRNA	0.398072	0.000882571
26130	'GAPVD1'	mRNA	0.233054	0.000886841
1445	'CSK'	mRNA	0.226178	0.000889442
55630	'SLC39A4'	mRNA	0.211806	0.000897068
19	'ABCA1'	mRNA	0.371334	0.000902053
55286	'C4orf19'	mRNA	0.47665	0.000915499
163033	'ZNF579'	mRNA	0.342537	0.000923706
4337	'MOCS1'	mRNA	0.417037	0.000926955
64431	'ACTR6'	mRNA	0.510916	0.000928636
9968	'MED12'	mRNA	0.248158	0.000929274
5723	'PSPH'	mRNA	0.312155	0.000933542
55605	'KIF21A'	mRNA	0.238037	0.000935285
63976	'PRDM16'	mRNA	0.540378	0.00094093
22936	'ELL2'	mRNA	0.216096	0.000949861
2624	'GATA2'	mRNA	0.905669	0.000955795
364	'AQP7'	mRNA	0.655979	0.000966042
80315	'CPEB4'	mRNA	0.309893	0.000966042
29950	'SERTAD1'	mRNA	0.393508	0.000966559
3607	'FOXK2'	mRNA	0.209475	0.000980355
54776	'PPP1R12C'	mRNA	0.265504	0.000997386
1856	'DVL2'	mRNA	0.354068	0.000998833
7456	'WIPF1'	mRNA	0.482421	0.00100935
55905	'RNF114'	mRNA	0.180474	0.00102038
8831	'SYNGAP1'	mRNA	0.33026	0.00102799
57146	'TMEM159'	mRNA	0.392663	0.00105079
85301	'COL27A1'	mRNA	0.257202	0.00108418
9854	'C2CD2L'	mRNA	0.506882	0.00111523
29894	'CPSF1'	mRNA	0.191351	0.00111716
4212	'MEIS2'	mRNA	0.637326	0.00111766
7975	'MAFK'	mRNA	0.307447	0.00112883
5738	'PTGFRN'	mRNA	0.358886	0.0011306
23201	'FAM168A'	mRNA	0.193739	0.00114176
6482	'ST3GAL1'	mRNA	0.807088	0.00114936
5866	'RAB3IL1'	mRNA	0.748948	0.00116794
8085	'KMT2D'	mRNA	0.231957	0.00116794
5986	'RFNG'	mRNA	0.476187	0.00117042
1952	'CELSR2'	mRNA	0.403639	0.00120316
51667	'NUB1'	mRNA	0.224856	0.00120316
222962	'SLC29A4'	mRNA	0.219123	0.00120368
55344	'PLCXD1'	mRNA	0.278191	0.00121127
7528	'YY1'	mRNA	0.188974	0.00122395
54887	'UHRF1BP1'	mRNA	0.256765	0.00123783
80325	'ABTB1'	mRNA	0.481573	0.00126775
87	'ACTN1'	mRNA	0.160711	0.0012703
9121	'SLC16A5'	mRNA	0.362544	0.00128521
1054	'CEBPG'	mRNA	0.191118	0.00129989
9891	'NUAK1'	mRNA	0.803153	0.00129989
54346	'UNC93A'	mRNA	0.464496	0.00130183
57139	'RGL3'	mRNA	0.458568	0.00130942
4751	'NEK2'	mRNA	0.297711	0.00132574
10612	'TRIM3'	mRNA	0.366181	0.00133047
57104	'PNPLA2'	mRNA	0.21148	0.00134263
5525	'PPP2R5A'	mRNA	0.292605	0.00135086
9289	'ADGRG1'	mRNA	0.168956	0.00137372
995	'CDC25C'	mRNA	0.338703	0.00139736
3098	'HK1'	mRNA	0.451003	0.00140183
9282	'MED14'	mRNA	0.22032	0.00140532
166012	'CHST13'	mRNA	0.181553	0.0014055
126298	'IRGQ'	mRNA	0.291513	0.00140643
23043	'TNIK'	mRNA	0.313109	0.00140643
29109	'FHOD1'	mRNA	0.3823	0.00140672
9489	'PGS1'	mRNA	0.473121	0.0014233
94122	'SYTL5'	mRNA	0.59315	0.00142848
4097	'MAFG'	mRNA	0.276093	0.00144065
80000	'GREB1L'	mRNA	0.270807	0.00144399
64795	'RMND5A'	mRNA	0.176102	0.00145398
4926	'NUMA1'	mRNA	0.174328	0.00145417
25854	'FAM149A'	mRNA	1.00739	0.00147643
22883	'CLSTN1'	mRNA	0.151683	0.0014877
57465	'TBC1D24'	mRNA	0.401734	0.0014877
89122	'TRIM4'	mRNA	0.336415	0.0014877
125170	'MIEF2'	mRNA	0.383266	0.0014916
8312	'AXIN1'	mRNA	0.209877	0.00150661
115294	'PCMTD1'	mRNA	0.372277	0.00151571
2000	'ELF4'	mRNA	0.217174	0.00151663
51278	'IER5'	mRNA	0.373615	0.00151663
2069	'EREG'	mRNA	0.449876	0.00152323
22955	'SCMH1'	mRNA	0.338813	0.00154541
571	'BACH1'	mRNA	0.217231	0.00160313
10058	'ABCB6'	mRNA	0.192514	0.00161911
353116	'RILPL1'	mRNA	0.492041	0.00162826
23389	'MED13L'	mRNA	0.181359	0.00165677
115	'ADCY9'	mRNA	0.316434	0.00166115
54622	'ARL15'	mRNA	0.268334	0.00166115
1027	'CDKN1B'	mRNA	0.21595	0.00168553
10071	'MUC12'	mRNA	0.519736	0.00171655
23216	'TBC1D1'	mRNA	0.279084	0.00171655
57511	'COG6'	mRNA	0.354572	0.00171655
9755	'TBKBP1'	mRNA	0.3188	0.00172825
255738	'PCSK9'	mRNA	0.160713	0.00173068
26064	'RAI14'	mRNA	0.338972	0.00174881
130574	'LYPD6'	mRNA	0.399339	0.00175757
9066	'SYT7'	mRNA	0.176385	0.00176123
84079	'ANKRD27'	mRNA	0.257811	0.00178696
10062	'NR1H3'	mRNA	0.2441	0.00180515
1028	'CDKN1C'	mRNA	0.345353	0.00183593
10142	'AKAP9'	mRNA	0.25915	0.00186708
5329	'PLAUR'	mRNA	0.45456	0.00186912
20	'ABCA2'	mRNA	0.204264	0.00187751
23150	'FRMD4B'	mRNA	0.545689	0.00188954
3268	'AGFG2'	mRNA	0.352566	0.00189405
253782	'CERS6'	mRNA	0.197063	0.00193296
79685	'SAP30L'	mRNA	0.307913	0.00198233
23274	'CLEC16A'	mRNA	0.28653	0.00199551
220213	'OTUD1'	mRNA	0.426985	0.0020111
5578	'PRKCA'	mRNA	0.331479	0.00209682
80725	'SRCIN1'	mRNA	0.459544	0.00211346
10481	'HOXB13'	mRNA	0.768265	0.00211776
55715	'DOK4'	mRNA	0.164479	0.00216582
203286	'ANKS6'	mRNA	0.273577	0.0021808
9094	'UNC119'	mRNA	0.296647	0.00222252
23130	'ATG2A'	mRNA	0.220392	0.00226603
6844	'VAMP2'	mRNA	0.521975	0.00227004
374920	'ZSWIM9'	mRNA	0.495584	0.00234592
23646	'PLD3'	mRNA	0.203743	0.00236336
677	'ZFP36L1'	mRNA	0.213579	0.00237268
30061	'SLC40A1'	mRNA	0.183997	0.0023889
140685	'ZBTB46'	mRNA	0.263849	0.0024141
154881	'KCTD7'	mRNA	0.356228	0.00246577
10507	'SEMA4D'	mRNA	0.361066	0.00248028
55187	'VPS13D'	mRNA	0.274233	0.00251179
84937	'ZNRF1'	mRNA	0.204838	0.00251701
142678	'MIB2'	mRNA	0.382746	0.00255417
1785	'DNM2'	mRNA	0.176171	0.00255669
50486	'G0S2'	mRNA	0.573642	0.00256787
1101	'CHAD'	mRNA	1.31258	0.00256814
8087	'FXR1'	mRNA	0.19429	0.00258292
699	'BUB1'	mRNA	0.264385	0.00258307
54386	'TERF2IP'	mRNA	0.28205	0.00259927
23173	'METAP1'	mRNA	0.204823	0.00260198
220323	'OAF'	mRNA	0.181143	0.00261277
23327	'NEDD4L'	mRNA	0.211878	0.00264529
51557	'LGSN'	mRNA	0.448961	0.0026499
122416	'ANKRD9'	mRNA	0.251888	0.00266821
155382	'VPS37D'	mRNA	0.682447	0.00267043
390	'RND3'	mRNA	0.27697	0.0027302
10765	'KDM5B'	mRNA	0.191398	0.00273988
84256	'FLYWCH1'	mRNA	0.360854	0.00273988
64837	'KLC2'	mRNA	0.258754	0.00276054
51157	'ZNF580'	mRNA	0.376077	0.00277201
23174	'ZCCHC14'	mRNA	0.23756	0.00277648
29995	'LMCD1'	mRNA	0.568586	0.00282229
4763	'NF1'	mRNA	0.183885	0.00282229
127602	'DNAH14'	mRNA	0.441817	0.0028438
6780	'STAU1'	mRNA	0.142481	0.00284606
57664	'PLEKHA4'	mRNA	0.223108	0.00285527
55565	'ZNF821'	mRNA	0.506442	0.00286604
51171	'HSD17B14'	mRNA	0.216266	0.00289419
5287	'PIK3C2B'	mRNA	0.2233	0.00290579
5797	'PTPRM'	mRNA	0.238014	0.00291561
8614	'STC2'	mRNA	0.18099	0.00291887
5924	'RASGRF2'	mRNA	0.348184	0.00295112
23042	'PDXDC1'	mRNA	0.158387	0.00295412
4645	'MYO5B'	mRNA	0.195145	0.00296799
599	'BCL2L2'	mRNA	0.415954	0.0029915
4277	'MICB'	mRNA	0.588893	0.00301971
10300	'KATNB1'	mRNA	0.449456	0.00302215
642273	'FAM110C'	mRNA	0.46845	0.00302824
340277	'FAM221A'	mRNA	0.81764	0.0030852
9990	'SLC12A6'	mRNA	0.390426	0.00311779
1026	'CDKN1A'	mRNA	0.225467	0.00313895
55629	'PNRC2'	mRNA	0.189518	0.00317839
5310	'PKD1'	mRNA	0.250157	0.00320902
5074	'PAWR'	mRNA	0.251496	0.00323365
5991	'RFX3'	mRNA	0.761525	0.00325441
646625	'URAD'	mRNA	0.47575	0.00326037
284325	'C19orf54'	mRNA	0.255509	0.00326928
9205	'ZMYM5'	mRNA	0.499699	0.00328968
3195	'TLX1'	mRNA	1.21955	0.00330224
90427	'BMF'	mRNA	0.182609	0.00334145
5993	'RFX5'	mRNA	0.433937	0.00334787
25875	'LETMD1'	mRNA	0.183568	0.00334889
4671	'NAIP'	mRNA	0.740798	0.00335252
57449	'PLEKHG5'	mRNA	0.244143	0.0033656
92979	'MARCHF9'	mRNA	0.337685	0.0033656
2649	'NR6A1'	mRNA	0.467914	0.00336669
57506	'MAVS'	mRNA	0.175997	0.0033848
9727	'RAB11FIP3'	mRNA	0.209499	0.00343423
8045	'RASSF7'	mRNA	0.22858	0.00345359
9701	'PPP6R2'	mRNA	0.267767	0.00347087
4248	'MGAT3'	mRNA	0.28043	0.00354174
9771	'RAPGEF5'	mRNA	0.365419	0.0035912
80346	'REEP4'	mRNA	0.279132	0.00360056
5591	'PRKDC'	mRNA	0.160773	0.00364182
399687	'MYO18A'	mRNA	0.176421	0.00365686
1748	'DLX4'	mRNA	0.288194	0.00374859
3714	'JAG2'	mRNA	0.32251	0.00374859
8975	'USP13'	mRNA	0.373528	0.00378678
23332	'CLASP1'	mRNA	0.236021	0.00383799
222658	'KCTD20'	mRNA	0.218633	0.00384251
23351	'KHNYN'	mRNA	0.204753	0.00384251
26503	'SLC17A5'	mRNA	0.237057	0.00384251
288	'ANK3'	mRNA	0.226659	0.00384251
57326	'PBXIP1'	mRNA	0.208072	0.00384251
55714	'TENM3'	mRNA	0.320667	0.00389681
152137	'CCDC50'	mRNA	0.249658	0.00390195
53616	'ADAM22'	mRNA	0.372308	0.00391249
29801	'ZDHHC8'	mRNA	0.374391	0.00394439
51312	'SLC25A37'	mRNA	0.425504	0.00396733
65059	'RAPH1'	mRNA	0.201807	0.00402336
6774	'STAT3'	mRNA	0.200318	0.00408572
165140	'OXER1'	mRNA	0.34852	0.00413022
57685	'CACHD1'	mRNA	0.355943	0.00413907
83999	'KREMEN1'	mRNA	0.18586	0.00415342
5190	'PEX6'	mRNA	0.377565	0.00417711
3221	'HOXC4'	mRNA	0.565099	0.00419492
57007	'ACKR3'	mRNA	0.892166	0.0042423
23263	'MCF2L'	mRNA	0.288624	0.00427536
107	'ADCY1'	mRNA	0.384737	0.00427838
80179	'MYO19'	mRNA	0.276193	0.00427838
9625	'AATK'	mRNA	0.16363	0.00430924
6522	'SLC4A2'	mRNA	0.165021	0.00432415
117177	'RAB3IP'	mRNA	0.40158	0.00432938
10263	'CDK2AP2'	mRNA	0.190754	0.00434515
146439	'BICDL2'	mRNA	0.483128	0.00436613
168544	'ZNF467'	mRNA	0.917289	0.0044003
4773	'NFATC2'	mRNA	0.253857	0.00446775
252839	'TMEM9'	mRNA	0.200672	0.00448293
388564	'TMEM238'	mRNA	0.407684	0.00448293
1889	'ECE1'	mRNA	0.174403	0.00448383
5347	'PLK1'	mRNA	0.191506	0.00456935
55040	'EPN3'	mRNA	0.50055	0.00463704
149461	'CLDN19'	mRNA	0.391973	0.00464768
6615	'SNAI1'	mRNA	0.443952	0.00470266
79269	'DCAF10'	mRNA	0.376428	0.00473674
27076	'LYPD3'	mRNA	1.46876	0.00476684
1839	'HBEGF'	mRNA	0.510752	0.00476842
55033	'FKBP14'	mRNA	0.433561	0.00479825
5876	'RABGGTB'	mRNA	0.323041	0.00479825
5652	'PRSS8'	mRNA	0.132982	0.00480138
57684	'ZBTB26'	mRNA	0.538691	0.00482007
9827	'RGP1'	mRNA	0.231752	0.00487993
22906	'TRAK1'	mRNA	0.168159	0.00493959
84971	'ATG4D'	mRNA	0.35005	0.00496939
5681	'PSKH1'	mRNA	0.219586	0.00496978
84148	'KAT8'	mRNA	0.28829	0.00504583
9055	'PRC1'	mRNA	0.234422	0.00504583
8623	'ASMTL'	mRNA	0.290919	0.00505551
3455	'IFNAR2'	mRNA	0.311158	0.00507352
54972	'TMEM132A'	mRNA	0.22592	0.00511854
10221	'TRIB1'	mRNA	0.280142	0.00518807
79955	'PDZD7'	mRNA	0.497927	0.00523235
57210	'SLC45A4'	mRNA	0.264593	0.0052805
5430	'POLR2A'	mRNA	0.158369	0.00528201
79089	'TMUB2'	mRNA	0.304565	0.00528627
10018	'BCL2L11'	mRNA	0.328046	0.00531906
4150	'MAZ'	mRNA	0.15185	0.00536599
160	'AP2A1'	mRNA	0.16359	0.00539109
65057	'ACD'	mRNA	0.277144	0.00539613
55616	'ASAP3'	mRNA	0.367174	0.00545288
283337	'ZNF740'	mRNA	0.265177	0.0054551
7089	'TLE2'	mRNA	0.247085	0.00547069
257407	'C2orf72'	mRNA	0.141284	0.00547426
60686	'C14orf93'	mRNA	0.413792	0.00549572
1762	'DMWD'	mRNA	0.306509	0.00550201
54799	'MBTD1'	mRNA	0.254401	0.00550201
56957	'OTUD7B'	mRNA	0.253121	0.00550201
2021	'ENDOG'	mRNA	0.373008	0.00552539
6722	'SRF'	mRNA	0.211812	0.00555121
10809	'STARD10'	mRNA	0.139979	0.00555903
9513	'FXR2'	mRNA	0.321435	0.00557521
23624	'CBLC'	mRNA	0.17549	0.00561497
84275	'SLC25A33'	mRNA	0.30441	0.00564492
23318	'TUT4'	mRNA	0.272473	0.00564765
9659	'PDE4DIP'	mRNA	0.318714	0.00564828
92255	'LMBRD2'	mRNA	0.298301	0.0056663
93082	'NEURL3'	mRNA	0.718189	0.00573637
5467	'PPARD'	mRNA	0.36074	0.00575217
81609	'SNX27'	mRNA	0.204047	0.00579552
100271927	'RASA4B'	mRNA	0.479729	0.00585952
90525	'SHF'	mRNA	0.600216	0.00594944
100303755	'PET117'	mRNA	0.440818	0.00597293
93129	'ORAI3'	mRNA	0.539786	0.00598967
91663	'MYADM'	mRNA	0.17846	0.00607628
3229	'HOXC13'	mRNA	0.4062	0.00612721
3845	'KRAS'	mRNA	0.16516	0.0061523
9531	'BAG3'	mRNA	0.264329	0.0061661
154007	'SNRNP48'	mRNA	0.336192	0.0062309
7538	'ZFP36'	mRNA	0.325949	0.00624148
11132	'CAPN10'	mRNA	0.385773	0.0062474
9975	'NR1D2'	mRNA	0.247708	0.00625543
283987	'HID1'	mRNA	0.265531	0.00629009
1045	'CDX2'	mRNA	0.123804	0.00631423
55771	'PRR11'	mRNA	0.21128	0.00631423
3726	'JUNB'	mRNA	0.229709	0.0064039
84272	'YIPF4'	mRNA	0.185831	0.00644071
63027	'SLC22A23'	mRNA	0.219026	0.00644538
144132	'DNHD1'	mRNA	0.630542	0.00656523
3709	'ITPR2'	mRNA	0.384952	0.00670555
10802	'SEC24A'	mRNA	0.165562	0.00686934
283248	'RCOR2'	mRNA	0.989809	0.00687171
421	'ARVCF'	mRNA	0.758985	0.00687537
9811	'CTIF'	mRNA	0.426101	0.0068919
1944	'EFNA3'	mRNA	0.497537	0.0069802
10749	'KIF1C'	mRNA	0.158698	0.00702137
128486	'FITM2'	mRNA	0.279203	0.0070896
5607	'MAP2K5'	mRNA	0.428293	0.00710037
84186	'ZCCHC7'	mRNA	0.401303	0.00713066
7126	'TNFAIP1'	mRNA	0.156249	0.00713164
219654	'ZCCHC24'	mRNA	0.588727	0.00713236
57698	'SHTN1'	mRNA	0.304521	0.00717163
134548	'SOWAHA'	mRNA	0.287729	0.00717366
65986	'ZBTB10'	mRNA	0.293289	0.00719685
55652	'SLC48A1'	mRNA	0.371715	0.0072097
57555	'NLGN2'	mRNA	0.266675	0.00727587
997	'CDC34'	mRNA	0.175401	0.00730061
84649	'DGAT2'	mRNA	0.161411	0.0073263
25840	'METTL7A'	mRNA	0.256482	0.00733358
4649	'MYO9A'	mRNA	0.30459	0.00740439
349565	'NMNAT3'	mRNA	0.430289	0.007407
5754	'PTK7'	mRNA	0.142137	0.00746281
54904	'NSD3'	mRNA	0.248261	0.00754348
8658	'TNKS'	mRNA	0.267651	0.0075583
78994	'PRR14'	mRNA	0.337819	0.00762402
140453	'MUC17'	mRNA	0.335439	0.00763325
5863	'RGL2'	mRNA	0.212646	0.00769551
4221	'MEN1'	mRNA	0.253531	0.00772548
11041	'B4GAT1'	mRNA	0.310281	0.00779864
55904	'KMT2E'	mRNA	0.180231	0.00781625
8728	'ADAM19'	mRNA	0.272978	0.0078194
252983	'STXBP4'	mRNA	0.567431	0.0079327
27338	'UBE2S'	mRNA	0.203036	0.00793791
5583	'PRKCH'	mRNA	0.591464	0.00795149
143098	'MPP7'	mRNA	0.27295	0.00802284
114990	'VASN'	mRNA	0.376044	0.00803644
10298	'PAK4'	mRNA	0.175284	0.00804476
23328	'SASH1'	mRNA	0.302416	0.00810025
79576	'NKAP'	mRNA	0.300177	0.00811564
4756	'NEO1'	mRNA	0.241048	0.00811589
85441	'HELZ2'	mRNA	0.207994	0.00811589
5916	'RARG'	mRNA	0.544491	0.0081879
55971	'BAIAP2L1'	mRNA	0.189416	0.00824999
6397	'SEC14L1'	mRNA	0.179086	0.00824999
285025	'CCDC141'	mRNA	0.314247	0.00825351
9139	'CBFA2T2'	mRNA	0.252479	0.0082899
84447	'SYVN1'	mRNA	0.263654	0.0083028
1778	'DYNC1H1'	mRNA	0.141884	0.00830346
114793	'FMNL2'	mRNA	0.29829	0.00834121
196074	'METTL15'	mRNA	0.35619	0.00835258
23513	'SCRIB'	mRNA	0.200685	0.00841784
27102	'EIF2AK1'	mRNA	0.161505	0.00842644
55972	'SLC25A40'	mRNA	0.353244	0.00842644
81846	'SBF2'	mRNA	0.24104	0.00842644
83539	'CHST9'	mRNA	0.394267	0.00842892
4294	'MAP3K10'	mRNA	0.40527	0.00843797
27125	'AFF4'	mRNA	0.162614	0.00850328
163702	'IFNLR1'	mRNA	0.437253	0.00851928
84725	'PLEKHA8'	mRNA	0.263806	0.00861625
644150	'WIPF3'	mRNA	0.482332	0.00862145
54509	'RHOF'	mRNA	0.155322	0.00863535
4795	'NFKBIL1'	mRNA	0.33617	0.00868661
51684	'SUFU'	mRNA	0.32706	0.00879441
9746	'CLSTN3'	mRNA	0.160359	0.00880751
93	'ACVR2B'	mRNA	0.23208	0.00892678
57716	'PRX'	mRNA	0.441937	0.0091415
347862	'GATD1'	mRNA	0.245509	0.0091731
90956	'ADCK2'	mRNA	0.307001	0.00920342
26145	'IRF2BP1'	mRNA	0.208692	0.00927878
22994	'CEP131'	mRNA	0.401015	0.00929499
94241	'TP53INP1'	mRNA	0.375638	0.0093127
56987	'BBX'	mRNA	0.554768	0.0093509
138311	'DIPK1B'	mRNA	0.225395	0.00937757
23061	'TBC1D9B'	mRNA	0.156214	0.00948354
7515	'XRCC1'	mRNA	0.264271	0.00961152
79154	'DHRS11'	mRNA	0.250862	0.00964913
1039	'CDR2'	mRNA	0.219265	0.0096708
440275	'EIF2AK4'	mRNA	0.276949	0.00969881
10615	'SPAG5'	mRNA	0.218036	0.00971961
26504	'CNNM4'	mRNA	0.164881	0.00971961
23126	'POGZ'	mRNA	0.205015	0.00972775
3249	'HPN'	mRNA	0.166924	0.0101178
9923	'ZBTB40'	mRNA	0.334968	0.0102543
1609	'DGKQ'	mRNA	0.323306	0.0103612
4249	'MGAT5'	mRNA	0.236372	0.0103949
124044	'SPATA2L'	mRNA	0.301921	0.0104738
80028	'FBXL18'	mRNA	0.249822	0.0104738
57530	'CGN'	mRNA	0.122186	0.0105317
3710	'ITPR3'	mRNA	0.123766	0.0105606
64077	'LHPP'	mRNA	0.267548	0.0105729
84327	'ZBED3'	mRNA	0.207651	0.0105729
22853	'LMTK2'	mRNA	0.19313	0.010592
283373	'ANKRD52'	mRNA	0.188497	0.0106593
9468	'PCYT1B'	mRNA	0.540869	0.0107225
27185	'DISC1'	mRNA	0.973573	0.0107474
8573	'CASK'	mRNA	0.156808	0.0108256
745	'MYRF'	mRNA	0.140524	0.0108458
80331	'DNAJC5'	mRNA	0.123887	0.010863
80352	'RNF39'	mRNA	0.63765	0.010928
8295	'TRRAP'	mRNA	0.166077	0.010928
29116	'MYLIP'	mRNA	0.348043	0.0110181
123879	'DCUN1D3'	mRNA	0.347275	0.0110803
23236	'PLCB1'	mRNA	0.217105	0.0110803
57216	'VANGL2'	mRNA	0.524067	0.0111155
2297	'FOXD1'	mRNA	0.574557	0.0111279
11228	'RASSF8'	mRNA	0.289501	0.0111453
29068	'ZBTB44'	mRNA	0.203281	0.0111453
285590	'SH3PXD2B'	mRNA	0.26306	0.011184
6487	'ST3GAL3'	mRNA	1.06599	0.0114109
54020	'SLC37A1'	mRNA	0.354646	0.0117311
10512	'SEMA3C'	mRNA	0.2523	0.0117585
9545	'RAB3D'	mRNA	0.168567	0.011815
11178	'LZTS1'	mRNA	1.44363	0.0118296
84634	'KISS1R'	mRNA	0.183266	0.0118732
894	'CCND2'	mRNA	0.426239	0.0119178
22824	'HSPA4L'	mRNA	0.479146	0.0119471
80019	'UBTD1'	mRNA	0.386846	0.0119876
79370	'BCL2L14'	mRNA	0.269896	0.0120438
84343	'HPS3'	mRNA	0.348464	0.0120588
3661	'IRF3'	mRNA	0.233105	0.0121826
51130	'ASB3'	mRNA	0.706678	0.0121891
57185	'NIPAL3'	mRNA	0.323492	0.0121891
10608	'MXD4'	mRNA	0.27673	0.0124427
51526	'OSER1'	mRNA	0.207391	0.0125888
60412	'EXOC4'	mRNA	0.184371	0.0126215
89853	'MVB12B'	mRNA	0.250768	0.0126733
31	'ACACA'	mRNA	0.17847	0.0127718
51366	'UBR5'	mRNA	0.180165	0.0128831
399668	'SMIM10L2A'	mRNA	0.357865	0.0130148
6297	'SALL2'	mRNA	0.425488	0.0130216
622	'BDH1'	mRNA	0.297084	0.01308
51082	'POLR1D'	mRNA	0.165523	0.013164
23162	'MAPK8IP3'	mRNA	0.199873	0.013164
149076	'ZNF362'	mRNA	0.351216	0.013174
3394	'IRF8'	mRNA	0.283623	0.0132174
546	'ATRX'	mRNA	0.208819	0.0132174
8925	'HERC1'	mRNA	0.260805	0.0132216
7942	'TFEB'	mRNA	0.505135	0.0132692
1052	'CEBPD'	mRNA	0.301757	0.0132752
3475	'IFRD1'	mRNA	0.190025	0.0133272
202243	'CCDC125'	mRNA	0.369933	0.0133708
27352	'SGSM3'	mRNA	0.253326	0.0133714
4301	'AFDN'	mRNA	0.154955	0.0134273
112611	'RWDD2A'	mRNA	0.673032	0.0134597
154796	'AMOT'	mRNA	0.231164	0.0134597
254359	'ZDHHC24'	mRNA	0.195511	0.0134597
83849	'SYT15'	mRNA	1.13607	0.0135315
4952	'OCRL'	mRNA	0.191099	0.0135585
23264	'ZC3H7B'	mRNA	0.178596	0.0135706
1605	'DAG1'	mRNA	0.127857	0.0135799
81537	'SGPP1'	mRNA	0.468588	0.0137093
81932	'HDHD3'	mRNA	0.209854	0.0137558
7026	'NR2F2'	mRNA	0.210638	0.0138372
1454	'CSNK1E'	mRNA	0.229484	0.0139044
10290	'SPEG'	mRNA	0.358413	0.0139088
55643	'BTBD2'	mRNA	0.168565	0.0139518
4638	'MYLK'	mRNA	0.228622	0.0139629
253430	'IPMK'	mRNA	0.205788	0.0140053
284417	'TMEM150B'	mRNA	0.405981	0.014093
55741	'EDEM2'	mRNA	0.248534	0.0141065
196527	'ANO6'	mRNA	0.135992	0.014123
10129	'FRY'	mRNA	0.591161	0.0141802
389421	'LIN28B'	mRNA	0.407578	0.0142787
90102	'PHLDB2'	mRNA	0.403621	0.0142903
6692	'SPINT1'	mRNA	0.114075	0.0144187
23509	'POFUT1'	mRNA	0.137611	0.0144307
65084	'TMEM135'	mRNA	0.180407	0.0144524
54464	'XRN1'	mRNA	0.264412	0.0146382
28970	'C11orf54'	mRNA	0.390082	0.0146602
3170	'FOXA2'	mRNA	0.297193	0.0147351
200958	'MUC20'	mRNA	1.02853	0.0148164
7087	'ICAM5'	mRNA	1.04411	0.0149321
9830	'TRIM14'	mRNA	0.211716	0.0150783
23659	'PLA2G15'	mRNA	0.216068	0.0150793
57646	'USP28'	mRNA	0.218089	0.0151249
9546	'APBA3'	mRNA	0.398917	0.0151604
9942	'XYLB'	mRNA	0.232875	0.0152588
5585	'PKN1'	mRNA	0.168192	0.0152629
222068	'TMED4'	mRNA	0.16285	0.0153397
4664	'NAB1'	mRNA	0.170684	0.0153397
51337	'THEM6'	mRNA	0.251386	0.0153553
11064	'CNTRL'	mRNA	0.442156	0.015416
9020	'MAP3K14'	mRNA	0.364161	0.0154499
91452	'ACBD5'	mRNA	0.189639	0.0154742
10609	'P3H4'	mRNA	0.251706	0.0154918
7597	'ZBTB25'	mRNA	0.385039	0.0155342
6480	'ST6GAL1'	mRNA	0.168235	0.0155439
6048	'RNF5'	mRNA	0.18763	0.0156225
11078	'TRIOBP'	mRNA	0.243141	0.0156604
9543	'IGDCC3'	mRNA	0.241506	0.0157097
221	'ALDH3B1'	mRNA	0.1872	0.0157766
79752	'ZFAND1'	mRNA	0.299389	0.0157766
5318	'PKP2'	mRNA	0.173948	0.0157811
3625	'INHBB'	mRNA	0.385582	0.0158282
221477	'C6orf89'	mRNA	0.179765	0.0159175
5981	'RFC1'	mRNA	0.186537	0.0159175
64773	'PCED1A'	mRNA	0.255562	0.0159178
10389	'SCML2'	mRNA	0.342405	0.0159516
128218	'TMEM125'	mRNA	0.278976	0.0160404
3914	'LAMB3'	mRNA	0.112157	0.0161519
27314	'RAB30'	mRNA	0.431086	0.0161611
1975	'EIF4B'	mRNA	0.108429	0.0162035
357	'SHROOM2'	mRNA	0.213075	0.0162035
55830	'GLT8D1'	mRNA	0.349242	0.016462
89797	'NAV2'	mRNA	0.435719	0.0164993
64430	'PCNX4'	mRNA	0.327133	0.0165264
9677	'PPIP5K1'	mRNA	0.284359	0.0165355
79176	'FBXL15'	mRNA	0.358552	0.0166147
55251	'PCMTD2'	mRNA	0.228944	0.0166212
6337	'SCNN1A'	mRNA	0.196088	0.0166815
6790	'AURKA'	mRNA	0.156708	0.0167088
23396	'PIP5K1C'	mRNA	0.244241	0.0167207
5463	'POU6F1'	mRNA	0.632193	0.0167734
5925	'RB1'	mRNA	0.30756	0.0167734
6239	'RREB1'	mRNA	0.14538	0.0167739
23558	'WBP2'	mRNA	0.184837	0.0168656
9928	'KIF14'	mRNA	0.343425	0.0168758
55700	'MAP7D1'	mRNA	0.228229	0.0168928
51333	'ZNF771'	mRNA	0.887715	0.0170205
2306	'FOXD2'	mRNA	0.334477	0.0170376
23258	'DENND5A'	mRNA	0.287587	0.0171637
83593	'RASSF5'	mRNA	0.970236	0.0171648
8675	'STX16'	mRNA	0.173597	0.0171648
2745	'GLRX'	mRNA	0.216845	0.0172397
23077	'MYCBP2'	mRNA	0.256896	0.0173212
84961	'FBXL20'	mRNA	0.319906	0.0173958
7357	'UGCG'	mRNA	0.170025	0.0174595
9993	'DGCR2'	mRNA	0.169326	0.017461
51804	'SIX4'	mRNA	0.886572	0.017468
23244	'PDS5A'	mRNA	0.168171	0.0175134
80148	'SLC66A2'	mRNA	0.234385	0.0176649
896	'CCND3'	mRNA	0.205818	0.0177017
5371	'PML'	mRNA	0.262906	0.0177149
116931	'MED12L'	mRNA	0.725474	0.0177382
4034	'LRCH4'	mRNA	0.183395	0.0177382
9397	'NMT2'	mRNA	0.247592	0.0177692
2997	'GYS1'	mRNA	0.19921	0.0179712
5174	'PDZK1'	mRNA	0.161225	0.0179984
27289	'RND1'	mRNA	0.740004	0.0181343
50488	'MINK1'	mRNA	0.150018	0.0182045
7094	'TLN1'	mRNA	0.135863	0.018389
79714	'CCDC51'	mRNA	0.220707	0.0184569
440295	'GOLGA6L9'	mRNA	0.57474	0.0185557
2016	'EMX1'	mRNA	0.474548	0.018621
729359	'PLIN4'	mRNA	0.870577	0.018621
23019	'CNOT1'	mRNA	0.120685	0.0187722
55657	'ZNF692'	mRNA	0.457448	0.0188145
55450	'CAMK2N1'	mRNA	0.159221	0.0188167
8425	'LTBP4'	mRNA	0.151199	0.0188429
23053	'ZSWIM8'	mRNA	0.235408	0.018927
55761	'TTC17'	mRNA	0.178608	0.018927
4440	'MSI1'	mRNA	0.318356	0.0191292
8556	'CDC14A'	mRNA	0.510227	0.019259
2057	'EPOR'	mRNA	0.436629	0.019467
222643	'UNC5CL'	mRNA	0.357632	0.0197666
5202	'PFDN2'	mRNA	0.324868	0.0197718
80728	'ARHGAP39'	mRNA	0.390795	0.0201806
196441	'ZFC3H1'	mRNA	0.337156	0.0202227
136227	'COL26A1'	mRNA	0.222902	0.020226
55512	'SMPD3'	mRNA	0.183619	0.0202322
51195	'RAPGEFL1'	mRNA	0.213364	0.0203196
148022	'TICAM1'	mRNA	0.385041	0.0206836
10461	'MERTK'	mRNA	0.26059	0.0206849
23007	'PLCH1'	mRNA	0.687114	0.0206958
10564	'ARFGEF2'	mRNA	0.136676	0.0207296
5087	'PBX1'	mRNA	0.143937	0.0207296
23158	'TBC1D9'	mRNA	0.463331	0.0207418
113	'ADCY7'	mRNA	0.268107	0.020854
1185	'CLCN6'	mRNA	0.243603	0.0208982
653583	'PHLDB3'	mRNA	0.334976	0.0209286
8506	'CNTNAP1'	mRNA	0.534806	0.0210397
79098	'C1orf116'	mRNA	0.164067	0.0210885
65249	'ZSWIM4'	mRNA	0.330399	0.0211213
29964	'PRICKLE4'	mRNA	0.729085	0.0212718
10554	'AGPAT1'	mRNA	0.16436	0.0213119
5045	'FURIN'	mRNA	0.138262	0.0213242
11344	'TWF2'	mRNA	0.21001	0.0213943
8476	'CDC42BPA'	mRNA	0.21939	0.0216712
9294	'S1PR2'	mRNA	0.436003	0.0217152
100820829	'MYZAP'	mRNA	0.466829	0.0217369
10603	'SH2B2'	mRNA	0.5357	0.0218059
197257	'LDHD'	mRNA	0.287867	0.0218385
170394	'PWWP2B'	mRNA	0.224707	0.0220208
2194	'FASN'	mRNA	0.106539	0.0220839
25792	'CIZ1'	mRNA	0.166776	0.022116
57533	'TBC1D14'	mRNA	0.161345	0.0222146
831	'CAST'	mRNA	0.142262	0.0222902
26015	'RPAP1'	mRNA	0.206123	0.0223343
3480	'IGF1R'	mRNA	0.192061	0.0223876
5106	'PCK2'	mRNA	0.138724	0.0224164
51093	'RRNAD1'	mRNA	0.257632	0.0226606
23057	'NMNAT2'	mRNA	0.184173	0.0227454
379	'ARL4D'	mRNA	0.563904	0.0228111
4324	'MMP15'	mRNA	0.132423	0.0228652
9019	'MPZL1'	mRNA	0.129031	0.0228652
8463	'TEAD2'	mRNA	0.488394	0.0230647
643641	'ZNF862'	mRNA	0.657511	0.0231288
24139	'EML2'	mRNA	0.212311	0.0231695
1371	'CPOX'	mRNA	0.224613	0.0232029
10020	'GNE'	mRNA	0.352401	0.0233941
23028	'KDM1A'	mRNA	0.158132	0.0233998
8863	'PER3'	mRNA	0.226469	0.0234252
57649	'PHF12'	mRNA	0.237632	0.0236015
9563	'H6PD'	mRNA	0.144629	0.0237578
1593	'CYP27A1'	mRNA	0.193507	0.0238486
26091	'HERC4'	mRNA	0.300948	0.0238601
3174	'HNF4G'	mRNA	0.474596	0.0239878
80131	'LRRC8E'	mRNA	0.389749	0.0240055
9909	'DENND4B'	mRNA	0.217633	0.0240055
49855	'SCAPER'	mRNA	0.373212	0.0240137
132014	'IL17RE'	mRNA	0.187925	0.0240623
23094	'SIPA1L3'	mRNA	0.13896	0.0240623
64770	'CCDC14'	mRNA	0.297667	0.0241212
60685	'ZFAND3'	mRNA	0.152735	0.0241431
5610	'EIF2AK2'	mRNA	0.174459	0.0243824
3228	'HOXC12'	mRNA	0.184946	0.0244806
83742	'MARVELD1'	mRNA	0.205861	0.0246406
85440	'DOCK7'	mRNA	0.274335	0.0246487
285367	'RPUSD3'	mRNA	0.284773	0.0246547
55755	'CDK5RAP2'	mRNA	0.201811	0.0247541
338761	'C1QL4'	mRNA	0.256877	0.0248196
55102	'ATG2B'	mRNA	0.267894	0.0248564
26229	'B3GAT3'	mRNA	0.32783	0.0248583
2152	'F3'	mRNA	0.423572	0.0248994
27090	'ST6GALNAC4'	mRNA	0.371845	0.0248999
6764	'DENND2B'	mRNA	0.314041	0.0250386
134429	'STARD4'	mRNA	0.177508	0.0253754
9249	'DHRS3'	mRNA	0.211146	0.0254691
8178	'ELL'	mRNA	0.341595	0.0254938
23621	'BACE1'	mRNA	0.266729	0.0255052
607	'BCL9'	mRNA	0.240055	0.0255052
337867	'UBAC2'	mRNA	0.136083	0.0256499
246330	'PELI3'	mRNA	0.334668	0.0260311
155185	'AMZ1'	mRNA	0.37809	0.0260404
128239	'IQGAP3'	mRNA	0.208426	0.0261032
9580	'SOX13'	mRNA	0.249559	0.0262926
29974	'A1CF'	mRNA	0.228981	0.0269573
23355	'VPS8'	mRNA	0.34152	0.0271511
4302	'MLLT6'	mRNA	0.15716	0.0271642
6510	'SLC1A5'	mRNA	0.113059	0.0272241
9666	'DZIP3'	mRNA	0.298475	0.0273437
10460	'TACC3'	mRNA	0.194111	0.0274123
8508	'NIPSNAP1'	mRNA	0.133803	0.0274682
114879	'OSBPL5'	mRNA	0.424271	0.0276286
7469	'NELFA'	mRNA	0.212578	0.0276631
326624	'RAB37'	mRNA	0.213031	0.0277529
84678	'KDM2B'	mRNA	0.204387	0.0277569
9203	'ZMYM3'	mRNA	0.153788	0.0277684
85456	'TNKS1BP1'	mRNA	0.138741	0.0279093
148534	'TLCD4'	mRNA	0.285013	0.0279343
9833	'MELK'	mRNA	0.229356	0.0279343
6494	'SIPA1'	mRNA	0.32919	0.0281738
6733	'SRPK2'	mRNA	0.233175	0.0281738
26959	'HBP1'	mRNA	0.271249	0.0282805
4214	'MAP3K1'	mRNA	0.204238	0.0283861
83729	'INHBE'	mRNA	0.613677	0.0283861
23245	'ASTN2'	mRNA	0.46199	0.0284193
51360	'MBTPS2'	mRNA	0.246311	0.0287517
10174	'SORBS3'	mRNA	0.152586	0.0287612
57732	'ZFYVE28'	mRNA	0.626222	0.0287895
56895	'AGPAT4'	mRNA	0.51801	0.0290017
56998	'CTNNBIP1'	mRNA	0.245187	0.0290287
57592	'ZNF687'	mRNA	0.174745	0.0290613
284129	'SLC26A11'	mRNA	0.296165	0.0291823
79603	'CERS4'	mRNA	0.279822	0.0292584
55898	'UNC45A'	mRNA	0.204527	0.0292751
6892	'TAPBP'	mRNA	0.170094	0.0293593
388969	'C2orf68'	mRNA	0.250408	0.029601
2734	'GLG1'	mRNA	0.100474	0.0297935
54958	'TMEM160'	mRNA	0.274805	0.0297935
64359	'NXN'	mRNA	0.161717	0.0299547
84988	'PPP1R16A'	mRNA	0.228242	0.03005
55857	'KIZ'	mRNA	0.444872	0.0300718
200942	'KLHDC8B'	mRNA	0.371018	0.0301029
1001	'CDH3'	mRNA	0.12765	0.0302397
9380	'GRHPR'	mRNA	0.210823	0.0302497
54893	'MTMR10'	mRNA	0.262665	0.0302857
84722	'PSRC1'	mRNA	0.501236	0.0303462
10908	'PNPLA6'	mRNA	0.191389	0.0303568
287	'ANK2'	mRNA	0.309319	0.0304034
80235	'PIGZ'	mRNA	0.240514	0.0304105
4610	'MYCL'	mRNA	0.491194	0.0304996
8526	'DGKE'	mRNA	0.364474	0.030625
4061	'LY6E'	mRNA	0.131498	0.0309279
84838	'ZNF496'	mRNA	0.197513	0.0309733
10083	'USH1C'	mRNA	0.135567	0.0311499
374354	'NHLRC2'	mRNA	0.196326	0.0311499
29924	'EPN1'	mRNA	0.121254	0.0312651
8677	'STX10'	mRNA	0.269484	0.031431
29028	'ATAD2'	mRNA	0.209329	0.0315021
6548	'SLC9A1'	mRNA	0.175304	0.0315385
8174	'MADCAM1'	mRNA	0.961916	0.0315788
253980	'KCTD13'	mRNA	0.584681	0.0319434
50626	'CYHR1'	mRNA	0.272605	0.0319546
9633	'TESMIN'	mRNA	0.389873	0.0320084
9764	'KIAA0513'	mRNA	0.327804	0.0320724
29803	'REPIN1'	mRNA	0.145817	0.0321505
24142	'NAA80'	mRNA	0.595227	0.0323516
80144	'FRAS1'	mRNA	0.187354	0.0327477
23410	'SIRT3'	mRNA	0.240957	0.032762
728340	'GTF2H2C'	mRNA	0.241781	0.032796
79096	'C11orf49'	mRNA	0.319834	0.0330834
83463	'MXD3'	mRNA	0.392692	0.0332317
3064	'HTT'	mRNA	0.174869	0.0336909
10277	'UBE4B'	mRNA	0.167511	0.0337111
64130	'LIN7B'	mRNA	0.830087	0.0339008
9860	'LRIG2'	mRNA	0.340127	0.0339865
90410	'IFT20'	mRNA	0.295127	0.0341736
80313	'LRRC27'	mRNA	0.566389	0.0341995
5357	'PLS1'	mRNA	0.215914	0.0344027
10806	'SDCCAG8'	mRNA	0.473301	0.0344051
23498	'HAAO'	mRNA	0.162886	0.0344051
55766	'H2AJ'	mRNA	0.240002	0.0344324
6809	'STX3'	mRNA	0.132096	0.0346482
784	'CACNB3'	mRNA	0.232616	0.0347292
5194	'PEX13'	mRNA	0.194513	0.0347853
5795	'PTPRJ'	mRNA	0.201518	0.0349716
6878	'TAF6'	mRNA	0.183803	0.0349735
2885	'GRB2'	mRNA	0.147248	0.0350729
51133	'KCTD3'	mRNA	0.218575	0.0350729
5926	'ARID4A'	mRNA	0.266427	0.0350729
6195	'RPS6KA1'	mRNA	0.157221	0.0353178
80150	'ASRGL1'	mRNA	0.25331	0.0355419
51750	'RTEL1'	mRNA	0.247731	0.0355443
64839	'FBXL17'	mRNA	0.306117	0.0355856
25912	'C1orf43'	mRNA	0.120005	0.0355971
79789	'CLMN'	mRNA	0.297338	0.0357287
23387	'SIK3'	mRNA	0.140234	0.0357998
94234	'FOXQ1'	mRNA	0.429486	0.0358905
254428	'SLC41A1'	mRNA	0.575221	0.035919
11054	'OGFR'	mRNA	0.160556	0.0359641
27165	'GLS2'	mRNA	0.301039	0.0360683
9742	'IFT140'	mRNA	0.289005	0.0363449
80017	'DGLUCY'	mRNA	0.260962	0.036715
10243	'GPHN'	mRNA	0.382668	0.0367938
25937	'WWTR1'	mRNA	0.203845	0.0370078
3297	'HSF1'	mRNA	0.16825	0.0370691
170954	'PPP1R18'	mRNA	0.389359	0.037249
57567	'ZNF319'	mRNA	0.290124	0.037249
10826	'FAXDC2'	mRNA	0.308096	0.0373465
53838	'C11orf24'	mRNA	0.139016	0.0373465
84162	'KIAA1109'	mRNA	0.20505	0.0373465
85378	'TUBGCP6'	mRNA	0.306397	0.0373465
2535	'FZD2'	mRNA	0.505888	0.037512
51720	'UIMC1'	mRNA	0.261904	0.0375318
57650	'CIP2A'	mRNA	0.333156	0.0376805
55005	'RMND1'	mRNA	0.219316	0.0384252
23508	'TTC9'	mRNA	0.490391	0.0385426
53918	'PELO'	mRNA	0.225632	0.0385621
864	'RUNX3'	mRNA	1.10819	0.038745
8672	'EIF4G3'	mRNA	0.141394	0.0387656
5824	'PEX19'	mRNA	0.18592	0.0389786
7127	'TNFAIP2'	mRNA	0.568559	0.0389874
81857	'MED25'	mRNA	0.164203	0.039002
26996	'GPR160'	mRNA	0.169654	0.0390754
56924	'PAK6'	mRNA	0.724974	0.039097
114785	'MBD6'	mRNA	0.189483	0.0391364
2222	'FDFT1'	mRNA	0.139944	0.0391903
368	'ABCC6'	mRNA	0.2317	0.0393518
79960	'JADE1'	mRNA	0.351129	0.039374
58515	'SELENOK'	mRNA	0.230473	0.0394445
150726	'FBXO41'	mRNA	0.20151	0.0395393
152831	'KLB'	mRNA	0.496923	0.0395393
163882	'CNST'	mRNA	0.27243	0.039562
5218	'CDK14'	mRNA	0.357994	0.039626
80020	'FOXRED2'	mRNA	0.146058	0.039626
55253	'TYW1'	mRNA	0.295358	0.0397041
51092	'SIDT2'	mRNA	0.131655	0.0401786
5140	'PDE3B'	mRNA	0.340831	0.0401786
54977	'SLC25A38'	mRNA	0.197161	0.0402735
6732	'SRPK1'	mRNA	0.142921	0.0405449
9914	'ATP2C2'	mRNA	0.221897	0.0406184
100499483	'CCDC180'	mRNA	0.533321	0.0406269
8833	'GMPS'	mRNA	0.140253	0.0406679
404093	'CUEDC1'	mRNA	0.270522	0.0407871
8744	'TNFSF9'	mRNA	1.11242	0.040868
163126	'EID2'	mRNA	0.341357	0.0413947
1014	'CDH16'	mRNA	0.181535	0.0415274
23241	'PACS2'	mRNA	0.197514	0.0415274
23753	'SDF2L1'	mRNA	0.279797	0.0415471
23097	'CDK19'	mRNA	0.242923	0.0415929
50485	'SMARCAL1'	mRNA	0.259954	0.0415929
10472	'ZBTB18'	mRNA	0.462391	0.0417255
23580	'CDC42EP4'	mRNA	0.176865	0.0418994
80162	'PGGHG'	mRNA	0.244669	0.0420649
23604	'DAPK2'	mRNA	0.81673	0.0421972
124402	'UBALD1'	mRNA	0.218944	0.0422532
9138	'ARHGEF1'	mRNA	0.168644	0.0423387
23612	'PHLDA3'	mRNA	0.465873	0.042351
10922	'FASTK'	mRNA	0.222396	0.0425664
94240	'EPSTI1'	mRNA	0.443712	0.042718
57459	'GATAD2B'	mRNA	0.180379	0.0429219
6542	'SLC7A2'	mRNA	0.145859	0.042988
6095	'RORA'	mRNA	0.310536	0.042997
55209	'SETD5'	mRNA	0.170115	0.0430694
5333	'PLCD1'	mRNA	0.360202	0.0431515
23221	'RHOBTB2'	mRNA	0.186231	0.0432498
374875	'HSD11B1L'	mRNA	0.75633	0.0432498
3631	'INPP4A'	mRNA	0.266859	0.0436054
54785	'BORCS6'	mRNA	0.462801	0.0437058
116985	'ARAP1'	mRNA	0.117027	0.0441813
1364	'CLDN4'	mRNA	0.11035	0.0442845
7155	'TOP2B'	mRNA	0.144778	0.0442845
8795	'TNFRSF10B'	mRNA	0.129363	0.0443501
196528	'ARID2'	mRNA	0.214127	0.0443943
55789	'DEPDC1B'	mRNA	0.224432	0.0444767
91304	'TMEM259'	mRNA	0.149297	0.0445014
56946	'EMSY'	mRNA	0.245199	0.0445191
9585	'KIF20B'	mRNA	0.221325	0.0445553
23306	'NEMP1'	mRNA	0.178006	0.0447191
3133	'HLA-E'	mRNA	0.130216	0.044954
26065	'LSM14A'	mRNA	0.140258	0.0449801
11040	'PIM2'	mRNA	0.420258	0.0450102
54828	'BCAS3'	mRNA	0.281542	0.0450913
2906	'GRIN2D'	mRNA	0.339182	0.0451079
1432	'MAPK14'	mRNA	0.140478	0.0451994
60370	'AVPI1'	mRNA	0.18236	0.0455411
219790	'RTKN2'	mRNA	0.260796	0.0457834
60313	'GPBP1L1'	mRNA	0.179199	0.0458014
4660	'PPP1R12B'	mRNA	0.356385	0.0460983
83481	'EPPK1'	mRNA	0.500964	0.0463078
1954	'MEGF8'	mRNA	0.165054	0.0463139
10425	'ARIH2'	mRNA	0.160539	0.0465932
146429	'SLC22A31'	mRNA	0.315081	0.0467543
7423	'VEGFB'	mRNA	0.185095	0.0468293
9966	'TNFSF15'	mRNA	0.354923	0.0470063
1773	'DNASE1'	mRNA	0.183228	0.0471944
5939	'RBMS2'	mRNA	0.17028	0.0471944
91608	'RASL10B'	mRNA	0.39428	0.0471944
8050	'PDHX'	mRNA	0.215358	0.0472098
2181	'ACSL3'	mRNA	0.102931	0.0476521
8501	'SLC43A1'	mRNA	0.179875	0.0476521
6455	'SH3GL1'	mRNA	0.13383	0.0477239
26173	'INTS1'	mRNA	0.123572	0.0477883
9611	'NCOR1'	mRNA	0.136561	0.047963
8828	'NRP2'	mRNA	0.309189	0.0479819
256158	'HMCN2'	mRNA	0.460012	0.0484513
84273	'NOA1'	mRNA	0.167532	0.0485051
3990	'LIPC'	mRNA	0.196076	0.0486624
125950	'RAVER1'	mRNA	0.143096	0.0486655
3482	'IGF2R'	mRNA	0.0982387	0.0486798
25914	'RTTN'	mRNA	0.450008	0.0490642
8613	'PLPP3'	mRNA	0.218558	0.0490642
7922	'SLC39A7'	mRNA	0.126911	0.049141
51029	'DESI2'	mRNA	0.16545	0.0492178
3660	'IRF2'	mRNA	0.320771	0.0492257
1780	'DYNC1I1'	mRNA	0.377768	0.0493343
120224	'TMEM45B'	mRNA	0.113033	0.0494189
64784	'CRTC3'	mRNA	0.181245	0.0495331
79903	'NAA60'	mRNA	0.1352	0.0495331
124540	'MSI2'	mRNA	0.130072	0.0496469
84033	'OBSCN'	mRNA	0.317369	0.0498133

## Sheet: Down
Gene ID	Gene Symbol	Type	log2 (LA_Anox_1h / Anox_1h)	Qvalue (LA_Anox_1h / Anox_1h)
3673	'ITGA2'	mRNA	-1.33404	5.77549e-88
481	'ATP1B1'	mRNA	-0.733174	5.59707e-76
4144	'MAT2A'	mRNA	-0.860603	8.93589e-54
6431	'SRSF6'	mRNA	-0.668424	2.78353e-46
143872	'ARHGAP42'	mRNA	-0.827092	1.81699e-37
4953	'ODC1'	mRNA	-0.580279	1.5935e-36
389432	'SAMD5'	mRNA	-0.806611	1.99598e-35
3312	'HSPA8'	mRNA	-0.495178	2.47957e-35
9816	'URB2'	mRNA	-1.00794	2.54126e-32
9188	'DDX21'	mRNA	-0.530471	1.75392e-31
9849	'ZNF518A'	mRNA	-0.836376	4.32696e-31
3570	'IL6R'	mRNA	-0.777986	5.83468e-31
4071	'TM4SF1'	mRNA	-0.577698	1.50686e-30
4982	'TNFRSF11B'	mRNA	-0.777928	1.50686e-30
4680	'CEACAM6'	mRNA	-0.57433	3.02329e-29
4312	'MMP1'	mRNA	-1.18044	5.87418e-29
23767	'FLRT3'	mRNA	-0.821543	8.90757e-29
4008	'LMO7'	mRNA	-0.589752	1.00881e-27
55603	'TENT5A'	mRNA	-0.617008	2.46742e-27
5295	'PIK3R1'	mRNA	-0.613249	2.94871e-27
6427	'SRSF2'	mRNA	-0.558924	3.42975e-27
57727	'NCOA5'	mRNA	-0.729355	3.66996e-26
10528	'NOP56'	mRNA	-0.651565	4.91627e-26
6241	'RRM2'	mRNA	-0.462761	7.30436e-26
4643	'MYO1E'	mRNA	-0.526936	9.33723e-26
7048	'TGFBR2'	mRNA	-0.447975	3.54932e-25
27097	'TAF5L'	mRNA	-0.884088	6.55284e-24
9774	'BCLAF1'	mRNA	-0.540228	4.47465e-23
56652	'TWNK'	mRNA	-0.73424	6.25896e-23
4691	'NCL'	mRNA	-0.383918	6.46904e-23
23160	'WDR43'	mRNA	-0.571857	4.5554e-22
1048	'CEACAM5'	mRNA	-0.732593	4.67276e-22
1983	'EIF5'	mRNA	-0.453085	8.79244e-21
79134	'TMEM185B'	mRNA	-0.456665	9.69757e-21
2012	'EMP1'	mRNA	-0.415767	2.22397e-20
3958	'LGALS3'	mRNA	-0.370052	3.22569e-20
6428	'SRSF3'	mRNA	-0.418526	3.37537e-20
9645	'MICAL2'	mRNA	-0.399215	4.30206e-20
29988	'SLC2A8'	mRNA	-0.587435	7.49413e-20
83998	'REG4'	mRNA	-0.735472	8.23919e-20
92935	'MARS2'	mRNA	-0.737855	1.17288e-19
768239	'PSAPL1'	mRNA	-0.728959	1.46325e-19
10492	'SYNCRIP'	mRNA	-0.441242	1.62754e-19
6432	'SRSF7'	mRNA	-0.504054	2.10996e-19
26509	'MYOF'	mRNA	-0.487141	7.5254e-19
55075	'UACA'	mRNA	-0.579765	1.41465e-18
84790	'TUBA1C'	mRNA	-0.354381	1.80434e-18
6711	'SPTBN1'	mRNA	-0.312155	3.41342e-18
6434	'TRA2B'	mRNA	-0.463871	4.33596e-18
57214	'CEMIP'	mRNA	-2.39089	4.36577e-18
6934	'TCF7L2'	mRNA	-0.447646	9.32508e-18
9665	'MARF1'	mRNA	-0.610623	1.10139e-17
51703	'ACSL5'	mRNA	-0.431336	3.40949e-17
3182	'HNRNPAB'	mRNA	-0.394672	4.30634e-17
83641	'FAM107B'	mRNA	-0.388094	4.67964e-17
1736	'DKC1'	mRNA	-0.497232	7.8031e-17
10849	'POLR1G'	mRNA	-1.0514	8.91935e-17
51602	'NOP58'	mRNA	-0.496084	1.14146e-16
51388	'NIP7'	mRNA	-0.563051	1.61408e-16
5962	'RDX'	mRNA	-0.452901	1.66741e-16
7150	'TOP1'	mRNA	-0.343702	1.84072e-16
1654	'DDX3X'	mRNA	-0.400254	4.26078e-16
3151	'HMGN2'	mRNA	-0.387467	8.75279e-16
23212	'RRS1'	mRNA	-0.662836	2.08597e-15
57556	'SEMA6A'	mRNA	-0.495168	2.1961e-15
57647	'DHX37'	mRNA	-0.608224	2.2737e-15
9926	'LPGAT1'	mRNA	-0.412617	2.66858e-15
57673	'BEND3'	mRNA	-0.881323	3.43046e-15
284098	'PIGW'	mRNA	-1.03272	3.88529e-15
3320	'HSP90AA1'	mRNA	-0.322357	1.02543e-14
1660	'DHX9'	mRNA	-0.372924	1.9182e-14
6059	'ABCE1'	mRNA	-0.498985	1.93689e-14
84172	'POLR1B'	mRNA	-0.518621	2.68984e-14
5935	'RBM3'	mRNA	-0.420518	2.87344e-14
64778	'FNDC3B'	mRNA	-0.538148	3.36648e-14
79605	'PGBD5'	mRNA	-0.800634	3.44734e-14
1656	'DDX6'	mRNA	-0.38599	4.7592e-14
6426	'SRSF1'	mRNA	-0.404865	5.31565e-14
11138	'TBC1D8'	mRNA	-0.550543	5.6089e-14
3301	'DNAJA1'	mRNA	-0.468037	6.42175e-14
6564	'SLC15A1'	mRNA	-0.465447	7.32507e-14
10153	'CEBPZ'	mRNA	-0.457651	1.07913e-13
29896	'TRA2A'	mRNA	-0.626951	1.57521e-13
8886	'DDX18'	mRNA	-0.432522	1.73126e-13
1982	'EIF4G2'	mRNA	-0.307169	1.73273e-13
10664	'CTCF'	mRNA	-0.459049	2.22307e-13
54888	'NSUN2'	mRNA	-0.467204	2.37818e-13
389058	'SP5'	mRNA	-0.671038	3.28036e-13
81929	'SEH1L'	mRNA	-0.444836	3.3151e-13
5028	'P2RY1'	mRNA	-0.544082	3.48268e-13
9689	'BZW1'	mRNA	-0.409116	4.00931e-13
7529	'YWHAB'	mRNA	-0.290553	4.74751e-13
10432	'RBM14'	mRNA	-0.526716	5.68547e-13
83743	'GRWD1'	mRNA	-0.466578	8.7528e-13
23082	'PPRC1'	mRNA	-0.437826	1.02124e-12
9221	'NOLC1'	mRNA	-0.351965	1.45797e-12
55720	'TSR1'	mRNA	-0.411122	1.50061e-12
27042	'UTP25'	mRNA	-0.709103	2.10722e-12
6657	'SOX2'	mRNA	-0.887599	2.7856e-12
54606	'DDX56'	mRNA	-0.448578	3.06016e-12
124935	'SLC43A2'	mRNA	-0.479721	3.3826e-12
80314	'EPC1'	mRNA	-0.70595	3.71394e-12
1981	'EIF4G1'	mRNA	-0.275019	5.31923e-12
10383	'TUBB4B'	mRNA	-0.293617	5.61686e-12
79183	'TTPAL'	mRNA	-0.429139	5.61686e-12
25994	'HIGD1A'	mRNA	-0.286945	5.70317e-12
10105	'PPIF'	mRNA	-0.351602	6.1207e-12
262	'AMD1'	mRNA	-0.393979	6.25033e-12
93487	'MAPK1IP1L'	mRNA	-0.440103	6.40562e-12
91614	'DEPDC7'	mRNA	-0.538825	7.55848e-12
65260	'COA7'	mRNA	-0.536502	8.55119e-12
4843	'NOS2'	mRNA	-0.56064	1.3898e-11
79691	'QTRT2'	mRNA	-0.644292	1.67698e-11
11098	'PRSS23'	mRNA	-0.364856	2.06775e-11
24145	'PANX1'	mRNA	-0.504099	2.75141e-11
79080	'CCDC86'	mRNA	-0.585904	3.547e-11
26122	'EPC2'	mRNA	-0.709781	3.5734e-11
2887	'GRB10'	mRNA	-0.388888	4.36251e-11
22828	'SCAF8'	mRNA	-0.428584	4.92949e-11
63939	'FAM217B'	mRNA	-0.469843	5.03531e-11
7534	'YWHAZ'	mRNA	-0.268675	5.15125e-11
10197	'PSME3'	mRNA	-0.370619	6.70394e-11
3192	'HNRNPU'	mRNA	-0.265125	7.28255e-11
2980	'GUCA2A'	mRNA	-0.717558	1.12191e-10
27340	'UTP20'	mRNA	-0.570785	1.18146e-10
57609	'DIP2B'	mRNA	-0.351058	1.18422e-10
118460	'EXOSC6'	mRNA	-0.436498	1.22003e-10
3875	'KRT18'	mRNA	-0.279529	1.25695e-10
56667	'MUC13'	mRNA	-0.334033	1.54374e-10
55196	'RESF1'	mRNA	-0.399424	1.76136e-10
51603	'EEF1AKNMT'	mRNA	-0.593373	1.84323e-10
8531	'YBX3'	mRNA	-0.343504	2.18465e-10
3157	'HMGCS1'	mRNA	-0.25627	2.40483e-10
1655	'DDX5'	mRNA	-0.39574	3.40536e-10
54474	'KRT20'	mRNA	-0.741695	3.43583e-10
3939	'LDHA'	mRNA	-0.260985	3.44374e-10
8662	'EIF3B'	mRNA	-0.27797	3.65424e-10
134430	'WDR36'	mRNA	-0.476082	3.90062e-10
55183	'RIF1'	mRNA	-0.420339	4.16704e-10
5230	'PGK1'	mRNA	-0.259202	4.52918e-10
3146	'HMGB1'	mRNA	-0.283225	4.69381e-10
84247	'RTL6'	mRNA	-0.603966	4.73474e-10
54793	'KCTD9'	mRNA	-0.453696	4.96059e-10
63925	'ZNF335'	mRNA	-0.585087	5.29601e-10
3187	'HNRNPH1'	mRNA	-0.308792	5.61018e-10
11180	'WDR6'	mRNA	-0.313677	6.12135e-10
100289678	'ZNF783'	mRNA	-0.546623	7.32368e-10
10769	'PLK2'	mRNA	-0.872701	7.90707e-10
10551	'AGR2'	mRNA	-0.276229	8.62162e-10
6549	'SLC9A2'	mRNA	-0.717432	8.8647e-10
9465	'AKAP7'	mRNA	-0.370371	9.22835e-10
161742	'SPRED1'	mRNA	-0.439187	9.30513e-10
3840	'KPNA4'	mRNA	-0.400815	1.01604e-09
283489	'CHAMP1'	mRNA	-0.495475	1.20633e-09
5111	'PCNA'	mRNA	-0.385722	1.2559e-09
64434	'NOM1'	mRNA	-0.484018	1.29419e-09
54865	'GPATCH4'	mRNA	-0.652904	1.50193e-09
23211	'ZC3H4'	mRNA	-0.352868	1.78298e-09
7374	'UNG'	mRNA	-0.467831	1.83662e-09
4839	'NOP2'	mRNA	-0.385149	1.87815e-09
26156	'RSL1D1'	mRNA	-0.293559	1.94371e-09
6926	'TBX3'	mRNA	-0.557981	2.19812e-09
23283	'CSTF2T'	mRNA	-0.420994	2.24341e-09
56261	'GPCPD1'	mRNA	-0.68837	2.2555e-09
200205	'IBA57'	mRNA	-0.541461	2.41245e-09
3856	'KRT8'	mRNA	-0.245493	2.41245e-09
4121	'MAN1A1'	mRNA	-0.279223	2.46603e-09
993	'CDC25A'	mRNA	-0.514449	3.40695e-09
7019	'TFAM'	mRNA	-0.301617	3.41234e-09
55824	'PAG1'	mRNA	-0.329344	3.87427e-09
58489	'ABHD17C'	mRNA	-0.514224	3.87427e-09
3313	'HSPA9'	mRNA	-0.256589	3.88232e-09
705	'BYSL'	mRNA	-0.54749	3.95214e-09
55226	'NAT10'	mRNA	-0.407505	4.27603e-09
84916	'UTP4'	mRNA	-0.409474	4.97294e-09
9329	'GTF3C4'	mRNA	-0.404836	5.0895e-09
5997	'RGS2'	mRNA	-0.63267	5.75938e-09
10625	'IVNS1ABP'	mRNA	-0.336641	5.79148e-09
162979	'ZNF296'	mRNA	-0.777571	5.95474e-09
10509	'SEMA4B'	mRNA	-0.418096	6.10161e-09
8693	'GALNT4'	mRNA	-0.579564	6.28663e-09
10971	'YWHAQ'	mRNA	-0.249196	7.38245e-09
51605	'TRMT6'	mRNA	-0.615394	7.51769e-09
10181	'RBM5'	mRNA	-0.420973	9.74343e-09
8829	'NRP1'	mRNA	-0.629718	1.01078e-08
10772	'SRSF10'	mRNA	-0.35861	1.01903e-08
50628	'GEMIN4'	mRNA	-0.538501	1.07535e-08
7156	'TOP3A'	mRNA	-0.391561	1.07832e-08
81631	'MAP1LC3B'	mRNA	-0.410037	1.10681e-08
7919	'DDX39B'	mRNA	-0.275388	1.15442e-08
54107	'POLE3'	mRNA	-0.508171	1.21087e-08
51154	'MRTO4'	mRNA	-0.476748	1.22277e-08
7430	'EZR'	mRNA	-0.273067	1.30239e-08
23234	'DNAJC9'	mRNA	-0.423058	1.31955e-08
1545	'CYP1B1'	mRNA	-0.52583	1.36654e-08
9584	'RBM39'	mRNA	-0.312177	1.42938e-08
6838	'SURF6'	mRNA	-0.367151	1.46431e-08
130340	'AP1S3'	mRNA	-0.365496	1.47354e-08
29128	'UHRF1'	mRNA	-0.363863	2.15185e-08
55527	'FEM1A'	mRNA	-0.431578	2.31113e-08
84549	'MAK16'	mRNA	-0.494193	2.33887e-08
2589	'GALNT1'	mRNA	-0.361576	2.94218e-08
9590	'AKAP12'	mRNA	-2.14893	2.94746e-08
22919	'MAPRE1'	mRNA	-0.268526	3.11807e-08
80218	'NAA50'	mRNA	-0.275521	3.12095e-08
54989	'ZNF770'	mRNA	-0.426357	3.14032e-08
9589	'WTAP'	mRNA	-0.328108	3.21641e-08
79869	'CPSF7'	mRNA	-0.350547	3.30742e-08
6541	'SLC7A1'	mRNA	-0.258045	3.61523e-08
55915	'LANCL2'	mRNA	-0.826609	3.77219e-08
339230	'CCDC137'	mRNA	-0.554383	3.82817e-08
4609	'MYC'	mRNA	-0.275574	3.91927e-08
56342	'PPAN'	mRNA	-0.490474	4.12795e-08
27086	'FOXP1'	mRNA	-0.302694	4.29808e-08
10885	'WDR3'	mRNA	-0.540784	4.58113e-08
222584	'FAM83B'	mRNA	-0.431294	4.7859e-08
5478	'PPIA'	mRNA	-0.245746	4.85194e-08
22868	'FASTKD2'	mRNA	-0.449195	4.88281e-08
54487	'DGCR8'	mRNA	-0.629078	5.11061e-08
26354	'GNL3'	mRNA	-0.387991	5.11638e-08
374393	'FAM111B'	mRNA	-0.606052	5.7431e-08
25978	'CHMP2B'	mRNA	-0.334547	5.78288e-08
10137	'RBM12'	mRNA	-0.254804	5.83387e-08
54820	'NDE1'	mRNA	-0.448916	5.8403e-08
4254	'KITLG'	mRNA	-0.404209	6.3734e-08
57542	'KLHL42'	mRNA	-0.5335	6.71845e-08
84365	'NIFK'	mRNA	-0.458293	6.93222e-08
3487	'IGFBP4'	mRNA	-0.356691	7.04901e-08
6723	'SRM'	mRNA	-0.435945	8.32692e-08
127262	'TPRG1L'	mRNA	-0.377754	8.9003e-08
10795	'ZNF268'	mRNA	-0.504943	9.61035e-08
81567	'TXNDC5'	mRNA	-0.287154	1.00829e-07
84959	'UBASH3B'	mRNA	-0.770153	1.11817e-07
65083	'NOL6'	mRNA	-0.465528	1.17798e-07
6632	'SNRPD1'	mRNA	-0.372714	1.18191e-07
2150	'F2RL1'	mRNA	-0.307487	1.23019e-07
56829	'ZC3HAV1'	mRNA	-0.397737	1.30924e-07
3655	'ITGA6'	mRNA	-0.370393	1.3358e-07
9075	'CLDN2'	mRNA	-0.899216	1.3358e-07
10199	'MPHOSPH10'	mRNA	-0.460847	1.36732e-07
115708	'TRMT61A'	mRNA	-0.397928	1.55965e-07
10317	'B3GALT5'	mRNA	-0.726432	1.58075e-07
8533	'COPS3'	mRNA	-0.32045	1.76232e-07
54700	'RRN3'	mRNA	-0.377533	1.77819e-07
58477	'SRPRB'	mRNA	-0.387835	1.82191e-07
9875	'URB1'	mRNA	-0.421887	1.85447e-07
7678	'ZNF124'	mRNA	-0.794591	1.87711e-07
348654	'GEN1'	mRNA	-0.624772	1.91737e-07
253943	'YTHDF3'	mRNA	-0.336542	1.94169e-07
23760	'PITPNB'	mRNA	-0.391826	2.32636e-07
2243	'FGA'	mRNA	-0.324284	2.4161e-07
7705	'ZNF146'	mRNA	-0.383879	2.42202e-07
5932	'RBBP8'	mRNA	-0.614832	2.44447e-07
9414	'TJP2'	mRNA	-0.301473	2.48578e-07
5707	'PSMD1'	mRNA	-0.312402	2.69257e-07
7068	'THRB'	mRNA	-0.329097	2.73633e-07
58476	'TP53INP2'	mRNA	-0.50649	3.07315e-07
6421	'SFPQ'	mRNA	-0.288405	3.24978e-07
389136	'VGLL3'	mRNA	-0.377786	3.26713e-07
29889	'GNL2'	mRNA	-0.488023	3.37141e-07
302	'ANXA2'	mRNA	-0.206487	3.45385e-07
10847	'SRCAP'	mRNA	-0.259488	3.7882e-07
22984	'PDCD11'	mRNA	-0.34553	3.80655e-07
51575	'ESF1'	mRNA	-0.564525	4.04563e-07
9802	'DAZAP2'	mRNA	-0.235189	4.07066e-07
23064	'SETX'	mRNA	-0.355503	4.17545e-07
10146	'G3BP1'	mRNA	-0.260136	4.18729e-07
4234	'METTL1'	mRNA	-0.769429	4.29925e-07
22809	'ATF5'	mRNA	-0.506496	4.32901e-07
55790	'CSGALNACT1'	mRNA	-1.94772	4.32901e-07
115509	'ZNF689'	mRNA	-0.517814	4.39795e-07
10808	'HSPH1'	mRNA	-0.361363	4.4387e-07
285855	'RPL7L1'	mRNA	-0.272332	4.4387e-07
2729	'GCLC'	mRNA	-0.374835	4.61805e-07
85463	'ZC3H12C'	mRNA	-0.583033	4.74778e-07
9533	'POLR1C'	mRNA	-0.570305	5.03586e-07
57584	'ARHGAP21'	mRNA	-0.346728	5.29049e-07
6574	'SLC20A1'	mRNA	-0.255703	5.37461e-07
200081	'TXLNA'	mRNA	-0.42597	5.42428e-07
2957	'GTF2A1'	mRNA	-0.433538	5.87222e-07
6558	'SLC12A2'	mRNA	-0.393821	5.93561e-07
284353	'NKPD1'	mRNA	-0.821479	6.24734e-07
3190	'HNRNPK'	mRNA	-0.214144	6.26526e-07
55646	'LYAR'	mRNA	-0.566951	7.07982e-07
8496	'PPFIBP1'	mRNA	-0.392199	7.16584e-07
1965	'EIF2S1'	mRNA	-0.358245	7.23526e-07
55035	'NOL8'	mRNA	-0.643338	7.51739e-07
1973	'EIF4A1'	mRNA	-0.201874	7.53232e-07
51306	'FAM13B'	mRNA	-0.487594	7.53232e-07
79803	'HPS6'	mRNA	-0.400742	7.56517e-07
81572	'PDRG1'	mRNA	-0.371933	7.90678e-07
8446	'DUSP11'	mRNA	-0.607593	9.92732e-07
4082	'MARCKS'	mRNA	-0.250629	1.04549e-06
80324	'PUS1'	mRNA	-0.480373	1.11202e-06
8737	'RIPK1'	mRNA	-0.498769	1.11944e-06
10524	'KAT5'	mRNA	-0.443348	1.15036e-06
7372	'UMPS'	mRNA	-0.394376	1.17713e-06
27242	'TNFRSF21'	mRNA	-0.332114	1.30564e-06
55269	'PSPC1'	mRNA	-0.326454	1.33694e-06
201626	'PDE12'	mRNA	-0.372872	1.4264e-06
22916	'NCBP2'	mRNA	-0.278303	1.42797e-06
400506	'KNOP1'	mRNA	-0.405914	1.42797e-06
54205	'CYCS'	mRNA	-0.286025	1.42797e-06
5801	'PTPRR'	mRNA	-1.13809	1.45794e-06
643155	'SMIM15'	mRNA	-0.332154	1.45853e-06
83879	'CDCA7'	mRNA	-0.439322	1.46934e-06
79850	'TLCD3A'	mRNA	-0.52398	1.52207e-06
9217	'VAPB'	mRNA	-0.242616	1.62311e-06
51026	'GOLT1B'	mRNA	-0.394645	1.63706e-06
114569	'MAL2'	mRNA	-0.238433	1.70954e-06
118426	'BORCS5'	mRNA	-0.520642	1.74228e-06
4173	'MCM4'	mRNA	-0.281806	1.90189e-06
9939	'RBM8A'	mRNA	-0.310608	1.93131e-06
84908	'FAM136A'	mRNA	-0.320585	1.94882e-06
55379	'LRRC59'	mRNA	-0.251084	1.95505e-06
56257	'MEPCE'	mRNA	-0.355071	1.95505e-06
7082	'TJP1'	mRNA	-0.265219	1.97877e-06
79798	'ARMC5'	mRNA	-0.555532	2.04848e-06
55153	'SDAD1'	mRNA	-0.416245	2.05349e-06
205147	'AMER3'	mRNA	-0.718047	2.2127e-06
6386	'SDCBP'	mRNA	-0.367014	2.2127e-06
113455421	'DERPC'	mRNA	-0.424855	2.29033e-06
6446	'SGK1'	mRNA	-0.450651	2.29168e-06
5901	'RAN'	mRNA	-0.20043	2.36823e-06
65980	'BRD9'	mRNA	-0.393975	2.3857e-06
9320	'TRIP12'	mRNA	-0.268784	2.49165e-06
1515	'CTSV'	mRNA	-0.3066	2.55193e-06
54552	'GNL3L'	mRNA	-0.367227	2.86402e-06
5099	'PCDH7'	mRNA	-0.888585	3.06719e-06
10096	'ACTR3'	mRNA	-0.220356	3.25601e-06
51163	'DBR1'	mRNA	-0.543516	3.26012e-06
7057	'THBS1'	mRNA	-0.412248	3.3468e-06
5373	'PMM2'	mRNA	-0.388454	3.37094e-06
10714	'POLD3'	mRNA	-0.577655	3.39728e-06
11325	'DDX42'	mRNA	-0.272076	3.48468e-06
79718	'TBL1XR1'	mRNA	-0.267557	3.48802e-06
9972	'NUP153'	mRNA	-0.304105	3.51069e-06
54716	'SLC6A20'	mRNA	-0.504472	3.60466e-06
8805	'TRIM24'	mRNA	-0.318948	3.65066e-06
113829	'SLC35A4'	mRNA	-0.302825	3.65133e-06
4070	'TACSTD2'	mRNA	-0.507075	3.79459e-06
64318	'NOC3L'	mRNA	-0.556415	4.11816e-06
10890	'RAB10'	mRNA	-0.241387	4.22942e-06
130074	'FAM168B'	mRNA	-0.223178	4.46678e-06
195828	'ZNF367'	mRNA	-0.674699	4.53517e-06
57553	'MICAL3'	mRNA	-0.312874	4.59484e-06
6500	'SKP1'	mRNA	-0.27734	5.05183e-06
79188	'TMEM43'	mRNA	-0.284054	5.08354e-06
55749	'CCAR1'	mRNA	-0.314034	5.25721e-06
2237	'FEN1'	mRNA	-0.369709	5.3896e-06
8161	'COIL'	mRNA	-0.475376	5.3896e-06
56674	'TMEM9B'	mRNA	-0.478043	6.39243e-06
137964	'GPAT4'	mRNA	-0.383383	6.41612e-06
51495	'HACD3'	mRNA	-0.252486	6.93585e-06
6651	'SON'	mRNA	-0.24518	7.03284e-06
64785	'GINS3'	mRNA	-0.75449	7.04056e-06
9817	'KEAP1'	mRNA	-0.312965	7.04056e-06
29965	'CDIP1'	mRNA	-0.287782	7.07736e-06
100506658	'OCLN'	mRNA	-0.221714	7.16707e-06
6662	'SOX9'	mRNA	-0.281981	7.22356e-06
1729	'DIAPH1'	mRNA	-0.217185	7.46694e-06
5908	'RAP1B'	mRNA	-0.247891	7.61604e-06
153339	'TMEM167A'	mRNA	-0.261092	7.71446e-06
5978	'REST'	mRNA	-0.329693	7.71817e-06
9933	'PUM3'	mRNA	-0.558534	7.73233e-06
96764	'TGS1'	mRNA	-0.527438	8.12408e-06
4869	'NPM1'	mRNA	-0.173682	8.60245e-06
6996	'TDG'	mRNA	-0.481907	8.69525e-06
7316	'UBC'	mRNA	-0.206918	8.69525e-06
250	'ALPP'	mRNA	-0.461198	9.28817e-06
51111	'KMT5B'	mRNA	-0.247672	9.28944e-06
25816	'TNFAIP8'	mRNA	-0.43387	9.3663e-06
64283	'ARHGEF28'	mRNA	-0.534713	9.617e-06
5757	'PTMA'	mRNA	-0.211689	9.71575e-06
29914	'UBIAD1'	mRNA	-0.459937	1.11043e-05
988	'CDC5L'	mRNA	-0.362567	1.11878e-05
483	'ATP1B3'	mRNA	-0.23901	1.13608e-05
3422	'IDI1'	mRNA	-0.237072	1.13895e-05
5917	'RARS1'	mRNA	-0.296263	1.15763e-05
79086	'SMIM7'	mRNA	-0.403942	1.19913e-05
25929	'GEMIN5'	mRNA	-0.402409	1.20858e-05
7170	'TPM3'	mRNA	-0.181631	1.2224e-05
990	'CDC6'	mRNA	-0.462357	1.2224e-05
25896	'INTS7'	mRNA	-0.516869	1.25563e-05
2036	'EPB41L1'	mRNA	-0.244451	1.26793e-05
7321	'UBE2D1'	mRNA	-0.413625	1.27551e-05
9836	'LCMT2'	mRNA	-0.569576	1.3766e-05
5271	'SERPINB8'	mRNA	-1.39566	1.39696e-05
55270	'NUDT15'	mRNA	-0.447894	1.41182e-05
54617	'INO80'	mRNA	-0.390595	1.42264e-05
3189	'HNRNPH3'	mRNA	-0.235325	1.44326e-05
56902	'PNO1'	mRNA	-0.419067	1.44404e-05
3185	'HNRNPF'	mRNA	-0.194521	1.44462e-05
8899	'PRPF4B'	mRNA	-0.302533	1.44462e-05
8669	'EIF3J'	mRNA	-0.335033	1.53715e-05
79892	'MCMBP'	mRNA	-0.304733	1.53823e-05
835	'CASP2'	mRNA	-0.297867	1.54749e-05
5718	'PSMD12'	mRNA	-0.320454	1.5575e-05
4683	'NBN'	mRNA	-0.489236	1.59767e-05
84946	'LTV1'	mRNA	-0.450278	1.59767e-05
10645	'CAMKK2'	mRNA	-0.31355	1.69766e-05
149175	'MANEAL'	mRNA	-0.390846	1.71363e-05
164	'AP1G1'	mRNA	-0.241068	1.71363e-05
9908	'G3BP2'	mRNA	-0.223484	1.71546e-05
79943	'ZNF696'	mRNA	-0.487998	1.74466e-05
9331	'B4GALT6'	mRNA	-0.369795	1.82025e-05
114034	'TOE1'	mRNA	-0.481194	1.86471e-05
51645	'PPIL1'	mRNA	-0.442433	1.87678e-05
9128	'PRPF4'	mRNA	-0.341016	1.98056e-05
55696	'RBM22'	mRNA	-0.313891	1.98876e-05
3309	'HSPA5'	mRNA	-0.188162	2.01251e-05
83858	'ATAD3B'	mRNA	-0.45398	2.0385e-05
221393	'ADGRF4'	mRNA	-0.506292	2.05723e-05
10189	'ALYREF'	mRNA	-0.341087	2.07256e-05
824	'CAPN2'	mRNA	-0.211553	2.08125e-05
51095	'TRNT1'	mRNA	-0.571962	2.10191e-05
2289	'FKBP5'	mRNA	-0.491377	2.18118e-05
55341	'LSG1'	mRNA	-0.420366	2.18118e-05
10056	'FARSB'	mRNA	-0.31286	2.22072e-05
57608	'JCAD'	mRNA	-0.684031	2.22072e-05
4175	'MCM6'	mRNA	-0.251899	2.2407e-05
10969	'EBNA1BP2'	mRNA	-0.412334	2.24968e-05
80320	'SP6'	mRNA	-0.245142	2.25501e-05
10376	'TUBA1B'	mRNA	-0.156549	2.36056e-05
220992	'ZNF485'	mRNA	-0.914302	2.36056e-05
103910	'MYL12B'	mRNA	-0.190832	2.43483e-05
10087	'CERT1'	mRNA	-0.269221	2.43555e-05
7037	'TFRC'	mRNA	-0.192106	2.44399e-05
558	'AXL'	mRNA	-0.528122	2.56339e-05
6734	'SRPRA'	mRNA	-0.215523	2.60888e-05
26094	'DCAF4'	mRNA	-0.607424	2.68166e-05
25980	'AAR2'	mRNA	-0.298827	2.7011e-05
26017	'FAM32A'	mRNA	-0.295414	2.72031e-05
55317	'AP5S1'	mRNA	-0.780177	2.75383e-05
3898	'LAD1'	mRNA	-0.225826	2.82504e-05
23347	'SMCHD1'	mRNA	-0.298854	2.83536e-05
23394	'ADNP'	mRNA	-0.199972	2.88469e-05
64794	'DDX31'	mRNA	-0.497159	2.88748e-05
51067	'YARS2'	mRNA	-0.370615	2.96603e-05
58490	'RPRD1B'	mRNA	-0.270453	3.08429e-05
10144	'FAM13A'	mRNA	-0.376782	3.08881e-05
55131	'RBM28'	mRNA	-0.34562	3.08881e-05
3566	'IL4R'	mRNA	-0.33453	3.09974e-05
51491	'NOP16'	mRNA	-0.53284	3.11779e-05
2023	'ENO1'	mRNA	-0.195054	3.15472e-05
10523	'CHERP'	mRNA	-0.284301	3.18025e-05
5515	'PPP2CA'	mRNA	-0.223114	3.23344e-05
78999	'LRFN4'	mRNA	-0.360892	3.3814e-05
2444	'FRK'	mRNA	-0.390444	3.38855e-05
57050	'UTP3'	mRNA	-0.401639	3.48768e-05
7851	'MALL'	mRNA	-0.211095	3.49252e-05
10929	'SRSF8'	mRNA	-0.276471	3.50276e-05
22894	'DIS3'	mRNA	-0.315935	3.52244e-05
3329	'HSPD1'	mRNA	-0.161718	3.55319e-05
23223	'RRP12'	mRNA	-0.32549	3.55876e-05
9559	'VPS26A'	mRNA	-0.240519	3.59829e-05
54931	'TRMT10C'	mRNA	-0.376323	3.94241e-05
64782	'AEN'	mRNA	-0.412852	3.98034e-05
4800	'NFYA'	mRNA	-0.340813	4.03691e-05
7415	'VCP'	mRNA	-0.211165	4.0761e-05
3248	'HPGD'	mRNA	-0.379678	4.10061e-05
60625	'DHX35'	mRNA	-0.446197	4.28729e-05
23326	'USP22'	mRNA	-0.180287	4.34296e-05
140890	'SREK1'	mRNA	-0.379172	4.39518e-05
10576	'CCT2'	mRNA	-0.235919	4.78498e-05
9314	'KLF4'	mRNA	-0.246111	4.81754e-05
54453	'RIN2'	mRNA	-0.257809	4.94836e-05
5774	'PTPN3'	mRNA	-0.288992	4.95386e-05
3172	'HNF4A'	mRNA	-0.148507	5.06467e-05
2034	'EPAS1'	mRNA	-0.187274	5.2009e-05
57062	'DDX24'	mRNA	-0.285793	5.38485e-05
65264	'UBE2Z'	mRNA	-0.212697	5.50849e-05
1434	'CSE1L'	mRNA	-0.212267	5.68996e-05
55299	'BRIX1'	mRNA	-0.359533	5.68996e-05
5362	'PLXNA2'	mRNA	-0.507482	5.72223e-05
55671	'PPP4R3A'	mRNA	-0.312054	5.81462e-05
51015	'ISOC1'	mRNA	-0.345347	6.48677e-05
3897	'L1CAM'	mRNA	-0.409298	6.49023e-05
55181	'SMG8'	mRNA	-0.436223	6.58998e-05
7280	'TUBB2A'	mRNA	-0.440924	6.58998e-05
5306	'PITPNA'	mRNA	-0.230964	6.81478e-05
51264	'MRPL27'	mRNA	-0.315242	6.85343e-05
65108	'MARCKSL1'	mRNA	-0.233103	6.95694e-05
90233	'ZNF551'	mRNA	-0.528957	6.95759e-05
55334	'SLC39A9'	mRNA	-0.288338	7.03331e-05
5954	'RCN1'	mRNA	-0.261293	7.07138e-05
27112	'FAM155B'	mRNA	-0.492807	7.28518e-05
112495	'GTF3C6'	mRNA	-0.371094	7.33752e-05
81555	'YIPF5'	mRNA	-0.310717	7.55172e-05
23091	'ZC3H13'	mRNA	-0.294677	7.7215e-05
374383	'NCR3LG1'	mRNA	-0.2925	7.7215e-05
192111	'PGAM5'	mRNA	-0.268112	7.77289e-05
55326	'AGPAT5'	mRNA	-0.327391	7.84583e-05
23255	'MTCL1'	mRNA	-0.691936	7.95324e-05
9775	'EIF4A3'	mRNA	-0.286775	8.22393e-05
90120	'TMEM250'	mRNA	-0.315392	8.25297e-05
127933	'UHMK1'	mRNA	-0.263888	8.35759e-05
7701	'ZNF142'	mRNA	-0.360712	8.35909e-05
143888	'POGLUT3'	mRNA	-0.23913	8.43885e-05
10150	'MBNL2'	mRNA	-0.379759	8.456e-05
23411	'SIRT1'	mRNA	-0.329301	8.58614e-05
79139	'DERL1'	mRNA	-0.331007	8.71393e-05
24144	'TFIP11'	mRNA	-0.39299	8.74001e-05
80155	'NAA15'	mRNA	-0.287684	8.80583e-05
1964	'EIF1AX'	mRNA	-0.227857	8.83617e-05
10440	'TIMM17A'	mRNA	-0.367333	8.85882e-05
5315	'PKM'	mRNA	-0.185036	9.05609e-05
5116	'PCNT'	mRNA	-0.288148	9.13562e-05
5266	'PI3'	mRNA	-0.463513	9.1703e-05
57515	'SERINC1'	mRNA	-0.206233	9.1703e-05
3836	'KPNA1'	mRNA	-0.27314	9.29901e-05
3038	'HAS3'	mRNA	-0.893378	9.30548e-05
5903	'RANBP2'	mRNA	-0.229318	9.31061e-05
7031	'TFF1'	mRNA	-0.370577	9.31061e-05
100131017	'ZNF316'	mRNA	-0.297617	9.36653e-05
26092	'TOR1AIP1'	mRNA	-0.351272	9.477e-05
4670	'HNRNPM'	mRNA	-0.194047	9.477e-05
9136	'RRP9'	mRNA	-0.426661	9.477e-05
8527	'DGKD'	mRNA	-0.262286	9.63011e-05
25885	'POLR1A'	mRNA	-0.247159	9.80565e-05
56916	'SMARCAD1'	mRNA	-0.394575	0.000101262
55272	'IMP3'	mRNA	-0.326941	0.000101695
26097	'CHTOP'	mRNA	-0.284375	0.000102637
10762	'NUP50'	mRNA	-0.258433	0.000103813
9987	'HNRNPDL'	mRNA	-0.249613	0.00010401
7913	'DEK'	mRNA	-0.206137	0.00011412
8655	'DYNLL1'	mRNA	-0.276619	0.000115315
634	'CEACAM1'	mRNA	-0.244918	0.000115812
55256	'ADI1'	mRNA	-0.315809	0.000118836
6118	'RPA2'	mRNA	-0.338173	0.000118836
25940	'FAM98A'	mRNA	-0.379935	0.000119196
29104	'N6AMT1'	mRNA	-0.691294	0.00012054
151195	'CCNYL1'	mRNA	-0.582487	0.000123743
55110	'MAGOHB'	mRNA	-0.438718	0.000125459
10728	'PTGES3'	mRNA	-0.184692	0.000128622
6418	'SET'	mRNA	-0.160476	0.000128622
51260	'PBDC1'	mRNA	-0.397276	0.000128959
10452	'TOMM40'	mRNA	-0.265234	0.000129241
7531	'YWHAE'	mRNA	-0.156594	0.000129241
25963	'TMEM87A'	mRNA	-0.335627	0.000129975
22903	'BTBD3'	mRNA	-0.35951	0.000130164
378	'ARF4'	mRNA	-0.223483	0.000131235
7675	'ZNF121'	mRNA	-0.38939	0.000131235
29927	'SEC61A1'	mRNA	-0.177281	0.000131499
7799	'PRDM2'	mRNA	-0.383745	0.000131538
55660	'PRPF40A'	mRNA	-0.234408	0.000132389
11198	'SUPT16H'	mRNA	-0.24993	0.000134921
285704	'RGMB'	mRNA	-0.428565	0.000136337
25926	'NOL11'	mRNA	-0.37076	0.00013661
998	'CDC42'	mRNA	-0.196093	0.000150635
56970	'ATXN7L3'	mRNA	-0.257348	0.000151854
134510	'UBLCP1'	mRNA	-0.425468	0.000152639
149041	'RC3H1'	mRNA	-0.302627	0.000164469
64324	'NSD1'	mRNA	-0.370278	0.000166828
56255	'TMX4'	mRNA	-0.439182	0.000168211
6550	'SLC9A3'	mRNA	-0.25361	0.000168993
54556	'ING3'	mRNA	-0.571713	0.000172297
283742	'FAM98B'	mRNA	-0.322934	0.000174386
3035	'HARS1'	mRNA	-0.301777	0.000175617
25879	'DCAF13'	mRNA	-0.40596	0.000175904
340152	'ZC3H12D'	mRNA	-0.706736	0.000177262
126792	'B3GALT6'	mRNA	-0.313575	0.000179201
30836	'DNTTIP2'	mRNA	-0.40564	0.000179579
149371	'EXOC8'	mRNA	-0.351332	0.000181389
84640	'USP38'	mRNA	-0.395772	0.000186912
3021	'H3-3B'	mRNA	-0.179675	0.000191245
26099	'SZRD1'	mRNA	-0.22093	0.000193275
490	'ATP2B1'	mRNA	-0.23896	0.000195296
84541	'KBTBD8'	mRNA	-1.01224	0.000195296
221830	'POLR1F'	mRNA	-0.433984	0.000199082
324	'APC'	mRNA	-0.375945	0.00019989
7748	'ZNF195'	mRNA	-0.405147	0.00020116
170506	'DHX36'	mRNA	-0.294968	0.000203398
2773	'GNAI3'	mRNA	-0.28569	0.000203859
55573	'CDV3'	mRNA	-0.181529	0.000205246
10094	'ARPC3'	mRNA	-0.217442	0.000208691
7541	'ZBTB14'	mRNA	-0.546026	0.00021135
54915	'YTHDF1'	mRNA	-0.196449	0.000213531
55813	'UTP6'	mRNA	-0.411281	0.000216116
2260	'FGFR1'	mRNA	-0.749718	0.000223284
6242	'RTKN'	mRNA	-0.267014	0.000224815
64216	'TFB2M'	mRNA	-0.423147	0.000225652
153443	'SRFBP1'	mRNA	-0.547434	0.000226881
3609	'ILF3'	mRNA	-0.174723	0.000226881
84975	'MFSD5'	mRNA	-0.42961	0.000235776
57621	'ZBTB2'	mRNA	-0.32375	0.000245012
55814	'BDP1'	mRNA	-0.333985	0.000245028
115265	'DDIT4L'	mRNA	-1.32337	0.000247456
5717	'PSMD11'	mRNA	-0.222137	0.000247456
10933	'MORF4L1'	mRNA	-0.184378	0.000249768
9903	'KLHL21'	mRNA	-0.336204	0.00025339
5433	'POLR2D'	mRNA	-0.263336	0.000256489
6674	'SPAG1'	mRNA	-0.517597	0.000265676
114825	'PWWP2A'	mRNA	-0.312553	0.000265919
307	'ANXA4'	mRNA	-0.188151	0.000273506
6836	'SURF4'	mRNA	-0.157339	0.000273917
11108	'PRDM4'	mRNA	-0.349078	0.00027739
1802	'DPH2'	mRNA	-0.553872	0.00027739
2244	'FGB'	mRNA	-0.302367	0.00027739
10289	'EIF1B'	mRNA	-0.294955	0.000277874
24148	'PRPF6'	mRNA	-0.183141	0.000279573
5612	'THAP12'	mRNA	-0.247847	0.000287944
30001	'ERO1A'	mRNA	-0.228961	0.00029548
865	'CBFB'	mRNA	-0.229051	0.000296171
51497	'NELFCD'	mRNA	-0.224184	0.000301814
760	'CA2'	mRNA	-0.728611	0.000301814
4799	'NFX1'	mRNA	-0.355038	0.000309058
58527	'ABRACL'	mRNA	-0.240479	0.000309058
5052	'PRDX1'	mRNA	-0.186941	0.000309072
10061	'ABCF2'	mRNA	-0.354331	0.000320589
5163	'PDK1'	mRNA	-0.280498	0.000322545
92856	'IMP4'	mRNA	-0.251023	0.000323801
9275	'BCL7B'	mRNA	-0.297513	0.000326842
10514	'MYBBP1A'	mRNA	-0.347808	0.000334694
5468	'PPARG'	mRNA	-0.194633	0.000360585
140809	'SRXN1'	mRNA	-0.26076	0.000361476
81569	'ACTL8'	mRNA	-0.354025	0.000371893
4176	'MCM7'	mRNA	-0.210334	0.000375684
23598	'PATZ1'	mRNA	-0.285903	0.000378039
55149	'MTPAP'	mRNA	-0.360101	0.000379715
908	'CCT6A'	mRNA	-0.179824	0.000381075
197342	'EME2'	mRNA	-0.380097	0.000381276
7334	'UBE2N'	mRNA	-0.241033	0.000382906
392	'ARHGAP1'	mRNA	-0.251212	0.000384688
3149	'HMGB3'	mRNA	-0.308421	0.00039194
9789	'SPCS2'	mRNA	-0.225628	0.000398103
90135	'BTBD6'	mRNA	-0.462488	0.000411343
4072	'EPCAM'	mRNA	-0.149063	0.000412152
6856	'SYPL1'	mRNA	-0.222314	0.00041317
2739	'GLO1'	mRNA	-0.174336	0.00041622
375035	'SFT2D2'	mRNA	-0.208121	0.000424728
6629	'SNRPB2'	mRNA	-0.3115	0.000436866
51083	'GAL'	mRNA	-0.521456	0.000440867
83759	'RBM4B'	mRNA	-0.535494	0.000450268
202915	'TMEM184A'	mRNA	-0.319612	0.000455318
3014	'H2AX'	mRNA	-0.189056	0.000461035
51714	'SELENOT'	mRNA	-0.271975	0.000465853
5713	'PSMD7'	mRNA	-0.203878	0.000473001
7756	'ZNF207'	mRNA	-0.206056	0.000473393
253558	'LCLAT1'	mRNA	-0.320271	0.000473635
1811	'SLC26A3'	mRNA	-0.271763	0.000475343
4682	'NUBP1'	mRNA	-0.431258	0.00048419
28990	'ASTE1'	mRNA	-0.530558	0.000484437
9031	'BAZ1B'	mRNA	-0.231805	0.000485692
7024	'TFCP2'	mRNA	-0.281365	0.000488954
3178	'HNRNPA1'	mRNA	-0.163134	0.000491765
91137	'SLC25A46'	mRNA	-0.315584	0.000500293
22948	'CCT5'	mRNA	-0.177832	0.00050241
221178	'SPATA13'	mRNA	-0.443131	0.000505736
10205	'MPZL2'	mRNA	-0.186465	0.000508697
5471	'PPAT'	mRNA	-0.329566	0.000516313
1788	'DNMT3A'	mRNA	-0.217127	0.000517458
8878	'SQSTM1'	mRNA	-0.211849	0.00052843
2526	'FUT4'	mRNA	-0.238037	0.000528787
116984	'ARAP2'	mRNA	-1.21153	0.000528863
9097	'USP14'	mRNA	-0.183148	0.00053776
10904	'BLCAP'	mRNA	-0.209141	0.000548777
55719	'SLF2'	mRNA	-0.598883	0.00055437
53615	'MBD3'	mRNA	-0.257953	0.00055927
841	'CASP8'	mRNA	-0.307139	0.000565543
1653	'DDX1'	mRNA	-0.213153	0.000569866
7555	'CNBP'	mRNA	-0.159355	0.00057185
11103	'KRR1'	mRNA	-0.352955	0.000579675
4171	'MCM2'	mRNA	-0.21405	0.000582729
163227	'ZNF100'	mRNA	-0.572421	0.000585903
55734	'ZFP64'	mRNA	-0.418476	0.000585903
23603	'CORO1C'	mRNA	-0.198674	0.000589438
9538	'EI24'	mRNA	-0.220344	0.000589753
29960	'MRM2'	mRNA	-0.401615	0.000591584
5550	'PREP'	mRNA	-0.207846	0.000595718
84458	'LCOR'	mRNA	-0.207816	0.000597013
201164	'PLD6'	mRNA	-0.635339	0.000607758
84154	'RPF2'	mRNA	-0.347881	0.000609865
3209	'HOXA13'	mRNA	-0.456212	0.000618946
92181	'UBTD2'	mRNA	-0.254683	0.000620119
30851	'TAX1BP3'	mRNA	-0.34863	0.000625454
51665	'ASB1'	mRNA	-0.335725	0.000627991
10093	'ARPC4'	mRNA	-0.224283	0.000631064
23	'ABCF1'	mRNA	-0.205099	0.00063137
4193	'MDM2'	mRNA	-0.219783	0.00063471
55787	'TXLNG'	mRNA	-0.386861	0.000639897
7753	'ZNF202'	mRNA	-0.406661	0.000640129
5933	'RBL1'	mRNA	-0.356901	0.000645147
9448	'MAP4K4'	mRNA	-0.193068	0.00066137
8480	'RAE1'	mRNA	-0.266429	0.000666513
5832	'ALDH18A1'	mRNA	-0.156331	0.000666997
79147	'FKRP'	mRNA	-0.466908	0.000672811
168850	'ZNF800'	mRNA	-0.335477	0.000679706
725	'C4BPB'	mRNA	-0.282689	0.000687123
23636	'NUP62'	mRNA	-0.235073	0.000691641
7027	'TFDP1'	mRNA	-0.237657	0.000724138
79711	'IPO4'	mRNA	-0.315699	0.00072628
5223	'PGAM1'	mRNA	-0.171456	0.000726587
7112	'TMPO'	mRNA	-0.205509	0.000728066
58190	'CTDSP1'	mRNA	-0.186575	0.000790279
2820	'GPD2'	mRNA	-0.222173	0.000801394
23534	'TNPO3'	mRNA	-0.220799	0.000805124
112858	'TP53RK'	mRNA	-0.327897	0.000806796
8882	'ZPR1'	mRNA	-0.187504	0.0008232
7543	'ZFX'	mRNA	-0.375341	0.00083466
8451	'CUL4A'	mRNA	-0.206465	0.00083466
8454	'CUL1'	mRNA	-0.240884	0.000841977
54529	'ASNSD1'	mRNA	-0.330163	0.000844591
2923	'PDIA3'	mRNA	-0.13997	0.000847002
81688	'C6orf62'	mRNA	-0.239669	0.000848994
6720	'SREBF1'	mRNA	-0.182195	0.000850864
63967	'CLSPN'	mRNA	-0.508752	0.000851302
60493	'FASTKD5'	mRNA	-0.367057	0.000866491
1948	'EFNB2'	mRNA	-0.215123	0.00087588
7514	'XPO1'	mRNA	-0.212272	0.000877763
51499	'TRIAP1'	mRNA	-0.430169	0.000882571
221035	'REEP3'	mRNA	-0.220151	0.000888252
728689	'EIF3CL'	mRNA	-1.11997	0.000888498
79669	'C3orf52'	mRNA	-0.291473	0.000910425
79710	'MORC4'	mRNA	-0.327493	0.000915499
83746	'L3MBTL2'	mRNA	-0.418056	0.000926955
81542	'TMX1'	mRNA	-0.28852	0.000932139
7699	'ZNF140'	mRNA	-0.505474	0.00093725
246243	'RNASEH1'	mRNA	-0.265777	0.00094093
642574	'IQANK1'	mRNA	-0.426766	0.00094093
2074	'ERCC6'	mRNA	-0.369985	0.000944694
64859	'NABP1'	mRNA	-0.423053	0.000944694
54843	'SYTL2'	mRNA	-0.383553	0.00096069
2130	'EWSR1'	mRNA	-0.203961	0.00096096
9813	'EFCAB14'	mRNA	-0.221942	0.000971349
10381	'TUBB3'	mRNA	-0.428372	0.000978291
170958	'ZNF525'	mRNA	-0.5069	0.000987259
10007	'GNPDA1'	mRNA	-0.237647	0.00100269
79047	'KCTD15'	mRNA	-0.430739	0.00100388
7114	'TMSB4X'	mRNA	-0.241443	0.00101029
6621	'SNAPC4'	mRNA	-0.348428	0.0010116
51808	'PHAX'	mRNA	-0.30116	0.00101817
60559	'SPCS3'	mRNA	-0.269885	0.00101817
5511	'PPP1R8'	mRNA	-0.37464	0.0010282
10269	'ZMPSTE24'	mRNA	-0.308083	0.00103359
55147	'RBM23'	mRNA	-0.280832	0.00104871
79172	'CENPO'	mRNA	-0.290427	0.00105067
92912	'UBE2Q2'	mRNA	-0.326736	0.00106064
7572	'ZNF24'	mRNA	-0.320789	0.00108607
54940	'OCIAD1'	mRNA	-0.250589	0.00109419
57568	'SIPA1L2'	mRNA	-2.81598	0.00110281
29088	'MRPL15'	mRNA	-0.32916	0.00110572
9610	'RIN1'	mRNA	-0.300207	0.00112529
8702	'B4GALT4'	mRNA	-0.201777	0.00112883
4552	'MTRR'	mRNA	-0.317364	0.00113187
170487	'ACTL10'	mRNA	-0.606869	0.00113201
2296	'FOXC1'	mRNA	-0.417172	0.0011378
23030	'KDM4B'	mRNA	-0.26703	0.0011471
57721	'METTL14'	mRNA	-0.409644	0.00114936
6046	'BRD2'	mRNA	-0.160663	0.00115115
9675	'TTI1'	mRNA	-0.266997	0.00115115
25998	'IBTK'	mRNA	-0.21799	0.00115455
51593	'SRRT'	mRNA	-0.235931	0.00116212
1871	'E2F3'	mRNA	-0.275003	0.00117975
57089	'ENTPD7'	mRNA	-0.266126	0.00118193
8907	'AP1M1'	mRNA	-0.19484	0.00118235
81619	'TSPAN14'	mRNA	-0.183361	0.00120316
5912	'RAP2B'	mRNA	-0.267028	0.00120504
55184	'DZANK1'	mRNA	-0.464943	0.0012065
113026	'PLCD3'	mRNA	-0.162054	0.00122167
8731	'RNMT'	mRNA	-0.23431	0.00124203
51631	'LUC7L2'	mRNA	-0.233603	0.00124988
84159	'ARID5B'	mRNA	-0.186057	0.00125288
7596	'ZNF45'	mRNA	-0.554681	0.00125789
29078	'NDUFAF4'	mRNA	-0.470678	0.00126543
54499	'TMCO1'	mRNA	-0.236825	0.00126543
1015	'CDH17'	mRNA	-0.160178	0.00127146
60558	'GUF1'	mRNA	-0.367615	0.00127392
54788	'DNAJB12'	mRNA	-0.228065	0.00129989
7050	'TGIF1'	mRNA	-0.271352	0.00129989
10262	'SF3B4'	mRNA	-0.234785	0.00130864
8548	'BLZF1'	mRNA	-0.615659	0.00131974
3754	'KCNF1'	mRNA	-0.736417	0.00133507
27291	'R3HCC1L'	mRNA	-0.381894	0.00134003
4172	'MCM3'	mRNA	-0.214802	0.00134159
56891	'LGALS14'	mRNA	-0.412544	0.00134263
9588	'PRDX6'	mRNA	-0.149006	0.00137052
3842	'TNPO1'	mRNA	-0.212482	0.00140173
79031	'PDCL3'	mRNA	-0.497538	0.00140173
5701	'PSMC2'	mRNA	-0.232955	0.00140598
144108	'SPTY2D1'	mRNA	-0.26718	0.00141792
26147	'PHF19'	mRNA	-0.252752	0.00144065
5922	'RASA2'	mRNA	-0.365081	0.00144628
55665	'URGCP'	mRNA	-0.246445	0.00145398
2494	'NR5A2'	mRNA	-0.275883	0.00146506
23253	'ANKRD12'	mRNA	-0.349373	0.00147152
55829	'SELENOS'	mRNA	-0.271232	0.00147152
80005	'DOCK5'	mRNA	-0.249421	0.00148852
130576	'LYPD6B'	mRNA	-0.384693	0.00153173
1845	'DUSP3'	mRNA	-0.193495	0.00154567
11276	'SYNRG'	mRNA	-0.349801	0.0015691
54821	'ERCC6L'	mRNA	-0.447678	0.0015691
23154	'NCDN'	mRNA	-0.526181	0.00160313
301	'ANXA1'	mRNA	-1.35711	0.00162076
85315	'PAQR8'	mRNA	-0.23118	0.0016294
23087	'TRIM35'	mRNA	-0.30912	0.00166848
57645	'POGK'	mRNA	-0.334063	0.00166848
7414	'VCL'	mRNA	-0.211314	0.00167223
84285	'EIF1AD'	mRNA	-0.374727	0.00168104
23277	'CLUH'	mRNA	-0.153889	0.00168533
27153	'ZNF777'	mRNA	-0.289071	0.00169244
11005	'SPINK5'	mRNA	-0.532395	0.00169869
8898	'MTMR2'	mRNA	-0.204632	0.00171262
84134	'TOMM40L'	mRNA	-0.316977	0.00172265
4174	'MCM5'	mRNA	-0.2867	0.00172448
4893	'NRAS'	mRNA	-0.234191	0.00174881
51075	'TMX2'	mRNA	-0.215505	0.00176539
3015	'H2AZ1'	mRNA	-0.171896	0.00177223
6832	'SUPV3L1'	mRNA	-0.285143	0.00177223
9704	'DHX34'	mRNA	-0.346687	0.00177774
51592	'TRIM33'	mRNA	-0.27931	0.0017913
4659	'PPP1R12A'	mRNA	-0.278566	0.0017982
342357	'ZKSCAN2'	mRNA	-0.377281	0.00180858
9841	'ZBTB24'	mRNA	-0.399868	0.00180858
10250	'SRRM1'	mRNA	-0.202883	0.00182473
2266	'FGG'	mRNA	-0.190786	0.00182839
26512	'INTS6'	mRNA	-0.282838	0.00186318
6282	'S100A11'	mRNA	-0.243203	0.00188367
2935	'GSPT1'	mRNA	-0.164268	0.00190731
8568	'RRP1'	mRNA	-0.270737	0.00191105
200933	'FBXO45'	mRNA	-0.294897	0.00191356
51441	'YTHDF2'	mRNA	-0.270951	0.00193166
54619	'CCNJ'	mRNA	-0.318718	0.0019397
29928	'TIMM22'	mRNA	-0.318186	0.00196838
54842	'MFSD6'	mRNA	-0.335698	0.00200508
905	'CCNT2'	mRNA	-0.250547	0.00207397
57703	'CWC22'	mRNA	-0.320522	0.00208218
8237	'USP11'	mRNA	-0.239364	0.00208959
22847	'ZNF507'	mRNA	-0.323938	0.00211776
6555	'SLC10A2'	mRNA	-1.94604	0.00211776
109703458	'HTD2'	mRNA	-0.640542	0.00212237
26118	'WSB1'	mRNA	-0.26545	0.00212323
9989	'PPP4R1'	mRNA	-0.230897	0.00213748
6416	'MAP2K4'	mRNA	-0.309793	0.00216825
4236	'MFAP1'	mRNA	-0.31767	0.00217557
166968	'MIER3'	mRNA	-0.27762	0.0021808
1495	'CTNNA1'	mRNA	-0.134575	0.00219994
79628	'SH3TC2'	mRNA	-1.07085	0.00223663
805	'CALM2'	mRNA	-0.144767	0.00228273
85476	'GFM1'	mRNA	-0.22337	0.00230613
60496	'AASDHPPT'	mRNA	-0.290124	0.00236564
26128	'KIFBP'	mRNA	-0.262645	0.00240554
51742	'ARID4B'	mRNA	-0.263458	0.00240554
51313	'GASK1B'	mRNA	-0.295314	0.0024216
22931	'RAB18'	mRNA	-0.223413	0.00242383
7358	'UGDH'	mRNA	-0.23648	0.00245396
133619	'PRRC1'	mRNA	-0.196633	0.00249019
81539	'SLC38A1'	mRNA	-0.157607	0.00249479
6612	'SUMO3'	mRNA	-0.195276	0.00250795
79832	'QSER1'	mRNA	-0.224974	0.00251714
22879	'MON1B'	mRNA	-0.24808	0.00252
55854	'ZC3H15'	mRNA	-0.185615	0.00252687
23560	'GTPBP4'	mRNA	-0.181589	0.00259927
65094	'JMJD4'	mRNA	-0.30389	0.00260198
10892	'MALT1'	mRNA	-0.284769	0.00260694
7046	'TGFBR1'	mRNA	-0.260386	0.00261901
1844	'DUSP2'	mRNA	-0.413339	0.00266556
4430	'MYO1B'	mRNA	-0.181374	0.00269097
54918	'CMTM6'	mRNA	-0.214855	0.0027302
57404	'CYP20A1'	mRNA	-0.350362	0.0027302
57599	'WDR48'	mRNA	-0.319105	0.00273988
27436	'EML4'	mRNA	-0.145492	0.00280628
8986	'RPS6KA4'	mRNA	-0.215181	0.00281931
2059	'EPS8'	mRNA	-0.204401	0.00282229
6737	'TRIM21'	mRNA	-0.326608	0.00282229
55159	'RFWD3'	mRNA	-0.24669	0.0028438
11130	'ZWINT'	mRNA	-0.215641	0.00284541
5514	'PPP1R10'	mRNA	-0.213179	0.00287491
147007	'TMEM199'	mRNA	-0.237883	0.00288755
129401	'NUP35'	mRNA	-0.376646	0.00290579
84922	'FIZ1'	mRNA	-0.37232	0.00291799
7562	'ZNF708'	mRNA	-0.575731	0.00292508
6041	'RNASEL'	mRNA	-0.479167	0.0029425
147657	'ZNF480'	mRNA	-0.402362	0.00294786
4779	'NFE2L1'	mRNA	-0.125593	0.00294786
754	'PTTG1IP'	mRNA	-0.134059	0.00294786
9440	'MED17'	mRNA	-0.327568	0.00297681
1859	'DYRK1A'	mRNA	-0.221676	0.00299907
10893	'MMP24'	mRNA	-0.587546	0.00302824
10923	'SUB1'	mRNA	-0.202794	0.00304308
57102	'C12orf4'	mRNA	-0.437095	0.00304474
65265	'C8orf33'	mRNA	-0.317296	0.0030748
400793	'C1orf226'	mRNA	-0.429471	0.0030852
8452	'CUL3'	mRNA	-0.20473	0.00316672
5245	'PHB'	mRNA	-0.159176	0.00316781
8165	'AKAP1'	mRNA	-0.180061	0.00318161
6924	'ELOA'	mRNA	-0.271939	0.00318318
8727	'CTNNAL1'	mRNA	-0.247603	0.00320787
5711	'PSMD5'	mRNA	-0.242551	0.00320857
8411	'EEA1'	mRNA	-0.244965	0.0032199
10611	'PDLIM5'	mRNA	-0.162637	0.00323778
56681	'SAR1A'	mRNA	-0.188378	0.00326343
1977	'EIF4E'	mRNA	-0.228461	0.00329503
24147	'FJX1'	mRNA	-0.482972	0.00329503
6741	'SSB'	mRNA	-0.182431	0.00330814
140775	'SMCR8'	mRNA	-0.213153	0.00331084
55521	'TRIM36'	mRNA	-2.29199	0.00332735
11137	'PWP1'	mRNA	-0.25206	0.0033656
5570	'PKIB'	mRNA	-0.367798	0.0033656
10212	'DDX39A'	mRNA	-0.247796	0.00336913
54733	'SLC35F2'	mRNA	-0.264155	0.00337951
11218	'DDX20'	mRNA	-0.454254	0.00340252
100288413	'ERVMER34-1'	mRNA	-0.303087	0.00342135
50814	'NSDHL'	mRNA	-0.258009	0.00345817
55839	'CENPN'	mRNA	-0.263198	0.00345817
64412	'GZF1'	mRNA	-0.389184	0.00346355
79759	'ZNF668'	mRNA	-0.443215	0.00350112
78995	'HROB'	mRNA	-0.433249	0.00353885
54906	'TASOR2'	mRNA	-0.252639	0.00360056
127002	'ATXN7L2'	mRNA	-0.82212	0.00361308
27258	'LSM3'	mRNA	-0.34171	0.00362024
388561	'ZNF761'	mRNA	-0.430699	0.00363104
836	'CASP3'	mRNA	-0.260525	0.00365844
10782	'ZNF274'	mRNA	-0.332389	0.00366048
7533	'YWHAH'	mRNA	-0.237679	0.00366048
1662	'DDX10'	mRNA	-0.258692	0.00366663
9343	'EFTUD2'	mRNA	-0.18595	0.00370101
10742	'RAI2'	mRNA	-2.30019	0.00370382
6590	'SLPI'	mRNA	-0.285478	0.00371501
84457	'PHYHIPL'	mRNA	-0.224917	0.00371501
57003	'CCDC47'	mRNA	-0.195462	0.00371538
84271	'POLDIP3'	mRNA	-0.207162	0.00374859
22890	'ZBTB1'	mRNA	-0.333894	0.00380118
285636	'C5orf51'	mRNA	-0.318661	0.00381905
57541	'ZNF398'	mRNA	-0.319434	0.00384251
84328	'LZIC'	mRNA	-0.256769	0.00384251
55003	'PAK1IP1'	mRNA	-0.411105	0.00387171
55794	'DDX28'	mRNA	-0.314536	0.00389681
10236	'HNRNPR'	mRNA	-0.162111	0.00390195
5685	'PSMA4'	mRNA	-0.214446	0.00391073
51569	'UFM1'	mRNA	-0.224736	0.00393464
2113	'ETS1'	mRNA	-1.67448	0.00396828
22827	'PUF60'	mRNA	-0.199396	0.00398497
10569	'SLU7'	mRNA	-0.243731	0.00400039
3169	'FOXA1'	mRNA	-0.148807	0.00403904
2950	'GSTP1'	mRNA	-0.146711	0.00413996
117143	'TADA1'	mRNA	-0.397213	0.0041715
10171	'RCL1'	mRNA	-0.53909	0.00422691
7584	'ZNF35'	mRNA	-0.455298	0.00423253
84081	'NSRP1'	mRNA	-0.298387	0.00427666
27304	'MOCS3'	mRNA	-0.25066	0.00428506
54942	'ABITRAM'	mRNA	-0.385904	0.00432149
8880	'FUBP1'	mRNA	-0.238323	0.00432149
27292	'DIMT1'	mRNA	-0.344482	0.00432497
26585	'GREM1'	mRNA	-0.664808	0.00433201
4076	'CAPRIN1'	mRNA	-0.159702	0.00434396
84220	'RGPD5'	mRNA	-4.85103	0.00436819
5214	'PFKP'	mRNA	-0.18699	0.0043682
708	'C1QBP'	mRNA	-0.216407	0.0044003
51371	'POMP'	mRNA	-0.204569	0.00440424
257415	'FAM133B'	mRNA	-0.329082	0.00443714
7247	'TSN'	mRNA	-0.189625	0.00448293
9057	'SLC7A6'	mRNA	-0.169866	0.00448293
9319	'TRIP13'	mRNA	-0.336688	0.00448293
1595	'CYP51A1'	mRNA	-0.14539	0.00448383
54891	'INO80D'	mRNA	-0.270296	0.00452177
8602	'NOP14'	mRNA	-0.237683	0.00460859
144348	'ZNF664'	mRNA	-0.160338	0.00467333
55161	'TMEM33'	mRNA	-0.219944	0.004697
2908	'NR3C1'	mRNA	-0.318579	0.00475738
55702	'YJU2'	mRNA	-0.428022	0.00476684
84188	'FAR1'	mRNA	-0.228329	0.00476788
144455	'E2F7'	mRNA	-0.555893	0.00477582
55308	'DDX19A'	mRNA	-0.218183	0.00481159
23300	'ATMIN'	mRNA	-0.221138	0.00482629
10484	'SEC23A'	mRNA	-0.156266	0.00489387
7343	'UBTF'	mRNA	-0.228148	0.00497059
56889	'TM9SF3'	mRNA	-0.133064	0.00497421
51014	'TMED7'	mRNA	-0.20989	0.00499635
8467	'SMARCA5'	mRNA	-0.18938	0.00501024
54913	'RPP25'	mRNA	-0.220196	0.00504866
79465	'ULBP3'	mRNA	-0.525892	0.0050761
11091	'WDR5'	mRNA	-0.232989	0.00510226
84294	'UTP23'	mRNA	-0.414043	0.00510226
153830	'RNF145'	mRNA	-0.223882	0.00515634
79072	'FASTKD3'	mRNA	-0.503149	0.00518597
142940	'TRUB1'	mRNA	-0.318745	0.00519015
10477	'UBE2E3'	mRNA	-0.314704	0.00519358
7095	'SEC62'	mRNA	-0.172762	0.00529501
8761	'PABPC4'	mRNA	-0.178614	0.00530705
7752	'ZNF200'	mRNA	-0.385339	0.0053115
64895	'PAPOLG'	mRNA	-0.365333	0.00532787
9790	'BMS1'	mRNA	-0.208728	0.00540237
100129361	'SMIM10L1'	mRNA	-0.271487	0.0054445
80829	'ZFP91'	mRNA	-0.19073	0.00545288
79954	'NOL10'	mRNA	-0.27689	0.00552539
54982	'CLN6'	mRNA	-0.272745	0.0055451
91801	'ALKBH8'	mRNA	-0.446736	0.00561497
56919	'DHX33'	mRNA	-0.336039	0.00568433
23657	'SLC7A11'	mRNA	-0.292939	0.00578264
116150	'NUS1'	mRNA	-0.184676	0.00579552
9948	'WDR1'	mRNA	-0.154092	0.00579552
27000	'DNAJC2'	mRNA	-0.308826	0.00582312
51755	'CDK12'	mRNA	-0.178994	0.00583152
7319	'UBE2A'	mRNA	-0.2559	0.00585913
3839	'KPNA3'	mRNA	-0.184654	0.00587856
7295	'TXN'	mRNA	-0.19942	0.00593492
5705	'PSMC5'	mRNA	-0.221218	0.0059486
55703	'POLR3B'	mRNA	-0.361333	0.00594944
58505	'OSTC'	mRNA	-0.202287	0.00604114
58517	'RBM25'	mRNA	-0.286245	0.00604176
51053	'GMNN'	mRNA	-0.235957	0.00611132
7398	'USP1'	mRNA	-0.298748	0.00617995
84298	'LLPH'	mRNA	-0.313501	0.00619562
10445	'MCRS1'	mRNA	-0.208083	0.0061977
4154	'MBNL1'	mRNA	-0.181906	0.00622805
283464	'GXYLT1'	mRNA	-0.209738	0.00625027
55655	'NLRP2'	mRNA	-0.195028	0.006275
23471	'TRAM1'	mRNA	-0.167634	0.00629369
9782	'MATR3'	mRNA	-0.160662	0.00631081
10447	'FAM3C'	mRNA	-0.205323	0.00631423
50862	'RNF141'	mRNA	-0.223537	0.00631423
57532	'NUFIP2'	mRNA	-0.15497	0.00632969
861	'RUNX1'	mRNA	-0.408756	0.00632969
220988	'HNRNPA3'	mRNA	-0.145028	0.00636438
56851	'EMC7'	mRNA	-0.279574	0.0064039
201562	'HACD2'	mRNA	-0.17637	0.00640927
256051	'ZNF549'	mRNA	-0.463364	0.00644006
55193	'PBRM1'	mRNA	-0.252401	0.00645674
79912	'PYROXD1'	mRNA	-0.395305	0.00648945
829	'CAPZA1'	mRNA	-0.20481	0.00656523
401397	'SMIM30'	mRNA	-0.35226	0.00659693
55973	'BCAP29'	mRNA	-0.380977	0.00660159
7532	'YWHAG'	mRNA	-0.151894	0.00660431
5702	'PSMC3'	mRNA	-0.201174	0.0066191
5036	'PA2G4'	mRNA	-0.193121	0.00661958
8187	'ZNF239'	mRNA	-0.488482	0.00668245
5534	'PPP3R1'	mRNA	-0.171406	0.00668522
54997	'TESC'	mRNA	-0.488945	0.00672093
7411	'VBP1'	mRNA	-0.320503	0.00680364
9733	'SART3'	mRNA	-0.18113	0.00685171
5987	'TRIM27'	mRNA	-0.232712	0.00687171
6713	'SQLE'	mRNA	-0.164525	0.00688371
11338	'U2AF2'	mRNA	-0.176848	0.00692964
1622	'DBI'	mRNA	-0.200671	0.00703189
51474	'LIMA1'	mRNA	-0.191871	0.00710037
7425	'VGF'	mRNA	-0.648217	0.00711445
9994	'CASP8AP2'	mRNA	-0.344263	0.0071167
54894	'RNF43'	mRNA	-0.306513	0.00712527
5270	'SERPINE2'	mRNA	-0.862318	0.00713164
124454	'EARS2'	mRNA	-0.273582	0.0071982
3020	'H3-3A'	mRNA	-0.133605	0.00721001
7416	'VDAC1'	mRNA	-0.12567	0.00723299
23536	'ADAT1'	mRNA	-0.331669	0.00724046
221504	'ZBTB9'	mRNA	-0.317205	0.0072837
29115	'SAP30BP'	mRNA	-0.262561	0.00730061
29957	'SLC25A24'	mRNA	-0.20494	0.00734631
2058	'EPRS1'	mRNA	-0.149668	0.00744683
6726	'SRP9'	mRNA	-0.18692	0.00746851
55324	'ABCF3'	mRNA	-0.295378	0.00756215
51552	'RAB14'	mRNA	-0.174848	0.00762402
3872	'KRT17'	mRNA	-1.35419	0.00763325
5493	'PPL'	mRNA	-0.173089	0.00763325
10916	'MAGED2'	mRNA	-0.173026	0.00764154
4286	'MITF'	mRNA	-0.533534	0.00767289
51126	'NAA20'	mRNA	-0.26212	0.00767369
54934	'KANSL2'	mRNA	-0.2617	0.00769708
9818	'NUP58'	mRNA	-0.227912	0.00771317
79170	'PRR15L'	mRNA	-0.137024	0.0077777
84312	'BRMS1L'	mRNA	-0.583802	0.00778047
26472	'PPP1R14B'	mRNA	-0.227055	0.0077981
3163	'HMOX2'	mRNA	-0.246269	0.00782294
54517	'PUS7'	mRNA	-0.31128	0.00782294
4826	'NNAT'	mRNA	-0.862437	0.00793727
57583	'TMEM181'	mRNA	-0.203759	0.00794048
65998	'C11orf95'	mRNA	-0.199707	0.00802284
9111	'NMI'	mRNA	-0.755965	0.00802284
7453	'WARS1'	mRNA	-0.27168	0.00811737
54431	'DNAJC10'	mRNA	-0.220942	0.00813649
51507	'RTF2'	mRNA	-0.185786	0.00814873
55164	'SHQ1'	mRNA	-0.554676	0.00817742
57403	'RAB22A'	mRNA	-0.1605	0.00818491
440	'ASNS'	mRNA	-0.195867	0.0081864
1829	'DSG2'	mRNA	-0.156229	0.00820895
51118	'UTP11'	mRNA	-0.366272	0.00824999
10978	'CLP1'	mRNA	-0.361474	0.00825546
11236	'RNF139'	mRNA	-0.297753	0.00829524
494143	'CHAC2'	mRNA	-0.986351	0.00837257
10438	'C1D'	mRNA	-0.318937	0.00839142
9156	'EXO1'	mRNA	-0.455855	0.00842892
8881	'CDC16'	mRNA	-0.249117	0.00844576
6778	'STAT6'	mRNA	-0.199617	0.00854977
79896	'THNSL1'	mRNA	-0.390074	0.00858774
11021	'RAB35'	mRNA	-0.212947	0.0086235
92806	'CENPBD1'	mRNA	-0.335256	0.00868661
9392	'TGFBRAP1'	mRNA	-0.273929	0.00868661
23303	'KIF13B'	mRNA	-0.173639	0.00880751
27183	'VPS4A'	mRNA	-0.173965	0.00880751
3188	'HNRNPH2'	mRNA	-0.202325	0.00886506
3364	'HUS1'	mRNA	-0.409156	0.00901912
29095	'ORMDL2'	mRNA	-0.30441	0.00903813
9525	'VPS4B'	mRNA	-0.256667	0.0091731
57226	'LYRM2'	mRNA	-0.268818	0.00917948
9183	'ZW10'	mRNA	-0.260141	0.00918451
9341	'VAMP3'	mRNA	-0.167453	0.00918451
93380	'MMGT1'	mRNA	-0.261837	0.00924652
8792	'TNFRSF11A'	mRNA	-1.70102	0.0093509
90441	'ZNF622'	mRNA	-0.255206	0.0093871
201627	'DENND6A'	mRNA	-0.316277	0.0095176
53405	'CLIC5'	mRNA	-0.163954	0.0095176
5822	'PWP2'	mRNA	-0.258901	0.00959887
51155	'JPT1'	mRNA	-0.24734	0.00962066
133522	'PPARGC1B'	mRNA	-0.223131	0.00963009
140459	'ASB6'	mRNA	-0.276248	0.00963009
3918	'LAMC2'	mRNA	-0.122971	0.0096708
1615	'DARS1'	mRNA	-0.174045	0.00971961
57228	'SMAGP'	mRNA	-0.23965	0.00972775
94239	'H2AZ2'	mRNA	-0.152693	0.00980979
79875	'THSD4'	mRNA	-0.916428	0.00981603
80207	'OPA3'	mRNA	-0.298623	0.00995158
84085	'FBXO30'	mRNA	-0.30705	0.00995158
11101	'ATE1'	mRNA	-0.155192	0.00995621
114483834	'ABCF2-H2BE1'	mRNA	-0.378916	0.00998126
4709	'NDUFB3'	mRNA	-0.347219	0.0100915
196	'AHR'	mRNA	-0.165441	0.010202
23480	'SEC61G'	mRNA	-0.297671	0.010275
55319	'TMA16'	mRNA	-0.524072	0.010275
9716	'AQR'	mRNA	-0.261453	0.010275
60528	'ELAC2'	mRNA	-0.246628	0.0102831
10170	'DHRS9'	mRNA	-2.35944	0.0102833
64129	'TINAGL1'	mRNA	-0.233787	0.0103058
1072	'CFL1'	mRNA	-0.145334	0.0103664
689	'BTF3'	mRNA	-0.149571	0.0103915
10775	'POP4'	mRNA	-0.327795	0.0105317
10519	'CIB1'	mRNA	-0.294026	0.010592
857	'CAV1'	mRNA	-1.07669	0.0105941
79707	'NOL9'	mRNA	-0.300671	0.0105964
147808	'ZNF784'	mRNA	-0.462783	0.0106543
26515	'TIMM10B'	mRNA	-0.19144	0.0106543
8629	'JRK'	mRNA	-0.293074	0.0107225
7803	'PTP4A1'	mRNA	-0.138628	0.0107409
1984	'EIF5A'	mRNA	-0.203519	0.0108374
54680	'ZNHIT6'	mRNA	-0.397424	0.0108548
5700	'PSMC1'	mRNA	-0.211837	0.010863
29079	'MED4'	mRNA	-0.277826	0.0109191
1105	'CHD1'	mRNA	-0.171689	0.0109632
84067	'FAM160A2'	mRNA	-0.302401	0.0109726
10213	'PSMD14'	mRNA	-0.215539	0.0110534
81669	'CCNL2'	mRNA	-0.212128	0.0110534
9941	'EXOG'	mRNA	-0.620229	0.0110534
203068	'TUBB'	mRNA	-0.105621	0.0110803
54847	'SIDT1'	mRNA	-0.659495	0.0110803
25841	'ABTB2'	mRNA	-0.554112	0.0111279
83475	'DOHH'	mRNA	-0.346972	0.0111344
64860	'ARMCX5'	mRNA	-0.408017	0.0111736
51009	'DERL2'	mRNA	-0.394484	0.011184
196410	'METTL7B'	mRNA	-0.206203	0.0111846
57211	'ADGRG6'	mRNA	-0.156294	0.0111976
284	'ANGPT1'	mRNA	-1.05548	0.0112646
81554	'RCC1L'	mRNA	-0.212044	0.0112646
11066	'SNRNP35'	mRNA	-0.391737	0.0112886
1803	'DPP4'	mRNA	-0.130644	0.0114636
9052	'GPRC5A'	mRNA	-0.145467	0.0114636
55388	'MCM10'	mRNA	-0.352383	0.0115653
23276	'KLHL18'	mRNA	-0.273383	0.0115948
7905	'REEP5'	mRNA	-0.163539	0.0116088
5874	'RAB27B'	mRNA	-1.20614	0.0116525
6668	'SP2'	mRNA	-0.23455	0.0116525
84878	'ZBTB45'	mRNA	-0.373193	0.011735
84246	'MED10'	mRNA	-0.274262	0.0117373
120425	'JAML'	mRNA	-0.245356	0.0118187
55958	'KLHL9'	mRNA	-0.271	0.011896
64062	'RBM26'	mRNA	-0.241715	0.011896
22943	'DKK1'	mRNA	-0.695761	0.0119926
27069	'GHITM'	mRNA	-0.140414	0.0120438
29978	'UBQLN2'	mRNA	-0.278653	0.0120438
10655	'DMRT2'	mRNA	-4.95617	0.0120525
9475	'ROCK2'	mRNA	-0.143377	0.0120525
55145	'THAP1'	mRNA	-0.622185	0.0121474
65997	'RASL11B'	mRNA	-0.77829	0.0121474
2107	'ETF1'	mRNA	-0.146819	0.012148
7165	'TPD52L2'	mRNA	-0.132921	0.0123605
54332	'GDAP1'	mRNA	-0.623829	0.012425
23321	'TRIM2'	mRNA	-0.233517	0.0124849
150737	'TTC30B'	mRNA	-0.702011	0.0126083
10943	'MSL3'	mRNA	-0.535266	0.012735
821	'CANX'	mRNA	-0.113872	0.012735
10097	'ACTR2'	mRNA	-0.125843	0.012745
10600	'USP16'	mRNA	-0.257351	0.012745
58493	'INIP'	mRNA	-0.251161	0.0128456
51008	'ASCC1'	mRNA	-0.214272	0.0128673
56910	'STARD7'	mRNA	-0.131207	0.0128673
23613	'ZMYND8'	mRNA	-0.138807	0.0128721
6535	'SLC6A8'	mRNA	-0.203271	0.0128892
200407	'CREG2'	mRNA	-0.233213	0.0128944
2939	'GSTA2'	mRNA	-0.222057	0.0129248
23184	'MESD'	mRNA	-0.237071	0.0129539
6419	'SETMAR'	mRNA	-0.429919	0.0130063
80201	'HKDC1'	mRNA	-0.166742	0.0130092
27327	'TNRC6A'	mRNA	-0.218241	0.0130922
55818	'KDM3A'	mRNA	-0.180321	0.0130966
26747	'NUFIP1'	mRNA	-0.329911	0.0131205
55544	'RBM38'	mRNA	-0.189227	0.0131261
5706	'PSMC6'	mRNA	-0.217438	0.013164
84289	'ING5'	mRNA	-0.280557	0.0131926
90203	'SNX21'	mRNA	-0.392869	0.0132527
57696	'DDX55'	mRNA	-0.347887	0.0132692
79922	'MRM1'	mRNA	-0.6003	0.0133272
7103	'TSPAN8'	mRNA	-0.226793	0.0134942
25945	'NECTIN3'	mRNA	-0.239941	0.0135118
11033	'ADAP1'	mRNA	-0.158688	0.0135283
51119	'SBDS'	mRNA	-0.180163	0.0135283
2665	'GDI2'	mRNA	-0.111655	0.013742
51081	'MRPS7'	mRNA	-0.241223	0.0137925
80196	'RNF34'	mRNA	-0.307539	0.0138946
10652	'YKT6'	mRNA	-0.176383	0.0139088
55207	'ARL8B'	mRNA	-0.168405	0.0139503
22893	'BAHD1'	mRNA	-0.185739	0.0140206
4074	'M6PR'	mRNA	-0.133711	0.0140997
4238	'MFAP3'	mRNA	-0.260586	0.0141023
22887	'FOXJ3'	mRNA	-0.191403	0.0141802
2547	'XRCC6'	mRNA	-0.132552	0.0142466
23670	'CEMIP2'	mRNA	-0.351345	0.0142705
6730	'SRP68'	mRNA	-0.188442	0.0144524
10224	'ZNF443'	mRNA	-0.562378	0.014458
63875	'MRPL17'	mRNA	-0.251313	0.0147244
54921	'CHTF8'	mRNA	-0.293245	0.0147542
283638	'CEP170B'	mRNA	-0.19646	0.0148298
93436	'ARMC6'	mRNA	-0.297786	0.0149112
345778	'MTX3'	mRNA	-0.453454	0.0149432
51726	'DNAJB11'	mRNA	-0.206948	0.0151649
5770	'PTPN1'	mRNA	-0.157598	0.0151657
5337	'PLD1'	mRNA	-0.339143	0.0152289
54491	'OTULINL'	mRNA	-0.216246	0.0152341
25782	'RAB3GAP2'	mRNA	-0.188134	0.0152907
79577	'CDC73'	mRNA	-0.231934	0.0153397
10016	'PDCD6'	mRNA	-0.222004	0.01538
8776	'MTMR1'	mRNA	-0.29297	0.0153975
79034	'C7orf26'	mRNA	-0.341718	0.0153996
5193	'PEX12'	mRNA	-0.482933	0.0154267
3927	'LASP1'	mRNA	-0.125987	0.0154653
51585	'PCF11'	mRNA	-0.258136	0.0154832
7733	'ZNF180'	mRNA	-0.37236	0.0155629
63977	'PRDM15'	mRNA	-0.480828	0.0156604
5929	'RBBP5'	mRNA	-0.311596	0.0157039
6526	'SLC5A3'	mRNA	-0.181037	0.015751
79728	'PALB2'	mRNA	-0.292269	0.015778
6605	'SMARCE1'	mRNA	-0.183596	0.0158163
55435	'AP1AR'	mRNA	-0.223378	0.0158713
55173	'MRPS10'	mRNA	-0.281616	0.0159389
647087	'STMP1'	mRNA	-0.278631	0.0160062
94104	'PAXBP1'	mRNA	-0.274761	0.0160366
8896	'BUD31'	mRNA	-0.247268	0.0160547
54883	'CWC25'	mRNA	-0.35583	0.0160613
2967	'GTF2H3'	mRNA	-0.259154	0.0160716
29915	'HCFC2'	mRNA	-0.567958	0.0160716
4666	'NACA'	mRNA	-0.112418	0.0160716
9852	'EPM2AIP1'	mRNA	-0.289365	0.0160716
63915	'BLOC1S5'	mRNA	-0.306437	0.0161069
26468	'LHX6'	mRNA	-0.296715	0.0161611
654463	'FER1L6'	mRNA	-1.74995	0.0162013
219	'ALDH1B1'	mRNA	-0.211603	0.0162035
9166	'EBAG9'	mRNA	-0.327269	0.0162383
9857	'CEP350'	mRNA	-0.191867	0.0162482
1192	'CLIC1'	mRNA	-0.112498	0.0162903
10947	'AP3M2'	mRNA	-0.494223	0.0163031
5663	'PSEN1'	mRNA	-0.147793	0.016504
56931	'DUS3L'	mRNA	-0.282512	0.016504
54951	'COMMD8'	mRNA	-0.443586	0.0165437
23443	'SLC35A3'	mRNA	-0.238452	0.0166128
10109	'ARPC2'	mRNA	-0.124407	0.0166176
55327	'LIN7C'	mRNA	-0.228093	0.0166176
222611	'ADGRF2'	mRNA	-0.602607	0.0167165
51202	'DDX47'	mRNA	-0.174971	0.0167188
26127	'FGFR1OP2'	mRNA	-0.234517	0.0167207
11222	'MRPL3'	mRNA	-0.162595	0.0167627
1244	'ABCC2'	mRNA	-0.172116	0.0167734
9984	'THOC1'	mRNA	-0.324715	0.0167764
8649	'LAMTOR3'	mRNA	-0.266996	0.0168872
5794	'PTPRH'	mRNA	-0.454417	0.0168928
117246	'FTSJ3'	mRNA	-0.291182	0.0170737
51132	'RLIM'	mRNA	-0.180178	0.0170737
55238	'SLC38A7'	mRNA	-0.371825	0.0172531
80153	'EDC3'	mRNA	-0.179797	0.0173249
11083	'DIDO1'	mRNA	-0.166317	0.0173278
4830	'NME1'	mRNA	-0.221991	0.0173958
9245	'GCNT3'	mRNA	-0.271452	0.017404
79723	'SUV39H2'	mRNA	-0.277543	0.0174134
64146	'PDF'	mRNA	-0.252377	0.0174595
126074	'SWSAP1'	mRNA	-0.835252	0.0174741
8543	'LMO4'	mRNA	-0.189572	0.0176046
7978	'MTERF1'	mRNA	-0.417139	0.0176109
155061	'ZNF746'	mRNA	-0.229275	0.0176767
6659	'SOX4'	mRNA	-0.142286	0.0176931
51676	'ASB2'	mRNA	-0.9002	0.0177296
5441	'POLR2L'	mRNA	-0.355042	0.0177502
57551	'TAOK1'	mRNA	-0.170594	0.0177502
55623	'THUMPD1'	mRNA	-0.220769	0.0178267
10785	'WDR4'	mRNA	-0.373606	0.017965
25932	'CLIC4'	mRNA	-0.141938	0.0179712
51651	'PTRH2'	mRNA	-0.384099	0.0181439
96459	'FNIP1'	mRNA	-0.196949	0.018145
90488	'TMEM263'	mRNA	-0.194732	0.0181946
224	'ALDH3A2'	mRNA	-0.167888	0.0182045
27301	'APEX2'	mRNA	-0.280114	0.0182045
11336	'EXOC3'	mRNA	-0.246995	0.0182276
3783	'KCNN4'	mRNA	-0.26874	0.0183391
201294	'UNC13D'	mRNA	-0.435553	0.0185302
57693	'ZNF317'	mRNA	-0.223165	0.018591
1665	'DHX15'	mRNA	-0.152347	0.018621
3141	'HLCS'	mRNA	-0.236491	0.018626
55661	'DDX27'	mRNA	-0.156846	0.018626
23510	'KCTD2'	mRNA	-0.237119	0.0187298
85365	'ALG2'	mRNA	-0.273226	0.0187844
64061	'TSPYL2'	mRNA	-0.248656	0.0188215
7105	'TSPAN6'	mRNA	-0.155103	0.0188505
84135	'UTP15'	mRNA	-0.309981	0.0188505
2521	'FUS'	mRNA	-0.289793	0.0188804
5684	'PSMA3'	mRNA	-0.22798	0.0189524
7862	'BRPF1'	mRNA	-0.246244	0.0189652
245972	'ATP6V0D2'	mRNA	-0.892381	0.0190808
80013	'MINDY3'	mRNA	-0.310385	0.019259
11094	'CACFD1'	mRNA	-0.20404	0.0193211
7167	'TPI1'	mRNA	-0.131212	0.0193211
22913	'RALY'	mRNA	-0.136985	0.0193548
5688	'PSMA7'	mRNA	-0.141258	0.019397
51652	'CHMP3'	mRNA	-0.152858	0.0194466
2342	'FNTB'	mRNA	-0.406132	0.0194658
353	'APRT'	mRNA	-0.165931	0.019467
401505	'TOMM5'	mRNA	-0.225055	0.019513
84146	'ZNF644'	mRNA	-0.270188	0.0195305
23029	'RBM34'	mRNA	-0.233487	0.0195564
80777	'CYB5B'	mRNA	-0.141547	0.0196591
100131211	'NEMP2'	mRNA	-0.273726	0.0198013
9570	'GOSR2'	mRNA	-0.219435	0.0200438
79814	'AGMAT'	mRNA	-0.182608	0.0201702
10413	'YAP1'	mRNA	-0.114821	0.0201707
9978	'RBX1'	mRNA	-0.257128	0.0204349
3184	'HNRNPD'	mRNA	-0.150878	0.0206689
8726	'EED'	mRNA	-0.264103	0.02073
285203	'EOGT'	mRNA	-0.468866	0.0207565
54870	'QRICH1'	mRNA	-0.176467	0.0208224
115201	'ATG4A'	mRNA	-0.523687	0.0209286
25923	'ATL3'	mRNA	-0.181524	0.0209288
5481	'PPID'	mRNA	-0.23665	0.0209288
84951	'TNS4'	mRNA	-0.786035	0.0209288
57181	'SLC39A10'	mRNA	-0.178023	0.0210397
28978	'TMEM14A'	mRNA	-0.332213	0.0211127
81875	'ISG20L2'	mRNA	-0.251029	0.0211429
654	'BMP6'	mRNA	-2.55937	0.0219192
4710	'NDUFB4'	mRNA	-0.221043	0.0219718
9898	'UBAP2L'	mRNA	-0.159168	0.0220122
255252	'LRRC57'	mRNA	-0.4059	0.0220883
6009	'RHEB'	mRNA	-0.152249	0.0221919
54583	'EGLN1'	mRNA	-0.184073	0.0223598
7458	'EIF4H'	mRNA	-0.117408	0.0223708
11128	'POLR3A'	mRNA	-0.219989	0.0223736
7965	'AIMP2'	mRNA	-0.250079	0.0224511
8399	'PLA2G10'	mRNA	-2.01373	0.0225551
23481	'PES1'	mRNA	-0.174818	0.0228111
54433	'GAR1'	mRNA	-0.349121	0.0228111
23141	'ANKLE2'	mRNA	-0.167847	0.0228433
57678	'GPAM'	mRNA	-0.207003	0.0228652
1874	'E2F4'	mRNA	-0.174184	0.0228758
9015	'TAF1A'	mRNA	-0.501016	0.0228758
55236	'UBA6'	mRNA	-0.213244	0.0229836
57182	'ANKRD50'	mRNA	-0.301348	0.023126
7536	'SF1'	mRNA	-0.154705	0.0231839
119559	'SFXN4'	mRNA	-0.280818	0.023215
64897	'C12orf43'	mRNA	-0.285671	0.0234252
6897	'TARS1'	mRNA	-0.147724	0.0235327
8872	'CDC123'	mRNA	-0.178639	0.023599
9997	'SCO2'	mRNA	-0.373385	0.0236917
220	'ALDH1A3'	mRNA	-1.53858	0.0239954
10208	'USPL1'	mRNA	-0.299607	0.0240055
26205	'GMEB2'	mRNA	-0.162032	0.0241431
10480	'EIF3M'	mRNA	-0.131972	0.0241893
56649	'TMPRSS4'	mRNA	-0.120448	0.0243114
6240	'RRM1'	mRNA	-0.155911	0.0243247
79029	'SPATA5L1'	mRNA	-0.283493	0.0243824
84890	'ADO'	mRNA	-0.179633	0.0243837
57198	'ATP8B2'	mRNA	-0.240378	0.0245381
66036	'MTMR9'	mRNA	-0.407884	0.0245381
28998	'MRPL13'	mRNA	-0.267656	0.0245519
10229	'COQ7'	mRNA	-0.285383	0.0248527
885	'CCK'	mRNA	-2.34571	0.0248597
5861	'RAB1A'	mRNA	-0.121146	0.0252764
6647	'SOD1'	mRNA	-0.166687	0.0252873
51534	'VTA1'	mRNA	-0.215955	0.0253009
331	'XIAP'	mRNA	-0.163153	0.0253754
2800	'GOLGA1'	mRNA	-0.319877	0.0254938
55054	'ATG16L1'	mRNA	-0.264127	0.025557
10130	'PDIA6'	mRNA	-0.100839	0.0258395
56052	'ALG1'	mRNA	-0.257262	0.0261428
654364	'NME1-NME2'	mRNA	-0.537382	0.0262352
100288332	'NPIPA5'	mRNA	-0.41732	0.0263035
51241	'COX16'	mRNA	-0.308379	0.0263404
387496	'RASL11A'	mRNA	-0.29038	0.0265478
5250	'SLC25A3'	mRNA	-0.10572	0.0266535
196483	'EEF2KMT'	mRNA	-0.319029	0.0266853
5902	'RANBP1'	mRNA	-0.181479	0.0270333
51031	'GLOD4'	mRNA	-0.1983	0.0271056
8315	'BRAP'	mRNA	-0.263467	0.0271642
7091	'TLE4'	mRNA	-0.39139	0.0272406
129293	'TRABD2A'	mRNA	-0.423329	0.0273437
9125	'CNOT9'	mRNA	-0.186949	0.0276189
29959	'NRBP1'	mRNA	-0.149092	0.0276286
79596	'OBI1'	mRNA	-0.213407	0.0277501
5719	'PSMD13'	mRNA	-0.17261	0.0279343
1783	'DYNC1LI2'	mRNA	-0.135546	0.0280557
55751	'TMEM184C'	mRNA	-0.257957	0.0280973
8763	'CD164'	mRNA	-0.125905	0.0281258
55239	'OGFOD1'	mRNA	-0.209647	0.0281738
55922	'NKRF'	mRNA	-0.229191	0.0282715
121227	'LRIG3'	mRNA	-0.17814	0.0283207
553115	'PEF1'	mRNA	-0.33816	0.0283207
6835	'SURF2'	mRNA	-0.378491	0.0283861
9527	'GOSR1'	mRNA	-0.180968	0.028417
55916	'NXT2'	mRNA	-0.430974	0.0285847
84197	'POMK'	mRNA	-0.35531	0.0285847
7520	'XRCC5'	mRNA	-0.138849	0.0285892
9184	'BUB3'	mRNA	-0.159274	0.0287429
133957	'CCDC127'	mRNA	-0.275935	0.0287517
3158	'HMGCS2'	mRNA	-0.183891	0.0288309
147687	'ZNF417'	mRNA	-0.376347	0.0288716
116541	'MRPL54'	mRNA	-0.337444	0.0289035
100188893	'TOMM6'	mRNA	-0.226299	0.0290287
7419	'VDAC3'	mRNA	-0.201152	0.0290287
84226	'C2orf16'	mRNA	-0.678596	0.0290287
79939	'SLC35E1'	mRNA	-0.192624	0.0292604
3925	'STMN1'	mRNA	-0.148341	0.0293501
3628	'INPP1'	mRNA	-0.198241	0.0293827
80139	'ZNF703'	mRNA	-0.144381	0.0294824
26108	'PYGO1'	mRNA	-0.275186	0.029662
10274	'STAG1'	mRNA	-0.226693	0.0297337
4801	'NFYB'	mRNA	-0.25367	0.0298184
56938	'ARNTL2'	mRNA	-0.265006	0.0303957
5033	'P4HA1'	mRNA	-0.153617	0.0304105
79693	'YRDC'	mRNA	-0.401651	0.0305651
124245	'ZC3H18'	mRNA	-0.149329	0.0308055
5936	'RBM4'	mRNA	-0.173256	0.0308442
1499	'CTNNB1'	mRNA	-0.145067	0.0309323
93183	'PIGM'	mRNA	-0.291268	0.0310592
54439	'RBM27'	mRNA	-0.175821	0.0311074
92104	'TTC30A'	mRNA	-0.52581	0.0311647
28960	'DCPS'	mRNA	-0.206116	0.0312773
10592	'SMC2'	mRNA	-0.190601	0.0313941
10078	'TSSC4'	mRNA	-0.29453	0.0315021
64121	'RRAGC'	mRNA	-0.360677	0.0315559
10953	'TOMM34'	mRNA	-0.147338	0.0318249
440519	'ZNF724'	mRNA	-0.522143	0.0319213
51429	'SNX9'	mRNA	-0.148458	0.0319213
2043	'EPHA4'	mRNA	-0.804337	0.0319752
286077	'FAM83H'	mRNA	-0.129095	0.0320382
167681	'PRSS35'	mRNA	-0.219611	0.0320724
7347	'UCHL3'	mRNA	-0.310081	0.0320724
4673	'NAP1L1'	mRNA	-0.108099	0.0325693
396	'ARHGDIA'	mRNA	-0.140211	0.0325809
54476	'RNF216'	mRNA	-0.200622	0.0325809
5983	'RFC3'	mRNA	-0.243128	0.0326954
9631	'NUP155'	mRNA	-0.172346	0.0326954
1876	'E2F6'	mRNA	-0.177349	0.0327331
57786	'RBAK'	mRNA	-0.241862	0.0327331
10574	'CCT7'	mRNA	-0.105479	0.0327477
6231	'RPS26'	mRNA	-0.141302	0.0327477
728642	'CDK11A'	mRNA	-0.231696	0.0327477
7342	'UBP1'	mRNA	-0.176693	0.0327477
27297	'CRCP'	mRNA	-0.187398	0.0329373
11321	'GPN1'	mRNA	-0.194431	0.0329878
23252	'OTUD3'	mRNA	-0.285937	0.0332317
57488	'ESYT2'	mRNA	-0.117102	0.0333013
22976	'PAXIP1'	mRNA	-0.229894	0.033363
84254	'CAMKK1'	mRNA	-0.549966	0.033403
51503	'CWC15'	mRNA	-0.214412	0.0338186
26995	'TRUB2'	mRNA	-0.224343	0.0338539
9894	'TELO2'	mRNA	-0.246788	0.0339206
6144	'RPL21'	mRNA	-0.123777	0.0340874
6742	'SSBP1'	mRNA	-0.190543	0.0341736
5577	'PRKAR2B'	mRNA	-2.8515	0.0343634
55103	'RALGPS2'	mRNA	-0.178388	0.0344324
23063	'WAPL'	mRNA	-0.179311	0.0345615
23167	'EFR3A'	mRNA	-0.203216	0.034723
9748	'SLK'	mRNA	-0.176259	0.0347292
11267	'SNF8'	mRNA	-0.14168	0.0347895
135398	'C6orf141'	mRNA	-0.706462	0.0350831
5689	'PSMB1'	mRNA	-0.137609	0.0351007
26135	'SERBP1'	mRNA	-0.114529	0.0351579
84444	'DOT1L'	mRNA	-0.188305	0.0353178
125228	'FAM210A'	mRNA	-0.239276	0.035351
283951	'C16orf91'	mRNA	-0.357908	0.0354364
64841	'GNPNAT1'	mRNA	-0.198621	0.0359248
84842	'HPDL'	mRNA	-0.185853	0.0361553
8407	'TAGLN2'	mRNA	-0.121876	0.0361717
10921	'RNPS1'	mRNA	-0.130578	0.0362202
2889	'RAPGEF1'	mRNA	-0.120387	0.0362202
515	'ATP5PB'	mRNA	-0.162586	0.0363459
23759	'PPIL2'	mRNA	-0.216786	0.0365007
23014	'FBXO21'	mRNA	-0.175782	0.0365732
63877	'FAM204A'	mRNA	-0.252035	0.0365732
6950	'TCP1'	mRNA	-0.118313	0.0366272
1176	'AP3S1'	mRNA	-0.158975	0.0366526
55127	'HEATR1'	mRNA	-0.177084	0.0372603
10487	'CAP1'	mRNA	-0.132397	0.037311
51340	'CRNKL1'	mRNA	-0.239922	0.0374186
81556	'INTS14'	mRNA	-0.248176	0.0377732
170960	'ZNF721'	mRNA	-0.348345	0.0379005
29777	'ABT1'	mRNA	-0.214384	0.0379005
55892	'MYNN'	mRNA	-0.330953	0.0387596
55585	'UBE2Q1'	mRNA	-0.171585	0.0387989
55057	'CRYBG2'	mRNA	-0.153444	0.0391194
51018	'RRP15'	mRNA	-0.234793	0.0391903
7993	'UBXN8'	mRNA	-0.573794	0.0391903
7043	'TGFB3'	mRNA	-0.939393	0.039374
78996	'CYREN'	mRNA	-0.243513	0.0395393
79831	'KDM8'	mRNA	-0.627265	0.039562
6749	'SSRP1'	mRNA	-0.114965	0.0396538
9669	'EIF5B'	mRNA	-0.127911	0.0397016
112970	'KTI12'	mRNA	-0.292775	0.0398534
124997	'WDR81'	mRNA	-0.246502	0.0399115
122616	'CLBA1'	mRNA	-1.03696	0.0402358
3251	'HPRT1'	mRNA	-0.202776	0.0403081
64762	'GAREM1'	mRNA	-0.497647	0.040341
11187	'PKP3'	mRNA	-0.122193	0.0405449
90407	'TMEM41A'	mRNA	-0.160134	0.0407122
148932	'MOB3C'	mRNA	-0.497177	0.040808
4733	'DRG1'	mRNA	-0.223895	0.040868
55170	'PRMT6'	mRNA	-0.294423	0.0410588
84516	'DCTN5'	mRNA	-0.140097	0.0412223
889	'KRIT1'	mRNA	-0.263861	0.0413947
5564	'PRKAB1'	mRNA	-0.205977	0.0415305
92002	'CCNQ'	mRNA	-0.346046	0.0419182
115004	'CGAS'	mRNA	-0.238035	0.0419604
3183	'HNRNPC'	mRNA	-0.112837	0.042169
54968	'TMEM70'	mRNA	-0.308678	0.042169
91782	'CHMP7'	mRNA	-0.243634	0.042199
4088	'SMAD3'	mRNA	-0.168605	0.0422154
1956	'EGFR'	mRNA	-0.142593	0.0422322
1743	'DLST'	mRNA	-0.140177	0.042825
2697	'GJA1'	mRNA	-0.430491	0.0428561
317781	'DDX51'	mRNA	-0.258964	0.0429922
54520	'CCDC93'	mRNA	-0.191643	0.0431539
7850	'IL1R2'	mRNA	-0.369302	0.0432498
388753	'COA6'	mRNA	-0.2463	0.0433252
123169	'LEO1'	mRNA	-0.280824	0.0434354
2956	'MSH6'	mRNA	-0.152159	0.0442845
11235	'PDCD10'	mRNA	-0.212381	0.0443501
58509	'CACTIN'	mRNA	-0.245808	0.0444568
4259	'MGST3'	mRNA	-0.162695	0.0444712
100101267	'POM121C'	mRNA	-0.150979	0.0445103
23379	'ICE1'	mRNA	-0.194986	0.0445191
54853	'WDR55'	mRNA	-0.202753	0.0445191
4338	'MOCS2'	mRNA	-0.293391	0.0448174
23408	'SIRT5'	mRNA	-0.371735	0.0448602
84061	'MAGT1'	mRNA	-0.137003	0.0449341
221749	'PXDC1'	mRNA	-0.212029	0.0450679
9060	'PAPSS2'	mRNA	-0.196976	0.0452073
55769	'ZNF83'	mRNA	-0.314561	0.045338
1678	'TIMM8A'	mRNA	-0.361217	0.045511
1854	'DUT'	mRNA	-0.263702	0.0455751
10557	'RPP38'	mRNA	-0.279404	0.0457714
89890	'KBTBD6'	mRNA	-0.280402	0.0459838
84527	'ZNF559'	mRNA	-0.583953	0.0462692
567	'B2M'	mRNA	-0.113257	0.0463139
64328	'XPO4'	mRNA	-0.189531	0.046374
7337	'UBE3A'	mRNA	-0.18499	0.0465008
130916	'MTERF4'	mRNA	-0.31703	0.04657
2512	'FTL'	mRNA	-0.105643	0.04657
2802	'GOLGA3'	mRNA	-0.150876	0.04657
3597	'IL13RA1'	mRNA	-0.170435	0.04657
8874	'ARHGEF7'	mRNA	-0.178905	0.04657
131405	'TRIM71'	mRNA	-0.129935	0.0465932
23438	'HARS2'	mRNA	-0.200269	0.0466434
2013	'EMP2'	mRNA	-0.142158	0.04672
29107	'NXT1'	mRNA	-0.296614	0.0469215
8473	'OGT'	mRNA	-0.16403	0.047108
65080	'MRPL44'	mRNA	-0.168949	0.0475882
51729	'WBP11'	mRNA	-0.125066	0.048378
139285	'AMER1'	mRNA	-0.229311	0.0486226
5756	'TWF1'	mRNA	-0.1181	0.0488362
10458	'BAIAP2'	mRNA	-0.209086	0.0488664
387	'RHOA'	mRNA	-0.100371	0.0492345
23279	'NUP160'	mRNA	-0.139159	0.049371
23741	'EID1'	mRNA	-0.18479	0.0494593
100526693	'ARPC4-TTLL3'	mRNA	-0.538818	0.0494687
55352	'COPRS'	mRNA	-0.276061	0.049842
80110	'ZNF614'	mRNA	-0.291282	0.0499077
