# Supplementary material for: Larazotide Acetate Protects the Intestinal Mucosal Barrier from Anoxia/Reoxygenation Injury via Various Cellular Mechanisms
Source: Biomedicines. 2025 Oct 12;13(10):2483. doi: 10.3390/biomedicines13102483 (PMC12561949; doi:10.3390/biomedicines13102483)
Supplement: Supplementary file 1 [file biomedicines-13-02483-s001.zip › S3_DEGs in Volcano map.xlsx]

## Sheet: Up
Gene ID	Gene Symbol	Type	log2 (LA_Anox_1h / Anox_1h)	Qvalue (LA_Anox_1h / Anox_1h)
51421	'AMOTL2'	mRNA	1.37237	3.89584e-100
54541	'DDIT4'	mRNA	1.3187	6.28755e-99
1958	'EGR1'	mRNA	1.09963	8.35349e-94
7832	'BTG2'	mRNA	1.15492	9.32596e-31
27063	'ANKRD1'	mRNA	1.36465	1.29217e-29
7022	'TFAP2C'	mRNA	1.57745	3.92386e-24
1628	'DBP'	mRNA	1.14158	4.45735e-18
1850	'DUSP8'	mRNA	1.05985	3.29834e-16
1490	'CCN2'	mRNA	1.37897	3.54902e-14
3491	'CCN1'	mRNA	1.1802	2.47865e-13
55793	'MINDY1'	mRNA	1.09853	6.12838e-12
5105	'PCK1'	mRNA	1.5106	1.43152e-08
55124	'PIWIL2'	mRNA	1.24821	4.56953e-05
11067	'DEPP1'	mRNA	1.35228	0.000115713
113230	'MISP3'	mRNA	1.12771	0.00061768
401934	'RNF223'	mRNA	1.08823	0.000617863
25854	'FAM149A'	mRNA	1.00739	0.00147643
1101	'CHAD'	mRNA	1.31258	0.00256814
3195	'TLX1'	mRNA	1.21955	0.00330224
27076	'LYPD3'	mRNA	1.46876	0.00476684

## Sheet: Down
Table S2. Volcano map with DEGs, identifying the top 20 upregulated (red dots) and 24 downregulated (green dots) genes (log2FC ≥ 1, q-value ≤ 0.05)
Gene ID	Gene Symbol	Type	log2 (LA_Anox_1h / Anox_1h)	Qvalue (LA_Anox_1h / Anox_1h)
3673	'ITGA2'	mRNA	-1.33404	5.77549e-88
9816	'URB2'	mRNA	-1.00794	2.54126e-32
4312	'MMP1'	mRNA	-1.18044	5.87418e-29
57214	'CEMIP'	mRNA	-2.39089	4.36577e-18
10849	'POLR1G'	mRNA	-1.0514	8.91935e-17
284098	'PIGW'	mRNA	-1.03272	3.88529e-15
9590	'AKAP12'	mRNA	-2.14893	2.94746e-08
55790	'CSGALNACT1'	mRNA	-1.94772	4.32901e-07
5801	'PTPRR'	mRNA	-1.13809	1.45794e-06
5271	'SERPINB8'	mRNA	-1.39566	1.39696e-05
84541	'KBTBD8'	mRNA	-1.01224	0.000195296
115265	'DDIT4L'	mRNA	-1.32337	0.000247456
116984	'ARAP2'	mRNA	-1.21153	0.000528863
728689	'EIF3CL'	mRNA	-1.11997	0.000888498
57568	'SIPA1L2'	mRNA	-2.81598	0.00110281
301	'ANXA1'	mRNA	-1.35711	0.00162076
6555	'SLC10A2'	mRNA	-1.94604	0.00211776
79628	'SH3TC2'	mRNA	-1.07085	0.00223663
55521	'TRIM36'	mRNA	-2.29199	0.00332735
10742	'RAI2'	mRNA	-2.30019	0.00370382
2113	'ETS1'	mRNA	-1.67448	0.00396828
84220	'RGPD5'	mRNA	-4.85103	0.00436819
3872	'KRT17'	mRNA	-1.35419	0.00763325
8792	'TNFRSF11A'	mRNA	-1.70102	0.0093509
