# Supplementary material for: Larazotide Acetate Protects the Intestinal Mucosal Barrier from Anoxia/Reoxygenation Injury via Various Cellular Mechanisms
Source: Biomedicines. 2025 Oct 12;13(10):2483. doi: 10.3390/biomedicines13102483 (PMC12561949; doi:10.3390/biomedicines13102483)
Supplement: Supplementary file 1 [file biomedicines-13-02483-s001.zip › S4_GOenrich.significant.xlsx]

## Sheet: AnoLA_1hvsAnox_1h_up.GOenrich.s
Table S4. The list of GO enrichment terms.
Category	ID	Description	GeneRatio	BgRatio	pvalue	padj	geneID	Count
BP	GO:0007264	small GTPase mediated signal transduction	83/1280	500/16568	1.8969e-11	9.14803e-08	PLEKHG6/TRIO/RIPOR1/USP28/TNK2/MYO9A/ARHGEF10L/ARHGEF1/DNM2/SH3BP1/SGSM3/FGD1/GBF1/RAPGEFL1/TNFAIP1/ARHGEF17/FOXM1/RASGRF2/BCL6/ARHGEF26/RND3/RHOU/DOCK7/KIF14/DENND1A/OCRL/CDK2/ARFGEF2/CDKN1A/RREB1/TRIP10/AMOT/MCF2L/PLEKHG3/RHOT1/FGD3/CDC42EP1/PAK4/ARHGEF9/STARD13/KRAS/RAPGEF5/RALGPS1/DAB2IP/PLCE1/RB1/ARL8A/IQSEC1/ARHGAP39/NOTCH1/CDC42EP2/FARP1/OBSCN/ARHGAP35/VANGL2/SPRY1/DLC1/ABCA1/ARHGEF40/CDC4…	83
BP	GO:0007507	heart development	82/1280	497/16568	3.45992e-11	9.14803e-08	DVL2/PKD1/TAB2/PKP2/ERBB3/LRP6/SEMA3C/ACACB/DNM2/GNA11/SLC9A1/POFUT1/SMAD7/GYS1/PPP1R13L/MEGF8/DVL1/GATA3/SUFU/ZMIZ1/NSD2/SOX6/PPARD/PTK7/SRF/VEGFA/TFDP2/MEF2D/ECE1/KCNJ8/OBSL1/SNAI1/BMP4/BMP2/RARA/KDM6B/ADAM19/PIM1/MAP2K5/PLCE1/DUSP6/ERBB2/SIK1/CYR61/NOTCH1/ANKRD1/ATM/JPH2/FREM2/SORBS2/TTN/FZD7/PSKH1/DHRS3/VANGL2/SPRY1/CITED2/DLC1/EFNA1/PTK2/INSR/VEGFB/HEG1/SH3PXD2B/JUN/ZFPM1/FZD2/BCOR/TBX1/MED1…	82
BP	GO:0030010	establishment of cell polarity	33/1280	120/16568	6.73741e-11	9.60319e-08	MARK4/PKD1/MYO9A/CLASP1/SH3BP1/MYH9/GATA3/GBF1/SLC9A3R1/PTK7/WWC1/FRMD4B/CENPA/DOCK7/STK11/AMOT/CDK5RAP2/NUMA1/BCAS3/SNX27/PARD3/MPP7/FRMD4A/BRSK1/SPRY1/AMOTL1/PTK2/SCRIB/RNF41/SAPCD2/SHTN1/MYO18A/HTT	33
BP	GO:0007163	establishment or maintenance of cell polarity	42/1280	181/16568	7.26413e-11	9.60319e-08	MARK4/PKD1/SYNE2/MYO9A/CLASP1/LRCH4/SLC9A1/SH3BP1/MYH9/LIN7B/GATA3/GBF1/SLC9A3R1/PTK7/WWC1/FRMD4B/CENPA/DOCK7/STK11/PARD6B/AMOT/CDK5RAP2/NUMA1/BCAS3/SNX27/PARD3/MPP7/FRMD4A/ARHGAP35/BRSK1/VANGL2/SPRY1/CDX2/AMOTL1/PTK2/CKAP5/SCRIB/RNF41/SAPCD2/SHTN1/MYO18A/HTT	42
BP	GO:0046777	protein autophosphorylation	48/1280	234/16568	3.17259e-10	3.35534e-07	MAP3K9/DAPK2/EIF2AK2/WNK1/TNK2/FGFR3/PPP2R5B/EIF2AK1/NLK/AURKA/TYRO3/MKNK2/PIM2/CSK/PRKD2/VEGFA/ERRFI1/NEK2/STK11/EIF2AK4/MAP3K10/TAOK3/ACVR1B/PIM1/PDPK1/MINK1/ERBB2/SIK1/CAMK2D/CAMK2G/TNKS1BP1/ATM/TNIK/LMTK2/MELK/DAPK3/PTK2/SIK2/INSR/ULK1/JUN/CLK3/EPHB3/BCR/EPHB4/SRC/PDGFA/PIM3	48
BP	GO:0051056	regulation of small GTPase mediated signal transduction	57/1280	307/16568	4.1332e-10	3.64272e-07	PLEKHG6/TRIO/MYO9A/ARHGEF10L/ARHGEF1/DNM2/SH3BP1/SGSM3/FGD1/GBF1/TNFAIP1/ARHGEF17/FOXM1/RASGRF2/BCL6/ARHGEF26/RHOU/KIF14/DENND1A/OCRL/ARFGEF2/TRIP10/AMOT/MCF2L/PLEKHG3/RHOT1/FGD3/ARHGEF9/STARD13/KRAS/RALGPS1/DAB2IP/PLCE1/IQSEC1/ARHGAP39/NOTCH1/FARP1/OBSCN/ARHGAP35/SPRY1/DLC1/ABCA1/ARHGEF40/PLEKHG5/KCTD13/GPR35/CCDC125/ARAP1/BCR/RALGAPA2/NF1/SRC/SYNGAP1/DENND4B/ADGRG1/SIPA1/RGL2	57
BP	GO:0045995	regulation of embryonic development	31/1280	116/16568	5.54497e-10	4.18883e-07	DVL2/PHLDB1/CLASP1/SIX4/DVL1/GATA3/SUFU/PTK7/TGIF2/SNAI1/BMP4/FOXA2/AMOT/LAMA5/MAP2K5/DUSP6/NKD1/PHLDB2/NOTCH1/FZD7/DVL3/VANGL2/CDX2/AR/INSR/DAG1/GATA2/MYADM/FZD2/PLCB1/DLL1	31
BP	GO:0046578	regulation of Ras protein signal transduction	44/1280	209/16568	7.33494e-10	4.68372e-07	PLEKHG6/TRIO/ARHGEF10L/ARHGEF1/DNM2/SGSM3/FGD1/GBF1/TNFAIP1/ARHGEF17/FOXM1/RASGRF2/BCL6/ARHGEF26/KIF14/DENND1A/ARFGEF2/MCF2L/PLEKHG3/FGD3/ARHGEF9/KRAS/RALGPS1/DAB2IP/PLCE1/IQSEC1/NOTCH1/FARP1/OBSCN/ARHGAP35/SPRY1/DLC1/ABCA1/ARHGEF40/PLEKHG5/KCTD13/GPR35/CCDC125/BCR/NF1/SYNGAP1/DENND4B/ADGRG1/RGL2	44
BP	GO:0007265	Ras protein signal transduction	60/1280	337/16568	7.97154e-10	4.68372e-07	PLEKHG6/TRIO/RIPOR1/USP28/ARHGEF10L/ARHGEF1/DNM2/SGSM3/FGD1/GBF1/TNFAIP1/ARHGEF17/FOXM1/RASGRF2/BCL6/ARHGEF26/RHOU/KIF14/DENND1A/CDK2/ARFGEF2/CDKN1A/RREB1/MCF2L/PLEKHG3/FGD3/CDC42EP1/PAK4/ARHGEF9/KRAS/RALGPS1/DAB2IP/PLCE1/RB1/IQSEC1/NOTCH1/CDC42EP2/FARP1/OBSCN/ARHGAP35/VANGL2/SPRY1/DLC1/ABCA1/ARHGEF40/CDC42EP5/PLEKHG5/KCTD13/JUN/GPR35/CDC42EP4/CCDC125/IQGAP3/BCR/SHTN1/NF1/SYNGAP1/DENND4B/ADGRG1/R…	60
BP	GO:0048732	gland development	67/1280	421/16568	1.00884e-08	5.33477e-06	PKD1/FSTL3/CSNK2A2/NTN4/SEMA3C/NCOA1/AURKA/SIX4/DBP/HPN/HOXA3/GATA3/SLC9A3R1/AREG/CDKN1B/SRF/VEGFA/ID2/KDM5B/RPS6KA1/STK11/ATP7B/RREB1/BMP4/BMP2/THRA/MPST/CDKN1C/LAMA5/RARA/KRAS/PML/CYP1A1/EPHA2/IGSF3/GDF7/NOTCH1/ATM/BCL2L11/CEBPG/BRAF/HOXB13/ARHGAP35/LRP5/ELF3/CITED2/AR/PCSK9/FASN/INSR/CEBPB/RARG/DAG1/JUN/GATA2/SCRIB/PLAG1/EPHB3/IQGAP3/TBX1/PBX1/PTCH1/RXRA/NF1/SRC/PDGFA/PRKDC	67
BP	GO:0045787	positive regulation of cell cycle	59/1280	356/16568	1.74228e-08	8.37564e-06	PKD1/MLXIPL/USP2/MTA3/PPP2R5B/LRP6/ATRX/AURKA/CDC25B/RBL2/MED25/SLC6A4/CDKN1B/CCND3/TFDP2/ID2/ARID3A/GADD45A/KIF14/CTGF/CCND2/CIT/CDK2/CDKN1A/EREG/CNOT1/RAB11FIP4/RARA/MEIS2/PSRC1/SRPK2/DAB2IP/NUMA1/RB1/PML/CYP1A1/PKP4/TNKS1BP1/ATM/BCL2L11/PRKCA/CNOT8/CDC25C/BTG2/ZNF385A/LRP5/TAL1/CITED2/SIN3A/INSR/OVOL1/SH2B1/PLCB1/FOXO4/PBX1/DYNC1H1/SRC/PIWIL2/SVIL	59
BP	GO:0043087	regulation of GTPase activity	69/1280	448/16568	2.35374e-08	1.03721e-05	DVL2/PLEKHG6/TNK2/TBC1D1/MYO9A/ARHGEF1/ASAP3/ICAM1/TBC1D2/SH3BP1/SGSM3/FGD1/AXIN1/ANKRD27/AGFG2/GIT1/TBC1D9/BCL6/ERRFI1/DOCK7/DENND1A/OCRL/TRIP10/AMOT/FGD3/CDC42EP1/AJUBA/SH3BP4/AFDN/STARD13/AGAP3/DAB2IP/BCAS3/ERBB2/EPHA2/PIP5K1A/PKP4/IQSEC1/ARHGAP39/CDC42EP2/ARHGAP35/DVL3/TBC1D24/SPRY1/DLC1/GAPVD1/SGSM1/TBC1D2B/TBC1D16/CDC42EP5/TBC1D10B/PTK2/JUN/CDC42EP4/SCRIB/EPHB3/PLCB1/CCDC125/IQGAP3/ARAP1/BC…	69
BP	GO:0018107	peptidyl-threonine phosphorylation	28/1280	117/16568	5.17063e-08	2.10325e-05	DAPK2/WNK1/HIPK2/NLK/SMAD7/AXIN1/RIPK2/PRKD2/STK11/PKN1/MAP3K10/ACVR1B/PDPK1/DGKQ/CAMK2D/PARD3/CAMK2G/TNKS1BP1/PRKCA/PSKH1/LMTK2/PLK1/DAPK3/DDIT4/TNKS/ULK1/SBK1/S1PR2	28
BP	GO:0018105	peptidyl-serine phosphorylation	49/1280	287/16568	1.10615e-07	4.1781e-05	PKD1/MLXIPL/PRKCH/DAPK2/HIPK2/NCK2/MAST2/PPP1R15A/NLK/AURKA/IL11/MKNK2/SGK2/SMAD7/AXIN1/RIPK2/DMPK/PRKD2/VEGFA/DOCK7/MAD2L2/STK11/PKN1/CDK2/AKAP9/TTBK2/MAP3K10/PDPK1/DGKQ/CAMK2D/CAMK2G/TNKS1BP1/ATM/LATS2/CNKSR3/PRKCA/BRAF/PSKH1/LMTK2/TERF2IP/PLK1/DAPK3/DDIT4/TNKS/ULK1/SBK1/SRC/INPP5F/PRKDC	49
BP	GO:0030099	myeloid cell differentiation	58/1280	367/16568	1.26863e-07	4.47235e-05	KMT2E/ARID4A/GAB2/HIPK2/FSTL3/ACTN1/EIF2AK1/IL11/RBFOX2/MYH9/NKAP/KAT8/ERCC2/CDK6/GATA3/SH3PXD2A/SOX6/PTPN6/SRF/VEGFA/BCL6/KMT2A/FOXO3/BMP4/THRA/ZFP36/CDKN1C/ZBTB46/RARA/MEIS2/ACVR1B/RB1/PML/IRF8/EPHA2/SLC25A38/CEBPG/PRKCA/LRRK1/ZNF385A/TAL1/KMT2D/STAT3/SIN3A/FOS/JUNB/CEBPB/RARG/TRIB1/JUN/FAM20C/GATA2/ZFPM1/RNF41/ZFP36L1/NF1/SRC/DLL1	58
BP	GO:0043153	entrainment of circadian clock by photoperiod	10/1280	18/16568	1.80195e-07	5.95545e-05	USP2/ID2/CRY2/BHLHE40/PML/SIK1/NR2F6/PER1/MTA1/PPP1CC	10
BP	GO:0018210	peptidyl-threonine modification	28/1280	124/16568	1.92587e-07	5.9906e-05	DAPK2/WNK1/HIPK2/NLK/SMAD7/AXIN1/RIPK2/PRKD2/STK11/PKN1/MAP3K10/ACVR1B/PDPK1/DGKQ/CAMK2D/PARD3/CAMK2G/TNKS1BP1/PRKCA/PSKH1/LMTK2/PLK1/DAPK3/DDIT4/TNKS/ULK1/SBK1/S1PR2	28
BP	GO:0042326	negative regulation of phosphorylation	66/1280	446/16568	2.19269e-07	6.44163e-05	MLXIPL/WNK1/PPP2R5A/LRP6/NCK2/PPP1R15A/GADD45B/TRIB3/SMAD7/CSK/DVL1/SLC9A3R1/FOXM1/CDKN1B/PTPN6/ERRFI1/GADD45A/PKN1/CDKN1A/BMP4/FOXA2/AJUBA/CDKN1C/ZBED3/MEN1/TAOK3/CHAD/DAB2IP/DUSP5/DUSP6/RB1/PDPK1/SIRT3/CBLC/CTDSPL/DGKQ/PARD3/LATS2/FOXO1/CNKSR3/LRRK1/ZFYVE28/LRP5/CAMK2N1/ATF3/SPRY1/TERF2IP/PLK1/MIDN/DDIT4/STAT3/EFNA1/TRIB1/DAG1/CTDSP2/JUN/PER1/MYADM/DUSP8/NR2F2/C1QL4/PPARA/SEMA4D/NF1/INPP5F/PRKDC	66
BP	GO:0007050	cell cycle arrest	43/1280	247/16568	3.78757e-07	9.79944e-05	KMT2E/PKD1/MLXIPL/PRR11/PPP2R5B/CDC14A/PPP1R15A/AURKA/SGSM3/RBL2/MED25/CDK6/PPP1R9B/FOXM1/CDKN1B/TFDP2/ID2/ARID3A/GADD45A/STK11/CDK2/CDKN1A/CNOT1/EIF2AK4/CDKN1C/PRKAB2/BIN1/DAB2IP/RB1/PML/NOTCH1/TNKS1BP1/ATM/CNOT8/CDC25C/BTG2/ZNF385A/TP53INP1/APBB1/PPP2R3B/SLC25A33/DDIT3/FOXO4	43
BP	GO:0071900	regulation of protein serine/threonine kinase activity	69/1280	481/16568	3.84283e-07	9.79944e-05	DVL2/MAP3K14/MAP3K9/PKD1/TAB2/EIF2AK2/WNK1/LRP6/TRAF4/MAP3K1/GADD45B/TRIB3/AXIN1/CSK/RIPK2/CDKN1B/PTPN6/SASH1/CCND3/VEGFA/GADD45A/STK11/CCND2/TNFRSF10B/PKN1/CDKN1A/BMP4/BMP2/AJUBA/CDKN1C/SLC27A1/MAP3K10/SESN2/TRAF7/KRAS/MEN1/PSRC1/TAOK3/DAB2IP/MAP2K5/DUSP5/PLCE1/MAPK8IP3/DUSP6/MINK1/ERBB2/CBLC/LATS2/TNIK/BRAF/CDC25C/DVL3/LRP5/VANGL2/FZD5/C1orf106/SPRY1/PLK1/INSR/TRIB1/FZD4/IQGAP3/DUSP8/NR2F2/NF1/…	69
BP	GO:0035239	tube morphogenesis	54/1280	343/16568	3.89161e-07	9.79944e-05	DVL2/PKD1/LRP6/SIX4/PRKD2/MEGF8/HOXA1/DVL1/GATA3/SUFU/AREG/PTK7/SRF/VEGFA/ID2/KDM5B/PGF/BMP4/BMP2/LAMA5/RARA/STARD13/KRAS/DAB2IP/SHROOM3/PML/BCAS3/EPHA2/GDF7/NOTCH1/BCL2L11/MMP14/ARHGAP35/DVL3/LRP5/VANGL2/SPRY1/DLC1/SPINT1/AR/MTSS1/RARG/DAG1/IRX3/FZD2/SCRIB/EPHB3/TBX1/MED12/PBX1/PTCH1/PLXNB2/SRC/DLL1	54
BP	GO:0048568	embryonic organ development	62/1280	417/16568	4.32365e-07	9.95304e-05	DVL2/USH1C/PKD1/EPN1/HIPK2/NCOA1/SIX4/AXIN1/PPP1R13L/ERCC2/MEGF8/HPN/HOXA1/HOXA3/DVL1/GATA3/SUFU/SLC9A3R1/TFEB/PTK7/SRF/VEGFA/ID2/SYF2/KMT2A/SNAI1/BMP4/CDKN1C/RARA/EPHA2/CYR61/NOTCH1/MMP14/TAL1/VANGL2/FZD5/CITED2/CDX2/SPINT1/EFNA1/JUNB/CEBPB/RARG/GATA2/ZFPM1/FZD2/SCRIB/USH1G/TBX1/MED12/NR2F2/PBX1/ZFP36L1/PTCH1/INSIG1/BCR/PDZD7/IFT140/ARID2/PDGFA/HOXC4/DLL1	62
BP	GO:0030218	erythrocyte differentiation	24/1280	100/16568	4.32904e-07	9.95304e-05	KMT2E/ARID4A/HIPK2/RBFOX2/ERCC2/CDK6/GATA3/SOX6/SRF/VEGFA/BCL6/FOXO3/BMP4/THRA/ZFP36/ACVR1B/RB1/SLC25A38/CEBPG/TAL1/STAT3/GATA2/ZFPM1/ZFP36L1	24
BP	GO:0045598	regulation of fat cell differentiation	26/1280	115/16568	5.08569e-07	0.000112055	TRIO/RORA/TRIB3/AXIN1/GATA3/PPARD/BMP2/NR1D1/ZFP36/TAF8/JDP2/FTO/PRDM16/FOXO1/ZFP36L2/ZNF385A/LRP5/CEBPB/SH3PXD2B/DDIT3/METRNL/GATA2/ZFPM1/ZFP36L1/INSIG1/C1QL4	26
BP	GO:0009649	entrainment of circadian clock	11/1280	24/16568	5.46156e-07	0.000115523	USP2/GNA11/ID2/CRY2/BHLHE40/PML/SIK1/NR2F6/PER1/MTA1/PPP1CC	11
BP	GO:0001701	in utero embryonic development	50/1280	312/16568	6.07104e-07	0.000123476	PKD1/APBA3/EPN1/NCOA1/MYH9/ERCC2/ELL/GATA3/ZMIZ1/SOX6/TFEB/SRF/VEGFA/SYF2/NEK2/OCRL/SNAI1/BMP2/AMOT/CDKN1C/ACVR1B/EMX1/LMX1B/TAF8/TET1/WDTC1/CYR61/NOTCH1/BCL2L11/FZD5/ELF3/CDX2/SPINT1/ENDOG/AR/SIN3A/SLC30A1/JUNB/BCL2L1/CEBPB/HINFP/HEG1/GATA2/JAG2/MAFF/NR2F2/ZFP36L1/PTCH1/RXRA/MAFG	50
BP	GO:0034329	cell junction assembly	37/1280	202/16568	6.80122e-07	0.000133203	PRKCH/PKP2/MYO9A/TESK2/ACTN1/CLASP1/SLC9A1/SH3BP1/SMAD7/CNTNAP1/SRF/VEGFA/PARD6B/SNAI1/AJUBA/LAMA5/TLN1/PDPK1/BCAS3/PIP5K1A/PKP4/PHLDB2/PARD3/MPP7/PTPRK/PRKCA/MMP14/FZD5/CLDN19/DLC1/CLDN3/DAPK3/PTK2/HEG1/PIP5K1C/LAMB3/SRC	37
BP	GO:1902532	negative regulation of intracellular signal transduction	69/1280	490/16568	7.68741e-07	0.000141666	PLAUR/WWC3/PPP2R5B/RORA/CDC34/SH3BP1/TRIB3/CSK/SLC9A3R1/TNFAIP1/FOXM1/PTPN6/WWC1/BCL6/ERRFI1/STK11/SNAI1/BMP4/AJUBA/SEC14L1/SH3BP4/SESN2/MEN1/TAOK3/CHAD/DAB2IP/MAPKBP1/PPM1B/DUSP5/DUSP6/CRTC3/SIRT3/CBLC/EPHA2/MCL1/ACKR3/SESN3/ATM/FOXO1/WWC2/PDE3B/CNKSR3/CREB3L1/ARHGAP35/ZNF385A/SYVN1/CAMK2N1/ATF3/SPRY1/DLC1/NFKBID/DDIT4/EFNA1/BCL2L1/DAG1/PHLDA3/KCTD13/DDIT3/PER1/MYADM/CCDC125/DUSP8/FAF1/TNFAIP8L1…	69
BP	GO:0003007	heart morphogenesis	40/1280	228/16568	7.80036e-07	0.000141666	DVL2/PKP2/SEMA3C/SMAD7/PPP1R13L/MEGF8/GATA3/SUFU/ZMIZ1/NSD2/SRF/VEGFA/SNAI1/BMP4/BMP2/RARA/PIM1/CYR61/NOTCH1/ANKRD1/TTN/DHRS3/VANGL2/SPRY1/CITED2/DLC1/EFNA1/PTK2/INSR/HEG1/JUN/ZFPM1/FZD2/TBX1/PTCH1/RXRA/ARID2/EPHB4/DLL1/BMPR2	40
BP	GO:0018209	peptidyl-serine modification	49/1280	306/16568	8.03701e-07	0.000141666	PKD1/MLXIPL/PRKCH/DAPK2/HIPK2/NCK2/MAST2/PPP1R15A/NLK/AURKA/IL11/MKNK2/SGK2/SMAD7/AXIN1/RIPK2/DMPK/PRKD2/VEGFA/DOCK7/MAD2L2/STK11/PKN1/CDK2/AKAP9/TTBK2/MAP3K10/PDPK1/DGKQ/CAMK2D/CAMK2G/TNKS1BP1/ATM/LATS2/CNKSR3/PRKCA/BRAF/PSKH1/LMTK2/TERF2IP/PLK1/DAPK3/DDIT4/TNKS/ULK1/SBK1/SRC/INPP5F/PRKDC	49
BP	GO:0071156	regulation of cell cycle arrest	25/1280	111/16568	9.04358e-07	0.000151881	MLXIPL/PPP2R5B/AURKA/RBL2/MED25/FOXM1/CDKN1B/TFDP2/ID2/ARID3A/GADD45A/CDK2/CDKN1A/CNOT1/BIN1/DAB2IP/PML/TNKS1BP1/ATM/CNOT8/CDC25C/BTG2/ZNF385A/SLC25A33/FOXO4	25
BP	GO:0007266	Rho protein signal transduction	34/1280	180/16568	9.19099e-07	0.000151881	PLEKHG6/TRIO/RIPOR1/ARHGEF10L/ARHGEF1/FGD1/TNFAIP1/ARHGEF17/RASGRF2/BCL6/ARHGEF26/MCF2L/PLEKHG3/FGD3/CDC42EP1/PAK4/ARHGEF9/CDC42EP2/FARP1/OBSCN/ARHGAP35/VANGL2/DLC1/ABCA1/ARHGEF40/CDC42EP5/PLEKHG5/KCTD13/GPR35/CDC42EP4/CCDC125/BCR/SHTN1/ADGRG1	34
BP	GO:0001933	negative regulation of protein phosphorylation	60/1280	408/16568	9.6222e-07	0.000154188	MLXIPL/WNK1/LRP6/NCK2/PPP1R15A/GADD45B/TRIB3/SMAD7/CSK/DVL1/SLC9A3R1/FOXM1/CDKN1B/PTPN6/ERRFI1/GADD45A/PKN1/CDKN1A/BMP4/CDKN1C/ZBED3/MEN1/TAOK3/CHAD/DAB2IP/DUSP5/DUSP6/RB1/PDPK1/SIRT3/CBLC/CTDSPL/DGKQ/PARD3/LATS2/FOXO1/CNKSR3/LRRK1/ZFYVE28/LRP5/CAMK2N1/ATF3/SPRY1/TERF2IP/PLK1/DDIT4/EFNA1/TRIB1/DAG1/CTDSP2/JUN/PER1/MYADM/DUSP8/NR2F2/C1QL4/SEMA4D/NF1/INPP5F/PRKDC	60
BP	GO:0022612	gland morphogenesis	26/1280	119/16568	1.02383e-06	0.000155201	NTN4/SEMA3C/HPN/SLC9A3R1/AREG/KDM5B/RPS6KA1/BMP4/LAMA5/PML/EPHA2/GDF7/NOTCH1/HOXB13/LRP5/ELF3/AR/CEBPB/RARG/DAG1/SCRIB/PLAG1/PTCH1/RXRA/SRC/PDGFA	26
BP	GO:0043547	positive regulation of GTPase activity	57/1280	381/16568	1.02724e-06	0.000155201	DVL2/PLEKHG6/TBC1D1/MYO9A/ARHGEF1/ASAP3/ICAM1/TBC1D2/SH3BP1/SGSM3/AXIN1/ANKRD27/AGFG2/GIT1/TBC1D9/ERRFI1/DOCK7/DENND1A/OCRL/TRIP10/CDC42EP1/AFDN/STARD13/AGAP3/DAB2IP/BCAS3/ERBB2/EPHA2/PIP5K1A/PKP4/IQSEC1/ARHGAP39/CDC42EP2/ARHGAP35/DVL3/TBC1D24/DLC1/GAPVD1/SGSM1/TBC1D2B/TBC1D16/CDC42EP5/TBC1D10B/JUN/CDC42EP4/SCRIB/PLCB1/CCDC125/ARAP1/BCR/SEMA4D/RALGAPA2/NF1/TBC1D9B/SYNGAP1/RGL3/SIPA1	57
BP	GO:0045216	cell-cell junction organization	40/1280	231/16568	1.1022e-06	0.000161901	PRKCH/PKP2/TESK2/ACTN1/CLASP1/SLC9A1/SMAD7/CSK/NUMBL/CNTNAP1/SRF/VEGFA/RASSF8/PARD6B/SNAI1/AJUBA/AFDN/LAMA5/TLN1/KIFC3/PDPK1/BCAS3/PIP5K1A/PKP4/PHLDB2/PARD3/MPP7/PTPRK/PRKCA/MMP14/FZD5/CLDN19/DLC1/CLDN3/DAPK3/PTK2/NLGN2/HEG1/PIP5K1C/SRC	40
BP	GO:0035148	tube formation	29/1280	143/16568	1.28187e-06	0.000182011	DVL2/LRP6/SIX4/HOXA1/DVL1/GATA3/SUFU/PTK7/VEGFA/BMP4/RARA/DAB2IP/SHROOM3/BCAS3/GDF7/NOTCH1/BCL2L11/ARHGAP35/DVL3/VANGL2/DLC1/SPINT1/RARG/IRX3/FZD2/SCRIB/MED12/PTCH1/PLXNB2	29
BP	GO:0003002	regionalization	51/1280	329/16568	1.30795e-06	0.000182011	DVL2/SCMH1/HIPK2/LRP6/SEMA3C/AURKA/YY1/POFUT1/ACD/AXIN1/MEGF8/HOXA3/FBXL15/SUFU/SRF/KMT2A/HOXC13/SNAI1/BMP4/FOXA2/BMP2/EMX1/LMX1B/DUSP6/NKD1/CELSR2/NOTCH1/ATM/BTG2/LRP5/VANGL2/FZD5/SPRY1/CITED2/CDX2/AR/RARG/DDIT3/IRX3/TBX1/MED12/NR2F2/PBX1/PTCH1/IFT140/HOXC6/HOXC4/DLL1/BMPR2/ADGRG1/PRKDC	51
BP	GO:0090068	positive regulation of cell cycle process	43/1280	259/16568	1.41835e-06	0.000192314	MTA3/PPP2R5B/ATRX/AURKA/CDC25B/RBL2/MED25/CDKN1B/TFDP2/ID2/ARID3A/GADD45A/KIF14/CTGF/CCND2/CIT/CDK2/CDKN1A/EREG/CNOT1/RAB11FIP4/DAB2IP/NUMA1/RB1/PML/CYP1A1/PKP4/TNKS1BP1/ATM/CNOT8/CDC25C/BTG2/ZNF385A/LRP5/SIN3A/INSR/SH2B1/PLCB1/FOXO4/PBX1/DYNC1H1/PIWIL2/SVIL	43
BP	GO:0071158	positive regulation of cell cycle arrest	21/1280	86/16568	1.66322e-06	0.000219296	PPP2R5B/AURKA/RBL2/MED25/CDKN1B/TFDP2/ID2/ARID3A/GADD45A/CDK2/CDKN1A/CNOT1/DAB2IP/PML/TNKS1BP1/ATM/CNOT8/CDC25C/BTG2/ZNF385A/FOXO4	21
BP	GO:1901987	regulation of cell cycle phase transition	60/1280	415/16568	1.70029e-06	0.000219296	PKD1/FOXN3/MTA3/CLASP1/CDC14A/AURKA/TPX2/CDC25B/RBL2/ERCC2/CDK6/PPP1R9B/CDKN1B/PTPN6/TFDP2/ID2/ARID3A/MAD2L2/MIIP/GADD45A/SYF2/NEK2/KIF14/CCND2/CNTRL/CDK2/CDKN1A/CNOT1/AKAP9/CDKN1C/MEN1/TAOK3/CDK5RAP2/RB1/PML/CYP1A1/CEP131/CTDSPL/TNKS1BP1/ATM/ZFP36L2/CNOT8/CDC25C/BTG2/ZNF385A/TPRA1/CEP57/PLK1/CDK2AP2/SIN3A/BUB1/OVOL1/CTDSP2/CKAP5/PLCB1/FOXO4/PBX1/ZFP36L1/DYNC1H1/PRKDC	60
BP	GO:0050673	epithelial cell proliferation	52/1280	342/16568	1.86525e-06	0.000234844	SIX4/PRKD2/HPN/CDK6/GATA3/AREG/CDKN1B/PPARD/VEGFA/ID2/ERRFI1/KDM5B/F3/RPS6KA1/STK11/PGF/NR4A1/RREB1/EREG/BMP4/BMP2/NR1D1/ZFP36/CDKN1C/MEN1/DAB2IP/MAP2K5/RB1/ERBB2/EPHA2/CASK/NOTCH1/SIDT2/PTPRK/PRKCA/FZD7/MMP14/STAT3/AR/MTSS1/CEBPB/PTPRM/VEGFB/JUN/IQGAP3/TBX1/NR2F2/ZFP36L1/PTCH1/NF1/BMPR2/ZNF580	52
BP	GO:0034101	erythrocyte homeostasis	24/1280	108/16568	1.9181e-06	0.000235882	KMT2E/ARID4A/HIPK2/RBFOX2/ERCC2/CDK6/GATA3/SOX6/SRF/VEGFA/BCL6/FOXO3/BMP4/THRA/ZFP36/ACVR1B/RB1/SLC25A38/CEBPG/TAL1/STAT3/GATA2/ZFPM1/ZFP36L1	24
BP	GO:0009648	photoperiodism	10/1280	22/16568	1.99772e-06	0.000236483	USP2/ID2/CRY2/BHLHE40/PML/SIK1/NR2F6/PER1/MTA1/PPP1CC	10
BP	GO:0000086	G2/M transition of mitotic cell cycle	41/1280	245/16568	2.01243e-06	0.000236483	USH1C/FOXN3/MTA3/CDK14/CLASP1/PPP1R12B/DNM2/AURKA/TPX2/CDC25B/CDK6/FBXL15/FOXM1/MIIP/SYF2/NEK2/KIF14/CNTRL/CIT/CDK2/CDKN1A/AKAP9/AJUBA/TAOK3/CDK5RAP2/PHLDA1/CEP131/SKP2/ATM/KAT14/BACH1/CDC25C/MELK/CEP57/PLK1/SIN3A/CKAP5/PLCB1/FOXO4/PBX1/DYNC1H1	41
BP	GO:0044839	cell cycle G2/M phase transition	42/1280	254/16568	2.0864e-06	0.000239845	USH1C/AKAP8L/FOXN3/MTA3/CDK14/CLASP1/PPP1R12B/DNM2/AURKA/TPX2/CDC25B/CDK6/FBXL15/FOXM1/MIIP/SYF2/NEK2/KIF14/CNTRL/CIT/CDK2/CDKN1A/AKAP9/AJUBA/TAOK3/CDK5RAP2/PHLDA1/CEP131/SKP2/ATM/KAT14/BACH1/CDC25C/MELK/CEP57/PLK1/SIN3A/CKAP5/PLCB1/FOXO4/PBX1/DYNC1H1	42
BP	GO:0034330	cell junction organization	43/1280	263/16568	2.14824e-06	0.0002417	PRKCH/PKP2/MYO9A/TESK2/ACTN1/CLASP1/SLC9A1/SH3BP1/SMAD7/CSK/NUMBL/CNTNAP1/SRF/VEGFA/RASSF8/PARD6B/SNAI1/AJUBA/AFDN/LAMA5/TLN1/KIFC3/PDPK1/BCAS3/PIP5K1A/PKP4/PHLDB2/PARD3/MPP7/PTPRK/PRKCA/MMP14/FZD5/CLDN19/DLC1/CLDN3/DAPK3/PTK2/NLGN2/HEG1/PIP5K1C/LAMB3/SRC	43
BP	GO:2000045	regulation of G1/S transition of mitotic cell cycle	28/1280	139/16568	2.23391e-06	0.000244875	PKD1/AURKA/RBL2/CDKN1B/PTPN6/TFDP2/ID2/ARID3A/GADD45A/KIF14/CCND2/CDK2/CDKN1A/CNOT1/RB1/PML/CYP1A1/CTDSPL/TNKS1BP1/ATM/CNOT8/CDC25C/BTG2/ZNF385A/CDK2AP2/CTDSP2/PLCB1/PRKDC	28
BP	GO:0031589	cell-substrate adhesion	48/1280	308/16568	2.28577e-06	0.000244875	TNFRSF12A/PKD1/TESK2/ACTN1/CLASP1/DNM2/PXN/SLC9A1/TYRO3/MADCAM1/CDK6/GCNT2/PPARD/SRF/VEGFA/BCL6/KIF14/CTGF/RREB1/AJUBA/LAMA5/MEN1/PDPK1/BCAS3/MINK1/CYR61/PIP5K1A/PHLDB2/CASK/NOTCH1/UTRN/PTPRK/BCL2L11/MERTK/FZD7/MMP14/BRAF/COL26A1/DLC1/DAPK3/EFNA1/PTK2/DAG1/FZD4/MYADM/EPHB3/NF1/SRC	48
BP	GO:0071383	cellular response to steroid hormone stimulus	42/1280	255/16568	2.31538e-06	0.000244875	CALCOCO1/NR1H3/RORA/NCOA1/ICAM1/RBFOX2/AXIN1/UBR5/PPARD/ERRFI1/FOXO3/CRY2/NR4A1/CNOT1/BMP4/THRA/NR1D1/ZFP36/RARA/WBP2/RB1/SKP2/NR6A1/FOXO1/ZFP36L2/DAB2/NR2F6/CREBRF/HNF4G/KMT2D/DDIT4/AR/RARG/NR1D2/PER1/MED14/MED12/NR2F2/ZFP36L1/RXRA/PPARA/SRC	42
BP	GO:1901990	regulation of mitotic cell cycle phase transition	57/1280	391/16568	2.36804e-06	0.000245533	PKD1/FOXN3/MTA3/CLASP1/CDC14A/AURKA/TPX2/RBL2/ERCC2/CDK6/PPP1R9B/CDKN1B/PTPN6/TFDP2/ID2/ARID3A/MAD2L2/MIIP/GADD45A/SYF2/NEK2/KIF14/CCND2/CNTRL/CDK2/CDKN1A/CNOT1/AKAP9/CDKN1C/TAOK3/CDK5RAP2/RB1/PML/CYP1A1/CEP131/CTDSPL/TNKS1BP1/ATM/ZFP36L2/CNOT8/CDC25C/BTG2/ZNF385A/TPRA1/CEP57/PLK1/CDK2AP2/SIN3A/BUB1/CTDSP2/CKAP5/PLCB1/FOXO4/PBX1/ZFP36L1/DYNC1H1/PRKDC	57
BP	GO:0001525	angiogenesis	61/1280	429/16568	2.43247e-06	0.000246083	TNFRSF12A/ADGRA2/HIPK2/RORA/NOTCH3/MYH9/POFUT1/PRKD2/HOXA3/SASH1/SRF/VEGFA/F3/CTGF/PGF/NR4A1/EREG/BMP4/AMOT/ADM2/LAMA5/STARD13/BTG1/SRPK2/DAB2IP/MAP2K5/SLC12A6/PML/BCAS3/ERBB2/EPHA2/HSPG2/CYR61/EFNA3/ACKR3/NOTCH1/PDE3B/PRKCA/MMP14/HOXB13/TAL1/FZD5/STIM1/STAT3/EFNA1/PTK2/DAG1/PTPRM/VEGFB/RNF213/JUN/GATA2/EPHB3/TBX1/FOXO4/TNFAIP2/EPHB4/NF1/PDGFA/DLL1/ADGRG1	61
BP	GO:0030522	intracellular receptor signaling pathway	45/1280	282/16568	2.46642e-06	0.000246083	CALCOCO1/NR1H3/TAB2/RORA/NCOA1/RBFOX2/AXIN1/RIPK2/UBR5/PPARD/CRY2/NR4A1/CNOT1/THRA/NR1D1/IRF3/SEC14L1/RARA/WBP2/PIM1/RB1/PML/SKP2/NR6A1/DAB2/NR2F6/DHRS3/C1orf106/CITED2/HNF4G/KMT2D/STAT3/AR/RARG/NR1D2/PER1/MED14/TBX1/MED12/NR2F2/RXRA/PPARA/SRC/STARD10/LSM14A	45
BP	GO:0016049	cell growth	65/1280	469/16568	2.78179e-06	0.000272409	TNFRSF12A/IFRD1/NEDD4L/OGFR/IP6K2/DNM2/AURKA/LTBP4/SLC9A1/SGK2/MEGF8/HPN/DVL1/PPP1R9B/CDKN1B/PPARD/SRF/VEGFA/HBEGF/BCL6/MAD2L2/RPS6KA1/STK11/KIF14/CTGF/CDKN1A/EIF2AK4/SH3BP4/PAK4/SESN2/BTG1/PSRC1/ACVR1B/EMX1/MAP2K5/PLCE1/KIAA1109/CLSTN3/RB1/PML/ERBB2/HSPG2/CYR61/GOLGA4/CAMK2D/CRIM1/ING1/SORBS2/MMP14/APBB1/KMT2D/SERTAD3/HDGFL2/AR/CLSTN1/SLC25A33/LAMB2/RARG/RAPH1/ULK1/SERTAD2/SHTN1/SEMA4D/BMPR2/SIP…	65
BP	GO:0043401	steroid hormone mediated signaling pathway	34/1280	189/16568	2.89607e-06	0.000278444	CALCOCO1/NR1H3/RORA/NCOA1/RBFOX2/AXIN1/UBR5/PPARD/CRY2/NR4A1/CNOT1/BMP4/THRA/NR1D1/RARA/WBP2/RB1/SKP2/NR6A1/DAB2/NR2F6/CREBRF/HNF4G/KMT2D/AR/RARG/NR1D2/PER1/MED14/MED12/NR2F2/RXRA/PPARA/SRC	34
BP	GO:0048608	reproductive structure development	60/1280	423/16568	3.18086e-06	0.000300364	PKD1/ARID4A/DLX3/LRP6/FSTL3/NCOA1/ATRX/TFAP2C/ICAM1/TYRO3/SIX4/PCYT1B/GATA3/CDKN1B/PPARD/TFEB/VEGFA/STC2/SDC1/KDM5B/STK11/FOXO3/SNAI1/EREG/BMP4/CDKN1C/RARA/MEN1/CYR61/GDF7/NOTCH1/ATM/BCL2L11/MERTK/MMP14/HOXB13/INHBB/FZD5/RHOBTB3/CITED2/CDX2/SPINT1/AR/PTK2/INSR/JUNB/BCL2L1/CEBPB/RARG/FZD4/GATA2/PLAG1/NR2F2/ZFP36L1/PTCH1/RXRA/EPOR/SRC/BMPR2/ADGRG1	60
BP	GO:0002065	columnar/cuboidal epithelial cell differentiation	23/1280	104/16568	3.40605e-06	0.000315986	USH1C/DLX3/CBFA2T2/RFX3/CDK6/SLC9A3R1/CDKN1A/BMP4/BMP2/RARA/MEN1/EMX1/PDPK1/NOTCH1/SIDT2/CDX2/RARG/FAM20C/SCRIB/JAG2/RXRA/PDZD7/DLL1	23
BP	GO:0009952	anterior/posterior pattern specification	35/1280	199/16568	3.53927e-06	0.000322684	SCMH1/HIPK2/LRP6/SEMA3C/AURKA/YY1/POFUT1/AXIN1/HOXA3/SRF/KMT2A/HOXC13/BMP4/FOXA2/BMP2/NKD1/CELSR2/NOTCH1/ATM/BTG2/LRP5/VANGL2/FZD5/CDX2/RARG/DDIT3/TBX1/MED12/NR2F2/PBX1/HOXC6/HOXC4/DLL1/BMPR2/PRKDC	35
BP	GO:0072431	signal transduction involved in mitotic G1 DNA damage checkpoint	17/1280	63/16568	3.72342e-06	0.000328158	AURKA/RBL2/CDKN1B/TFDP2/ARID3A/GADD45A/CDK2/CDKN1A/CNOT1/PML/TNKS1BP1/ATM/CNOT8/CDC25C/BTG2/ZNF385A/PRKDC	17
BP	GO:1902400	intracellular signal transduction involved in G1 DNA damage checkpoint	17/1280	63/16568	3.72342e-06	0.000328158	AURKA/RBL2/CDKN1B/TFDP2/ARID3A/GADD45A/CDK2/CDKN1A/CNOT1/PML/TNKS1BP1/ATM/CNOT8/CDC25C/BTG2/ZNF385A/PRKDC	17
BP	GO:0032874	positive regulation of stress-activated MAPK cascade	28/1280	143/16568	3.99396e-06	0.000340911	DVL2/MAP3K9/EIF2AK2/HIPK2/TRAF4/GADD45B/AXIN1/RIPK2/SASH1/VEGFA/GADD45A/CTGF/PKN1/UNC5CL/BMP2/MAP3K10/TAOK3/DAB2IP/MAPK8IP3/MINK1/TNIK/FZD7/DVL3/VANGL2/FZD5/C1orf106/FZD4/PLCB1	28
BP	GO:0061458	reproductive system development	60/1280	426/16568	3.99707e-06	0.000340911	PKD1/ARID4A/DLX3/LRP6/FSTL3/NCOA1/ATRX/TFAP2C/ICAM1/TYRO3/SIX4/PCYT1B/GATA3/CDKN1B/PPARD/TFEB/VEGFA/STC2/SDC1/KDM5B/STK11/FOXO3/SNAI1/EREG/BMP4/CDKN1C/RARA/MEN1/CYR61/GDF7/NOTCH1/ATM/BCL2L11/MERTK/MMP14/HOXB13/INHBB/FZD5/RHOBTB3/CITED2/CDX2/SPINT1/AR/PTK2/INSR/JUNB/BCL2L1/CEBPB/RARG/FZD4/GATA2/PLAG1/NR2F2/ZFP36L1/PTCH1/RXRA/EPOR/SRC/BMPR2/ADGRG1	60
BP	GO:0002011	morphogenesis of an epithelial sheet	15/1280	51/16568	4.29793e-06	0.000354704	DVL2/LRP6/CLASP1/MEGF8/DVL1/SRF/HBEGF/RREB1/AJUBA/CYR61/PHLDB2/NOTCH1/ARHGAP35/VANGL2/DAG1	15
BP	GO:0035023	regulation of Rho protein signal transduction	26/1280	128/16568	4.3333e-06	0.000354704	PLEKHG6/TRIO/ARHGEF10L/ARHGEF1/FGD1/TNFAIP1/ARHGEF17/RASGRF2/BCL6/ARHGEF26/MCF2L/PLEKHG3/FGD3/ARHGEF9/FARP1/OBSCN/ARHGAP35/DLC1/ABCA1/ARHGEF40/PLEKHG5/KCTD13/GPR35/CCDC125/BCR/ADGRG1	26
BP	GO:0060562	epithelial tube morphogenesis	47/1280	306/16568	4.36001e-06	0.000354704	DVL2/PKD1/LRP6/SIX4/PRKD2/MEGF8/DVL1/GATA3/SUFU/AREG/PTK7/SRF/VEGFA/KDM5B/PGF/BMP4/BMP2/LAMA5/RARA/STARD13/KRAS/SHROOM3/PML/EPHA2/GDF7/NOTCH1/MMP14/ARHGAP35/DVL3/LRP5/VANGL2/SPRY1/DLC1/SPINT1/AR/MTSS1/RARG/DAG1/IRX3/FZD2/SCRIB/MED12/PBX1/PTCH1/PLXNB2/SRC/DLL1	47
BP	GO:0070304	positive regulation of stress-activated protein kinase signaling cascade	28/1280	144/16568	4.5987e-06	0.000360862	DVL2/MAP3K9/EIF2AK2/HIPK2/TRAF4/GADD45B/AXIN1/RIPK2/SASH1/VEGFA/GADD45A/CTGF/PKN1/UNC5CL/BMP2/MAP3K10/TAOK3/DAB2IP/MAPK8IP3/MINK1/TNIK/FZD7/DVL3/VANGL2/FZD5/C1orf106/FZD4/PLCB1	28
BP	GO:0072413	signal transduction involved in mitotic cell cycle checkpoint	17/1280	64/16568	4.70867e-06	0.000360862	AURKA/RBL2/CDKN1B/TFDP2/ARID3A/GADD45A/CDK2/CDKN1A/CNOT1/PML/TNKS1BP1/ATM/CNOT8/CDC25C/BTG2/ZNF385A/PRKDC	17
BP	GO:1902402	signal transduction involved in mitotic DNA damage checkpoint	17/1280	64/16568	4.70867e-06	0.000360862	AURKA/RBL2/CDKN1B/TFDP2/ARID3A/GADD45A/CDK2/CDKN1A/CNOT1/PML/TNKS1BP1/ATM/CNOT8/CDC25C/BTG2/ZNF385A/PRKDC	17
BP	GO:1902403	signal transduction involved in mitotic DNA integrity checkpoint	17/1280	64/16568	4.70867e-06	0.000360862	AURKA/RBL2/CDKN1B/TFDP2/ARID3A/GADD45A/CDK2/CDKN1A/CNOT1/PML/TNKS1BP1/ATM/CNOT8/CDC25C/BTG2/ZNF385A/PRKDC	17
BP	GO:0050678	regulation of epithelial cell proliferation	45/1280	289/16568	4.8068e-06	0.00036312	SIX4/PRKD2/HPN/CDK6/GATA3/CDKN1B/PPARD/VEGFA/ERRFI1/KDM5B/F3/STK11/PGF/NR4A1/RREB1/EREG/BMP4/BMP2/NR1D1/ZFP36/CDKN1C/MEN1/DAB2IP/MAP2K5/RB1/ERBB2/CASK/NOTCH1/PTPRK/PRKCA/FZD7/STAT3/AR/MTSS1/PTPRM/VEGFB/JUN/IQGAP3/TBX1/NR2F2/ZFP36L1/PTCH1/NF1/BMPR2/ZNF580	45
BP	GO:1902806	regulation of cell cycle G1/S phase transition	29/1280	153/16568	5.30559e-06	0.000395154	PKD1/AURKA/RBL2/CDKN1B/PTPN6/TFDP2/ID2/ARID3A/GADD45A/KIF14/CCND2/CDK2/CDKN1A/CNOT1/MEN1/RB1/PML/CYP1A1/CTDSPL/TNKS1BP1/ATM/CNOT8/CDC25C/BTG2/ZNF385A/CDK2AP2/CTDSP2/PLCB1/PRKDC	29
BP	GO:0042770	signal transduction in response to DNA damage	25/1280	122/16568	5.58816e-06	0.000409929	HIPK2/ATRX/AURKA/RBL2/FOXM1/CDKN1B/TFDP2/ARID3A/MAD2L2/GADD45A/FOXO3/CDK2/SNAI1/CDKN1A/CNOT1/SESN2/PML/ANKRD1/TNKS1BP1/ATM/CNOT8/CDC25C/BTG2/ZNF385A/PRKDC	25
BP	GO:0019216	regulation of lipid metabolic process	52/1280	355/16568	5.659e-06	0.000409929	MLXIPL/MBTPS2/NR1H3/DGAT2/PPP2R5A/FGFR3/RORA/ACACB/FDFT1/NCOA1/TRIB3/SMPD3/RBL2/SCAP/ID2/STK11/CTGF/EGR1/G0S2/SNAI1/BMP2/THRA/NR1D1/LDLR/SLC27A1/HELZ2/PRKAB2/DAB2IP/RB1/CYP1A1/CRTC3/SIK1/WDTC1/CYR61/DGKQ/ANKRD1/PDE3B/SLC45A3/ABCA1/SIN3A/PTK2/FASN/NR1D2/PNPLA2/ERFE/RXRA/INSIG1/PPARA/NCOR2/SRC/FITM2/PDGFA	52
BP	GO:0001667	ameboidal-type cell migration	49/1280	328/16568	6.04917e-06	0.00043227	ADGRA2/SYNE2/CLASP1/SEMA3C/PXN/SH3BP1/MYH9/PRKD2/MEGF8/GATA3/SASH1/PPARD/SRF/VEGFA/HBEGF/PKN1/NR4A1/RREB1/BMP4/AMOT/LAMA5/STARD13/ACVR1B/DAB2IP/MAP2K5/PML/PDPK1/BCAS3/EPHA2/PIP5K1A/PTPRG/NOTCH1/PRKCA/BRAF/LRP5/AMOTL1/EFNA1/PTK2/PLEKHG5/PTPRM/JUN/TBX1/NR2F2/EVL/EPHB4/NF1/SRC/BMPR2/ZNF580	49
BP	GO:0044783	G1 DNA damage checkpoint	18/1280	72/16568	6.35083e-06	0.000447776	AURKA/WAC/RBL2/CDKN1B/TFDP2/ARID3A/GADD45A/CDK2/CDKN1A/CNOT1/PML/TNKS1BP1/ATM/CNOT8/CDC25C/BTG2/ZNF385A/PRKDC	18
BP	GO:0042063	gliogenesis	40/1280	248/16568	6.75421e-06	0.000464041	ADAM22/PRKCH/SYNE2/ERBB3/CSK/ERCC2/CDK6/CNTNAP1/AREG/SOX6/LRP1/MYRF/MBOAT7/BMP2/LDLR/KRAS/EMX1/BIN1/DAB2IP/NAB1/ERBB2/CERS2/NOTCH1/PARD3/MMP14/SLC45A3/TAL1/HDAC11/SPINT1/NAB2/STAT3/LAMB2/DAG1/GPR157/SCRIB/PLAG1/MED12/NF1/DLL1/ADGRG1	40
BP	GO:0002262	myeloid cell homeostasis	26/1280	131/16568	6.75702e-06	0.000464041	KMT2E/ARID4A/HIPK2/RBFOX2/ERCC2/CDK6/GATA3/SOX6/SRF/VEGFA/BCL6/FOXO3/BMP4/THRA/ZFP36/ACVR1B/RB1/SLC25A38/BCL2L11/MERTK/CEBPG/TAL1/STAT3/GATA2/ZFPM1/ZFP36L1	26
BP	GO:0043406	positive regulation of MAP kinase activity	41/1280	257/16568	6.86096e-06	0.000465138	DVL2/MAP3K14/MAP3K9/TAB2/EIF2AK2/MAP3K1/GADD45B/AXIN1/CSK/RIPK2/SASH1/VEGFA/GADD45A/PKN1/BMP4/BMP2/AJUBA/MAP3K10/TRAF7/KRAS/TAOK3/DAB2IP/MAP2K5/DUSP5/PLCE1/MAPK8IP3/DUSP6/MINK1/ERBB2/TNIK/BRAF/DVL3/VANGL2/FZD5/C1orf106/INSR/FZD4/IQGAP3/SRC/PDGFA/S1PR2	41
BP	GO:1902807	negative regulation of cell cycle G1/S phase transition	22/1280	101/16568	7.17505e-06	0.000477719	AURKA/RBL2/CDKN1B/TFDP2/ARID3A/GADD45A/CDK2/CDKN1A/CNOT1/MEN1/RB1/PML/CTDSPL/TNKS1BP1/ATM/CNOT8/CDC25C/BTG2/ZNF385A/CDK2AP2/CTDSP2/PRKDC	22
BP	GO:0010631	epithelial cell migration	39/1280	240/16568	7.31517e-06	0.000477719	ADGRA2/CLASP1/PXN/SH3BP1/MYH9/PRKD2/GATA3/SASH1/PPARD/SRF/VEGFA/HBEGF/PKN1/NR4A1/RREB1/BMP4/AMOT/STARD13/DAB2IP/MAP2K5/PDPK1/BCAS3/EPHA2/PTPRG/NOTCH1/PRKCA/AMOTL1/EFNA1/PTK2/PLEKHG5/PTPRM/JUN/NR2F2/EVL/EPHB4/NF1/SRC/BMPR2/ZNF580	39
BP	GO:0072401	signal transduction involved in DNA integrity checkpoint	17/1280	66/16568	7.4079e-06	0.000477719	AURKA/RBL2/CDKN1B/TFDP2/ARID3A/GADD45A/CDK2/CDKN1A/CNOT1/PML/TNKS1BP1/ATM/CNOT8/CDC25C/BTG2/ZNF385A/PRKDC	17
BP	GO:0072422	signal transduction involved in DNA damage checkpoint	17/1280	66/16568	7.4079e-06	0.000477719	AURKA/RBL2/CDKN1B/TFDP2/ARID3A/GADD45A/CDK2/CDKN1A/CNOT1/PML/TNKS1BP1/ATM/CNOT8/CDC25C/BTG2/ZNF385A/PRKDC	17
BP	GO:0030330	DNA damage response, signal transduction by p53 class mediator	23/1280	109/16568	7.86071e-06	0.000500812	HIPK2/ATRX/AURKA/RBL2/FOXM1/CDKN1B/TFDP2/ARID3A/GADD45A/FOXO3/CDK2/SNAI1/CDKN1A/CNOT1/SESN2/PML/ANKRD1/TNKS1BP1/ATM/CNOT8/CDC25C/BTG2/ZNF385A	23
BP	GO:0000082	G1/S transition of mitotic cell cycle	39/1280	241/16568	8.09122e-06	0.000509362	PKD1/AURKA/CDC34/PIM2/RBL2/CDK6/CDKN1B/PTPN6/TFDP2/ID2/ARID3A/RHOU/GADD45A/KIF14/CCND2/CDK2/CDKN1A/CNOT1/ACVR1B/RB1/PML/CYP1A1/CTDSPL/SKP2/CAMK2G/TNKS1BP1/ATM/LATS2/CNOT8/BACH1/CDC25C/BTG2/ZNF385A/CDK2AP2/HINFP/CTDSP2/PLCB1/IQGAP3/PRKDC	39
BP	GO:0071902	positive regulation of protein serine/threonine kinase activity	50/1280	342/16568	8.98893e-06	0.000559217	DVL2/MAP3K14/MAP3K9/PKD1/TAB2/EIF2AK2/TRAF4/MAP3K1/GADD45B/AXIN1/CSK/RIPK2/CDKN1B/SASH1/CCND3/VEGFA/GADD45A/STK11/CCND2/TNFRSF10B/PKN1/BMP4/BMP2/AJUBA/SLC27A1/MAP3K10/TRAF7/KRAS/PSRC1/TAOK3/DAB2IP/MAP2K5/DUSP5/PLCE1/MAPK8IP3/DUSP6/MINK1/ERBB2/TNIK/BRAF/DVL3/VANGL2/FZD5/C1orf106/INSR/FZD4/IQGAP3/SRC/PDGFA/S1PR2	50
BP	GO:0072395	signal transduction involved in cell cycle checkpoint	17/1280	67/16568	9.21941e-06	0.000566887	AURKA/RBL2/CDKN1B/TFDP2/ARID3A/GADD45A/CDK2/CDKN1A/CNOT1/PML/TNKS1BP1/ATM/CNOT8/CDC25C/BTG2/ZNF385A/PRKDC	17
BP	GO:0090132	epithelium migration	39/1280	243/16568	9.87561e-06	0.000596195	ADGRA2/CLASP1/PXN/SH3BP1/MYH9/PRKD2/GATA3/SASH1/PPARD/SRF/VEGFA/HBEGF/PKN1/NR4A1/RREB1/BMP4/AMOT/STARD13/DAB2IP/MAP2K5/PDPK1/BCAS3/EPHA2/PTPRG/NOTCH1/PRKCA/AMOTL1/EFNA1/PTK2/PLEKHG5/PTPRM/JUN/NR2F2/EVL/EPHB4/NF1/SRC/BMPR2/ZNF580	39
BP	GO:0043542	endothelial cell migration	30/1280	166/16568	9.92156e-06	0.000596195	ADGRA2/PXN/SH3BP1/MYH9/PRKD2/GATA3/SASH1/SRF/VEGFA/NR4A1/BMP4/AMOT/STARD13/DAB2IP/MAP2K5/PDPK1/BCAS3/EPHA2/NOTCH1/PRKCA/AMOTL1/EFNA1/PTK2/PLEKHG5/PTPRM/NR2F2/EPHB4/NF1/BMPR2/ZNF580	30
BP	GO:0021915	neural tube development	29/1280	158/16568	1.0185e-05	0.00060515	DVL2/PKD1/LRP6/SEMA3C/DVL1/SUFU/PTK7/BMP4/RARA/SHROOM3/EPHA2/GDF7/NOTCH1/ARHGAP35/DVL3/VANGL2/DLC1/SALL2/SPINT1/RARG/FZD2/SCRIB/MED12/ZFP36L1/PTCH1/IFT140/PLXNB2/NF1/ZNF358	29
BP	GO:0061572	actin filament bundle organization	26/1280	134/16568	1.03612e-05	0.00060811	USH1C/ACTN1/CLASP1/ASAP3/PXN/SLC9A1/TNFAIP1/NEDD9/SRF/CTGF/BAIAP2L2/FHOD1/PHLDB2/BRAF/DLC1/SYNPO/SH3PXD2B/KCTD13/PAWR/ARAP1/SHTN1/EVL/SRC/SPIRE2/PDXP/SHANK3	26
BP	GO:0009755	hormone-mediated signaling pathway	37/1280	226/16568	1.04648e-05	0.00060811	CALCOCO1/NR1H3/RORA/NCOA1/RBFOX2/AXIN1/UBR5/PPARD/CRY2/NR4A1/CNOT1/BMP4/THRA/NR1D1/SLC27A1/RARA/WBP2/RB1/SSTR1/SKP2/NR6A1/LATS2/DAB2/NR2F6/CREBRF/HNF4G/KMT2D/AR/RARG/NR1D2/PER1/MED14/MED12/NR2F2/RXRA/PPARA/SRC	37
BP	GO:0007015	actin filament organization	50/1280	345/16568	1.14661e-05	0.00065905	USH1C/NCK2/ACTN1/FRY/CLASP1/ASAP3/PXN/SLC9A1/ICAM1/SH3BP1/TNFAIP1/NEDD9/SRF/WIPF1/MAD2L2/CTGF/CIT/OBSL1/CDC42EP1/BAIAP2L2/HIP1R/FHOD1/FCHSD2/SSH2/PHLDB2/CDC42EP2/SORBS2/TTN/BRAF/ARHGAP35/DLC1/INPPL1/CDC42EP5/SYNPO/RND1/SPTBN2/SH3PXD2B/KCTD13/PAWR/CDC42EP4/MYADM/ARAP1/SHTN1/EVL/SRC/TPM2/MSRB1/SPIRE2/PDXP/SHANK3	50
BP	GO:0035270	endocrine system development	25/1280	127/16568	1.17256e-05	0.000666721	GIPR/FSTL3/RFX3/CDK6/HOXA3/GATA3/SRF/BMP4/FOXA2/BMP2/THRA/CDKN1C/MNX1/MEN1/PDPK1/SIDT2/FOXO1/BRAF/CITED2/INSR/GATA2/TBX1/PBX1/NF1/DLL1	25
BP	GO:0090100	positive regulation of transmembrane receptor protein serine/threonine kinase signaling pathway	21/1280	97/16568	1.27176e-05	0.000707902	HIPK2/NEO1/FBXL15/STK11/BMP4/BMP2/CDKN1C/GDF15/MEN1/ACVR1B/NUMA1/INHBE/CYR61/GDF7/NOTCH1/PELO/DAB2/RBPMS/INHBB/CITED2/BMPR2	21
BP	GO:2000134	negative regulation of G1/S transition of mitotic cell cycle	21/1280	97/16568	1.27176e-05	0.000707902	AURKA/RBL2/CDKN1B/TFDP2/ARID3A/GADD45A/CDK2/CDKN1A/CNOT1/RB1/PML/CTDSPL/TNKS1BP1/ATM/CNOT8/CDC25C/BTG2/ZNF385A/CDK2AP2/CTDSP2/PRKDC	21
BP	GO:0043405	regulation of MAP kinase activity	48/1280	328/16568	1.31527e-05	0.000719355	DVL2/MAP3K14/MAP3K9/TAB2/EIF2AK2/MAP3K1/GADD45B/TRIB3/AXIN1/CSK/RIPK2/PTPN6/SASH1/VEGFA/GADD45A/PKN1/BMP4/BMP2/AJUBA/MAP3K10/TRAF7/KRAS/TAOK3/DAB2IP/MAP2K5/DUSP5/PLCE1/MAPK8IP3/DUSP6/MINK1/ERBB2/CBLC/TNIK/BRAF/DVL3/VANGL2/FZD5/C1orf106/SPRY1/INSR/TRIB1/FZD4/IQGAP3/DUSP8/NF1/SRC/PDGFA/S1PR2	48
BP	GO:0006977	DNA damage response, signal transduction by p53 class mediator resulting in cell cycle arrest	16/1280	62/16568	1.33212e-05	0.000719355	AURKA/RBL2/CDKN1B/TFDP2/ARID3A/GADD45A/CDK2/CDKN1A/CNOT1/PML/TNKS1BP1/ATM/CNOT8/CDC25C/BTG2/ZNF385A	16
BP	GO:0044843	cell cycle G1/S phase transition	40/1280	255/16568	1.33315e-05	0.000719355	PKD1/AURKA/CDC34/PIM2/RBL2/CDK6/CDKN1B/PTPN6/TFDP2/ID2/ARID3A/RHOU/GADD45A/KIF14/CCND2/CDK2/CDKN1A/CNOT1/MEN1/ACVR1B/RB1/PML/CYP1A1/CTDSPL/SKP2/CAMK2G/TNKS1BP1/ATM/LATS2/CNOT8/BACH1/CDC25C/BTG2/ZNF385A/CDK2AP2/HINFP/CTDSP2/PLCB1/IQGAP3/PRKDC	40
BP	GO:0061138	morphogenesis of a branching epithelium	31/1280	177/16568	1.36761e-05	0.000730495	PKD1/NTN4/SEMA3C/SIX4/AREG/SRF/VEGFA/KDM5B/PGF/BMP4/BMP2/LAMA5/KRAS/PML/EPHA2/GDF7/NOTCH1/MMP14/HOXB13/LRP5/VANGL2/FZD5/SPRY1/SPINT1/AR/DAG1/PBX1/PTCH1/RXRA/SRC/PDGFA	31
BP	GO:0034333	adherens junction assembly	19/1280	83/16568	1.40529e-05	0.00074312	TESK2/ACTN1/CLASP1/SLC9A1/SMAD7/VEGFA/AJUBA/LAMA5/PDPK1/BCAS3/PIP5K1A/PHLDB2/PTPRK/MMP14/DLC1/DAPK3/PTK2/PIP5K1C/SRC	19
BP	GO:0046330	positive regulation of JNK cascade	24/1280	121/16568	1.52532e-05	0.000796235	DVL2/MAP3K9/HIPK2/TRAF4/GADD45B/AXIN1/RIPK2/SASH1/GADD45A/CTGF/PKN1/UNC5CL/MAP3K10/TAOK3/DAB2IP/MAPK8IP3/MINK1/TNIK/FZD7/DVL3/VANGL2/FZD5/FZD4/PLCB1	24
BP	GO:0007369	gastrulation	31/1280	178/16568	1.53585e-05	0.000796235	DVL2/PHLDB1/LRP6/CLASP1/MMP15/AXIN1/MEGF8/DVL1/SRF/SYF2/TGIF2/SNAI1/BMP4/FOXA2/AMOT/EXOC4/KDM6B/MAP2K5/DUSP5/DUSP6/EPHA2/PHLDB2/FZD7/MMP14/LRP5/TAL1/VANGL2/DAG1/MYADM/LAMB3/BMPR2	31
BP	GO:0000077	DNA damage checkpoint	28/1280	154/16568	1.72666e-05	0.000886463	USP28/FOXN3/UIMC1/AURKA/WAC/RBL2/CDKN1B/TFDP2/ARID3A/GADD45A/SYF2/CDK2/CDKN1A/CNOT1/EIF2AK4/TAOK3/PML/TNKS1BP1/ATM/CNOT8/CDC25C/BTG2/BRSK1/ZNF385A/PLK1/HINFP/FOXO4/PRKDC	28
BP	GO:0090130	tissue migration	39/1280	249/16568	1.7628e-05	0.000891449	ADGRA2/CLASP1/PXN/SH3BP1/MYH9/PRKD2/GATA3/SASH1/PPARD/SRF/VEGFA/HBEGF/PKN1/NR4A1/RREB1/BMP4/AMOT/STARD13/DAB2IP/MAP2K5/PDPK1/BCAS3/EPHA2/PTPRG/NOTCH1/PRKCA/AMOTL1/EFNA1/PTK2/PLEKHG5/PTPRM/JUN/NR2F2/EVL/EPHB4/NF1/SRC/BMPR2/ZNF580	39
BP	GO:0042752	regulation of circadian rhythm	21/1280	99/16568	1.77009e-05	0.000891449	NR1H3/USP2/RORA/GNA11/ID2/CRY2/NR1D1/TOP2A/BHLHE40/PML/ZFHX3/SIK1/NR2F6/ADCY1/SIN3A/NR1D2/PER1/MTA1/PPP1CC/PPARA/PRKDC	21
BP	GO:0051017	actin filament bundle assembly	25/1280	130/16568	1.78742e-05	0.000891689	USH1C/ACTN1/CLASP1/ASAP3/PXN/SLC9A1/TNFAIP1/NEDD9/SRF/CTGF/BAIAP2L2/FHOD1/PHLDB2/BRAF/DLC1/SYNPO/SH3PXD2B/KCTD13/PAWR/ARAP1/EVL/SRC/SPIRE2/PDXP/SHANK3	25
BP	GO:0071496	cellular response to external stimulus	43/1280	286/16568	1.8811e-05	0.000924302	MAP3K14/CLEC16A/RIPOR1/EIF2AK2/CNN2/NCOA1/SLC9A1/ICAM1/MAP3K1/WDR59/PPP1R9B/SRF/CPEB4/GADD45A/TNFRSF10B/PCK1/CDKN1A/FOXA2/EIF2AK4/SESN2/PIK3C2B/SLC38A2/PIM1/SKP2/SLC39A4/ANKRD1/SESN3/FOXO1/BAG3/ARHGAP35/CBS/ATF3/INHBB/PCSK9/FOS/FOXA3/DAG1/ULK1/JUN/SLC38A3/BMPR2/EHMT2/SIPA1	43
BP	GO:0031570	DNA integrity checkpoint	29/1280	163/16568	1.88776e-05	0.000924302	USP28/FOXN3/UIMC1/AURKA/WAC/RBL2/CDKN1B/TFDP2/ARID3A/GADD45A/SYF2/CDK2/CDKN1A/CNOT1/EIF2AK4/TOP2A/TAOK3/PML/TNKS1BP1/ATM/CNOT8/CDC25C/BTG2/BRSK1/ZNF385A/PLK1/HINFP/FOXO4/PRKDC	29
BP	GO:0007389	pattern specification process	57/1280	419/16568	1.96275e-05	0.000952202	DVL2/SCMH1/HIPK2/LRP6/SEMA3C/RFX3/AURKA/YY1/POFUT1/ACD/AXIN1/MEGF8/HOXA3/FBXL15/SUFU/SRF/KMT2A/HOXC13/SNAI1/BMP4/FOXA2/BMP2/EMX1/LMX1B/SHROOM3/DUSP6/NKD1/CELSR2/NOTCH1/ATM/BTG2/PSKH1/LRP5/VANGL2/FZD5/SPRY1/CITED2/CDX2/AR/RFNG/RARG/DDIT3/IRX3/BCOR/TBX1/MED12/NR2F2/PBX1/PTCH1/IFT140/SYNGAP1/HOXC6/HOXC4/DLL1/BMPR2/ADGRG1/PRKDC	57
BP	GO:0038127	ERBB signaling pathway	27/1280	147/16568	2.00692e-05	0.000964782	PLAUR/EPN1/ERBB3/RNF126/NCK2/PXN/CSK/AREG/HBEGF/ERRFI1/EREG/HIP1R/KRAS/DAB2IP/PLCE1/PDPK1/ERBB2/GRB7/CBLC/PRKCA/ZFYVE28/SPRY1/CAMLG/PTK2/ARAP1/MVB12B/SRC	27
BP	GO:0034332	adherens junction organization	24/1280	123/16568	2.03143e-05	0.000967766	PKP2/TESK2/ACTN1/CLASP1/SLC9A1/SMAD7/CSK/NUMBL/VEGFA/RASSF8/AJUBA/AFDN/LAMA5/PDPK1/BCAS3/PIP5K1A/PHLDB2/PTPRK/MMP14/DLC1/DAPK3/PTK2/PIP5K1C/SRC	24
BP	GO:0031571	mitotic G1 DNA damage checkpoint	17/1280	71/16568	2.10809e-05	0.000986512	AURKA/RBL2/CDKN1B/TFDP2/ARID3A/GADD45A/CDK2/CDKN1A/CNOT1/PML/TNKS1BP1/ATM/CNOT8/CDC25C/BTG2/ZNF385A/PRKDC	17
BP	GO:0044819	mitotic G1/S transition checkpoint	17/1280	71/16568	2.10809e-05	0.000986512	AURKA/RBL2/CDKN1B/TFDP2/ARID3A/GADD45A/CDK2/CDKN1A/CNOT1/PML/TNKS1BP1/ATM/CNOT8/CDC25C/BTG2/ZNF385A/PRKDC	17
BP	GO:0044774	mitotic DNA integrity checkpoint	22/1280	108/16568	2.20857e-05	0.00102447	FOXN3/AURKA/RBL2/CDKN1B/TFDP2/ARID3A/GADD45A/SYF2/CDK2/CDKN1A/CNOT1/TOP2A/TAOK3/PML/TNKS1BP1/ATM/CNOT8/CDC25C/BTG2/ZNF385A/FOXO4/PRKDC	22
BP	GO:0045930	negative regulation of mitotic cell cycle	43/1280	288/16568	2.23525e-05	0.00102782	FOXN3/CDC14A/ATRX/AURKA/RBL2/SLC9A3R1/CDKN1B/HECA/BCL6/TFDP2/ARID3A/MAD2L2/MIIP/GADD45A/SYF2/CDK2/CDKN1A/CNOT1/BMP4/TOP2A/TAOK3/RB1/PML/CTDSPL/TNKS1BP1/ATM/ZFP36L2/CNOT8/CDC25C/BTG2/ZNF385A/TPRA1/PLK1/CDK2AP2/BUB1/BCL2L1/OVOL1/TNKS/CTDSP2/SCRIB/FOXO4/ZFP36L1/PRKDC	43
BP	GO:0001763	morphogenesis of a branching structure	32/1280	190/16568	2.26949e-05	0.00103457	PKD1/NTN4/SEMA3C/SIX4/AREG/SRF/VEGFA/KDM5B/PGF/BMP4/BMP2/LAMA5/KRAS/PML/RERE/EPHA2/GDF7/NOTCH1/MMP14/HOXB13/LRP5/VANGL2/FZD5/SPRY1/SPINT1/AR/DAG1/PBX1/PTCH1/RXRA/SRC/PDGFA	32
BP	GO:0043491	protein kinase B signaling	36/1280	225/16568	2.29156e-05	0.00103571	ERBB3/FGFR3/PPP2R5B/TYRO3/TRIB3/GATA3/SLC9A3R1/CDKN1B/GCNT2/HBEGF/F3/STK11/FOXO3/NR4A1/CDKN1A/EREG/SESN2/PIK3C2B/ERBB2/EPHA2/SESN3/FOXO1/MERTK/MYORG/PTK2/INSR/DAG1/PHLDA3/DDIT3/RNF41/FOXO4/FAM110C/ZFP36L1/SRC/PDGFA/INPP5F	36
BP	GO:0044773	mitotic DNA damage checkpoint	21/1280	101/16568	2.43748e-05	0.00109232	FOXN3/AURKA/RBL2/CDKN1B/TFDP2/ARID3A/GADD45A/SYF2/CDK2/CDKN1A/CNOT1/TAOK3/PML/TNKS1BP1/ATM/CNOT8/CDC25C/BTG2/ZNF385A/FOXO4/PRKDC	21
BP	GO:0010717	regulation of epithelial to mesenchymal transition	18/1280	79/16568	2.51303e-05	0.00111671	PHLDB1/CLASP1/SMAD7/HPN/GCNT2/MAD2L2/SNAI1/BMP4/FOXA2/BMP2/DAB2IP/PHLDB2/NOTCH1/DAB2/VASN/EFNA1/DAG1/BCL9L	18
BP	GO:0007173	epidermal growth factor receptor signaling pathway	24/1280	125/16568	2.68456e-05	0.00116122	PLAUR/EPN1/RNF126/NCK2/PXN/CSK/AREG/HBEGF/ERRFI1/EREG/HIP1R/KRAS/DAB2IP/PLCE1/PDPK1/GRB7/CBLC/ZFYVE28/SPRY1/CAMLG/PTK2/ARAP1/MVB12B/SRC	24
BP	GO:1905276	regulation of epithelial tube formation	8/1280	18/16568	2.69114e-05	0.00116122	DVL2/SIX4/DVL1/GATA3/PTK7/DVL3/VANGL2/FZD2	8
BP	GO:0060348	bone development	31/1280	183/16568	2.69653e-05	0.00116122	FOXN3/FGFR3/MEGF8/NSD2/PTPN6/SRF/BBX/MEF2D/BMP4/BMP2/RARA/CHAD/NAB1/LRRK1/MMP14/ZNF385A/LRP5/TAL1/DHRS3/INPPL1/NAB2/RARG/SH3PXD2B/ANO6/FAM20C/ZFPM1/INSIG1/SEMA4D/COL27A1/SRC/BMPR2	31
BP	GO:0031098	stress-activated protein kinase signaling cascade	42/1280	281/16568	2.70103e-05	0.00116122	DVL2/MAP3K14/MAP3K9/TAB2/EIF2AK2/HIPK2/TRAF4/MAP3K1/GADD45B/AXIN1/RIPK2/FOXM1/SASH1/VEGFA/GADD45A/CTGF/PKN1/UNC5CL/BMP2/ZFP36/PAK4/MAP3K10/MEN1/TAOK3/DAB2IP/MAP2K5/MAPK8IP3/MINK1/FOXO1/TNIK/FZD7/DVL3/VANGL2/FZD5/C1orf106/CDC42EP5/TRIB1/FZD4/PER1/PLCB1/ZFP36L1/NBR1	42
BP	GO:0001843	neural tube closure	19/1280	87/16568	2.85508e-05	0.00121755	DVL2/LRP6/DVL1/SUFU/PTK7/BMP4/RARA/SHROOM3/ARHGAP35/DVL3/VANGL2/DLC1/SPINT1/RARG/FZD2/SCRIB/MED12/PTCH1/PLXNB2	19
BP	GO:0045599	negative regulation of fat cell differentiation	13/1280	46/16568	2.99513e-05	0.00126706	TRIO/RORA/TRIB3/AXIN1/GATA3/JDP2/FOXO1/ZFP36L2/DDIT3/GATA2/ZFPM1/INSIG1/C1QL4	13
BP	GO:0007045	cell-substrate adherens junction assembly	17/1280	73/16568	3.10394e-05	0.00129241	TESK2/ACTN1/CLASP1/SLC9A1/VEGFA/AJUBA/LAMA5/PDPK1/BCAS3/PIP5K1A/PHLDB2/PTPRK/MMP14/DLC1/DAPK3/PTK2/SRC	17
BP	GO:0048041	focal adhesion assembly	17/1280	73/16568	3.10394e-05	0.00129241	TESK2/ACTN1/CLASP1/SLC9A1/VEGFA/AJUBA/LAMA5/PDPK1/BCAS3/PIP5K1A/PHLDB2/PTPRK/MMP14/DLC1/DAPK3/PTK2/SRC	17
BP	GO:0048545	response to steroid hormone	53/1280	387/16568	3.16503e-05	0.00130189	CALCOCO1/NR1H3/RORA/NCOA1/ICAM1/RBFOX2/PCK2/AXIN1/UBR5/ABCA2/AREG/PPARD/SDC1/ERRFI1/CTGF/FOXO3/CRY2/NR4A1/CDKN1A/CNOT1/BMP4/THRA/NR1D1/ZFP36/RARA/WBP2/KRAS/RB1/SKP2/NR6A1/ALAD/NOTCH1/FOXO1/ZFP36L2/DAB2/NR2F6/CREBRF/HNF4G/KMT2D/DDIT4/AR/FOS/RARG/NR1D2/PER1/MED14/MED12/NR2F2/ZFP36L1/RXRA/PPARA/CLDN4/SRC	53
BP	GO:0022604	regulation of cell morphogenesis	57/1280	426/16568	3.17594e-05	0.00130189	TNFRSF12A/IFRD1/NEDD4L/DNM2/LZTS3/ICAM1/PALM/MYH9/FGD1/ANKRD27/MYH14/MEGF8/HPN/SLC9A3R1/SRF/VEGFA/RHOU/STK11/OBSL1/RREB1/FGD3/CDC42EP1/TTBK2/ZMYM5/ITPKA/SHROOM3/SSH2/GOLGA4/ZMYM3/CDC42EP2/TNIK/BRAF/FMNL2/ARHGAP35/DLC1/BRWD3/PDZD8/CDC42EP5/DAPK3/EFNA1/PTK2/KNDC1/DAG1/CDC42EP4/MYADM/EPHB3/TRAK1/BCL9L/ARAP1/SHTN1/SEMA4D/PLXNB2/SRC/SYNGAP1/FITM2/BMPR2/SHANK3	57
BP	GO:0001655	urogenital system development	45/1280	311/16568	3.22216e-05	0.00131068	PKD1/FSTL3/NOTCH3/SIX4/SMAD7/ACD/GATA3/CDKN1B/VEGFA/SDC1/STK11/PGF/EGR1/KCNJ8/BMP4/BMP2/GLIS2/MPST/CDKN1C/LAMA5/RARA/PLCE1/FRAS1/NOTCH1/BCL2L11/HOXB13/VANGL2/SPRY1/AR/PCSK9/MTSS1/LAMB2/OVOL1/RARG/IRX3/GATA2/PLAG1/EPHB3/PBX1/PTCH1/RXRA/IFT140/NF1/PDGFA/DLL1	45
BP	GO:0060606	tube closure	19/1280	88/16568	3.38118e-05	0.00136486	DVL2/LRP6/DVL1/SUFU/PTK7/BMP4/RARA/SHROOM3/ARHGAP35/DVL3/VANGL2/DLC1/SPINT1/RARG/FZD2/SCRIB/MED12/PTCH1/PLXNB2	19
BP	GO:0007178	transmembrane receptor protein serine/threonine kinase signaling pathway	45/1280	312/16568	3.49043e-05	0.00139573	HIPK2/NEO1/FSTL3/DNM2/NLK/PXN/LTBP4/SMAD7/MEGF8/FBXL15/MTMR4/GCNT2/STK11/TGIF2/EGR1/BMP4/BMP2/CDKN1C/GDF15/MEN1/ACVR1B/NUMA1/INHBE/PML/FURIN/PDPK1/PRDM16/CYR61/CGN/GDF7/NOTCH1/PARD3/PELO/PTPRK/DAB2/RBPMS/INHBB/CITED2/VASN/PTK2/FOS/JUN/BCL9L/SRC/BMPR2	45
BP	GO:0061564	axon development	61/1280	467/16568	3.51043e-05	0.00139573	TNFRSF12A/IFRD1/GAB2/NEO1/NTN4/SEMA3C/DNM2/NUMBL/MEGF8/DVL1/GATA3/SRF/VEGFA/DOCK7/STK11/PARD6B/DOK4/LRFN1/KRAS/SSH2/ERBB2/GRB7/PTPRF/CERS2/EFNA3/GDF7/GOLGA4/NOTCH1/PARD3/ANK3/PRKCA/ENAH/BRAF/ARHGAP35/BRSK1/VANGL2/ADCY1/APBB1/EFNA1/PTK2/B3GNT2/LAMB2/RAPH1/DAG1/PTPRM/SPTBN2/B4GAT1/ULK1/JUN/EPHB3/TRAK1/PTCH1/SHTN1/SEMA4D/EVL/PLXNB2/SRC/SYNGAP1/INPP5F/BMPR2/SHANK3	61
BP	GO:0001558	regulation of cell growth	52/1280	379/16568	3.56452e-05	0.00140665	TNFRSF12A/IFRD1/NEDD4L/OGFR/IP6K2/DNM2/LTBP4/SLC9A1/SGK2/MEGF8/HPN/PPP1R9B/CDKN1B/PPARD/SRF/VEGFA/HBEGF/BCL6/MAD2L2/RPS6KA1/STK11/KIF14/CTGF/CDKN1A/SH3BP4/SESN2/BTG1/PSRC1/ACVR1B/MAP2K5/PLCE1/KIAA1109/CLSTN3/RB1/PML/ERBB2/CYR61/GOLGA4/CAMK2D/CRIM1/ING1/MMP14/APBB1/SERTAD3/HDGFL2/CLSTN1/SLC25A33/SERTAD2/SHTN1/SEMA4D/BMPR2/SIPA1	52
BP	GO:0019827	stem cell population maintenance	27/1280	152/16568	3.72072e-05	0.00145742	NKAP/BCL9/FOXO3/CNOT1/ZCCHC11/TET1/PRDM16/NOTCH1/FOXO1/ZFP36L2/PELO/FZD7/BRAF/LRP5/TAL1/VANGL2/CDX2/HOOK3/STAT3/GATA2/MED14/MED12/PBX1/BCL9L/PIWIL2/DLL1/ZNF358	27
BP	GO:0048511	rhythmic process	45/1280	313/16568	3.77901e-05	0.00146937	NR1H3/USP2/RORA/NCOA1/GNA11/ICAM1/TYRO3/PCYT1B/DBP/SLC6A4/VEGFA/ID2/KDM5B/KMT2A/FOXO3/EGR1/CRY2/EREG/NR1D1/JUND/TOP2A/BHLHE40/PML/ZFHX3/SIK1/ATM/MMP14/NR2F6/INHBB/ADCY1/NFIL3/SIN3A/BCL2L1/CEBPB/NR1D2/FZD4/JUN/PER1/GPR157/MTA1/PPP1CC/PPARA/CLDN4/SRC/PRKDC	45
BP	GO:0045444	fat cell differentiation	33/1280	204/16568	3.9506e-05	0.00152488	TRIO/RORA/IL11/TRIB3/ZNF516/AXIN1/GATA3/PPARD/NR4A1/BMP2/NR1D1/ZFP36/TAF8/JDP2/FTO/PRDM16/FOXO1/ZFP36L2/ZNF385A/LRP5/INHBB/CEBPB/SH3PXD2B/DDIT3/METRNL/GATA2/ZFPM1/PLCB1/ZFP36L1/INSIG1/C1QL4/LAMB3/CEBPD	33
BP	GO:0007044	cell-substrate junction assembly	19/1280	89/16568	3.99195e-05	0.00152967	TESK2/ACTN1/CLASP1/SLC9A1/VEGFA/AJUBA/LAMA5/TLN1/PDPK1/BCAS3/PIP5K1A/PHLDB2/PTPRK/MMP14/DLC1/DAPK3/PTK2/LAMB3/SRC	19
BP	GO:0007409	axonogenesis	57/1280	430/16568	4.14812e-05	0.00157808	TNFRSF12A/IFRD1/GAB2/NEO1/NTN4/SEMA3C/DNM2/NUMBL/MEGF8/DVL1/GATA3/SRF/VEGFA/DOCK7/STK11/PARD6B/DOK4/LRFN1/KRAS/SSH2/ERBB2/GRB7/EFNA3/GDF7/GOLGA4/NOTCH1/PARD3/ANK3/PRKCA/ENAH/BRAF/ARHGAP35/BRSK1/VANGL2/ADCY1/APBB1/EFNA1/PTK2/B3GNT2/LAMB2/RAPH1/DAG1/PTPRM/SPTBN2/B4GAT1/ULK1/EPHB3/TRAK1/PTCH1/SHTN1/SEMA4D/EVL/PLXNB2/SRC/SYNGAP1/BMPR2/SHANK3	57
BP	GO:0036003	positive regulation of transcription from RNA polymerase II promoter in response to stress	9/1280	24/16568	4.29306e-05	0.00162155	MBTPS2/VEGFA/CHD6/SESN2/NOTCH1/CREB3L1/ATF3/CEBPB/DDIT3	9
BP	GO:0032872	regulation of stress-activated MAPK cascade	33/1280	205/16568	4.36683e-05	0.00163771	DVL2/MAP3K9/EIF2AK2/HIPK2/TRAF4/GADD45B/AXIN1/RIPK2/FOXM1/SASH1/VEGFA/GADD45A/CTGF/PKN1/UNC5CL/BMP2/MAP3K10/MEN1/TAOK3/DAB2IP/MAPK8IP3/MINK1/FOXO1/TNIK/FZD7/DVL3/VANGL2/FZD5/C1orf106/FZD4/PER1/PLCB1/NBR1	33
BP	GO:0031668	cellular response to extracellular stimulus	34/1280	214/16568	4.42976e-05	0.00164962	CLEC16A/RIPOR1/EIF2AK2/NCOA1/ICAM1/WDR59/PPP1R9B/SRF/CPEB4/PCK1/CDKN1A/FOXA2/EIF2AK4/SESN2/PIK3C2B/SLC38A2/PIM1/SKP2/SLC39A4/SESN3/FOXO1/ARHGAP35/CBS/ATF3/INHBB/PCSK9/FOS/FOXA3/ULK1/JUN/SLC38A3/BMPR2/EHMT2/SIPA1	34
BP	GO:0001838	embryonic epithelial tube formation	23/1280	121/16568	4.62233e-05	0.00170929	DVL2/LRP6/SIX4/DVL1/GATA3/SUFU/PTK7/BMP4/RARA/SHROOM3/GDF7/ARHGAP35/DVL3/VANGL2/DLC1/SPINT1/RARG/IRX3/FZD2/SCRIB/MED12/PTCH1/PLXNB2	23
BP	GO:0098727	maintenance of cell number	27/1280	154/16568	4.71573e-05	0.00173172	NKAP/BCL9/FOXO3/CNOT1/ZCCHC11/TET1/PRDM16/NOTCH1/FOXO1/ZFP36L2/PELO/FZD7/BRAF/LRP5/TAL1/VANGL2/CDX2/HOOK3/STAT3/GATA2/MED14/MED12/PBX1/BCL9L/PIWIL2/DLL1/ZNF358	27
BP	GO:0070302	regulation of stress-activated protein kinase signaling cascade	33/1280	206/16568	4.82245e-05	0.0017587	DVL2/MAP3K9/EIF2AK2/HIPK2/TRAF4/GADD45B/AXIN1/RIPK2/FOXM1/SASH1/VEGFA/GADD45A/CTGF/PKN1/UNC5CL/BMP2/MAP3K10/MEN1/TAOK3/DAB2IP/MAPK8IP3/MINK1/FOXO1/TNIK/FZD7/DVL3/VANGL2/FZD5/C1orf106/FZD4/PER1/PLCB1/NBR1	33
BP	GO:0051403	stress-activated MAPK cascade	38/1280	252/16568	5.27596e-05	0.00191091	DVL2/MAP3K9/TAB2/EIF2AK2/HIPK2/TRAF4/GADD45B/AXIN1/RIPK2/FOXM1/SASH1/VEGFA/GADD45A/CTGF/PKN1/UNC5CL/BMP2/ZFP36/MAP3K10/MEN1/TAOK3/DAB2IP/MAPK8IP3/MINK1/FOXO1/TNIK/FZD7/DVL3/VANGL2/FZD5/C1orf106/CDC42EP5/TRIB1/FZD4/PER1/PLCB1/ZFP36L1/NBR1	38
BP	GO:0045165	cell fate commitment	37/1280	243/16568	5.33771e-05	0.00191246	IFRD1/RORA/TCF3/NOTCH3/AXIN1/GATA3/SUFU/SOX6/ID2/DOCK7/BMP4/FOXA2/BMP2/MNX1/RARA/KDM6B/DUSP6/PML/MCL1/GDF7/NOTCH1/FZD7/BRAF/TAL1/STAT3/AR/CEBPB/SH3PXD2B/SOX12/GATA2/ZFPM1/TBX1/JAG2/NR2F2/PTCH1/DLL1/PRKDC	37
BP	GO:0010948	negative regulation of cell cycle process	44/1280	308/16568	5.35257e-05	0.00191246	MLXIPL/FOXN3/PPP2R5B/ATRX/AURKA/RBL2/CDKN1B/BCL6/TFDP2/ARID3A/MAD2L2/MIIP/GADD45A/SYF2/NEK2/CDK2/CDKN1A/CNOT1/BMP4/MEN1/TAOK3/DAB2IP/CDK5RAP2/RB1/PML/CTDSPL/TNKS1BP1/ATM/ZFP36L2/CNOT8/CDC25C/BTG2/ZNF385A/TPRA1/PLK1/CDK2AP2/BUB1/OVOL1/TNKS/CTDSP2/FOXO4/ZFP36L1/EHMT2/PRKDC	44
BP	GO:0016331	morphogenesis of embryonic epithelium	26/1280	147/16568	5.5475e-05	0.0019688	DVL2/LRP6/SIX4/DVL1/GATA3/SUFU/PTK7/BMP4/LAMA5/RARA/SHROOM3/GDF7/ARHGAP35/DVL3/VANGL2/DLC1/SPINT1/AR/RARG/IRX3/FZD2/SCRIB/MED12/JAG2/PTCH1/PLXNB2	26
BP	GO:0003281	ventricular septum development	15/1280	62/16568	5.5954e-05	0.00197257	DNM2/SMAD7/GATA3/SUFU/NSD2/PTK7/BMP4/CYR61/NOTCH1/VANGL2/CITED2/HEG1/ZFPM1/FZD2/BMPR2	15
BP	GO:0008360	regulation of cell shape	25/1280	139/16568	5.76233e-05	0.00201796	ICAM1/PALM/MYH9/FGD1/MYH14/HPN/SLC9A3R1/VEGFA/RHOU/FGD3/CDC42EP1/TTBK2/SHROOM3/CDC42EP2/ARHGAP35/DLC1/BRWD3/CDC42EP5/DAPK3/PTK2/DAG1/CDC42EP4/ARAP1/SEMA4D/PLXNB2	25
BP	GO:1901988	negative regulation of cell cycle phase transition	34/1280	217/16568	5.90639e-05	0.0020548	FOXN3/AURKA/RBL2/CDKN1B/TFDP2/ARID3A/MAD2L2/MIIP/GADD45A/SYF2/CDK2/CDKN1A/CNOT1/MEN1/TAOK3/RB1/PML/CTDSPL/TNKS1BP1/ATM/ZFP36L2/CNOT8/CDC25C/BTG2/ZNF385A/TPRA1/PLK1/CDK2AP2/BUB1/OVOL1/CTDSP2/FOXO4/ZFP36L1/PRKDC	34
BP	GO:0010632	regulation of epithelial cell migration	30/1280	184/16568	7.51006e-05	0.00259563	ADGRA2/CLASP1/SH3BP1/PRKD2/GATA3/SASH1/VEGFA/HBEGF/RREB1/BMP4/STARD13/DAB2IP/MAP2K5/PDPK1/BCAS3/EPHA2/PTPRG/NOTCH1/PRKCA/AMOTL1/EFNA1/PTK2/PTPRM/JUN/NR2F2/EVL/NF1/SRC/BMPR2/ZNF580	30
BP	GO:0014020	primary neural tube formation	19/1280	94/16568	8.76852e-05	0.00301091	DVL2/LRP6/DVL1/SUFU/PTK7/BMP4/RARA/SHROOM3/ARHGAP35/DVL3/VANGL2/DLC1/SPINT1/RARG/FZD2/SCRIB/MED12/PTCH1/PLXNB2	19
BP	GO:0010594	regulation of endothelial cell migration	23/1280	126/16568	8.88301e-05	0.00303054	ADGRA2/SH3BP1/PRKD2/GATA3/SASH1/VEGFA/BMP4/STARD13/DAB2IP/MAP2K5/PDPK1/BCAS3/EPHA2/NOTCH1/PRKCA/AMOTL1/EFNA1/PTK2/PTPRM/NR2F2/NF1/BMPR2/ZNF580	23
BP	GO:0001841	neural tube formation	20/1280	102/16568	9.03195e-05	0.0030616	DVL2/LRP6/DVL1/SUFU/PTK7/BMP4/RARA/SHROOM3/GDF7/ARHGAP35/DVL3/VANGL2/DLC1/SPINT1/RARG/FZD2/SCRIB/MED12/PTCH1/PLXNB2	20
BP	GO:0010001	glial cell differentiation	30/1280	186/16568	9.19672e-05	0.0030976	ADAM22/ERBB3/CSK/ERCC2/CDK6/CNTNAP1/SOX6/LRP1/MYRF/BMP2/LDLR/KRAS/EMX1/BIN1/NAB1/ERBB2/NOTCH1/PARD3/SLC45A3/TAL1/HDAC11/SPINT1/NAB2/STAT3/LAMB2/DAG1/GPR157/MED12/NF1/DLL1	30
BP	GO:0007093	mitotic cell cycle checkpoint	27/1280	160/16568	9.29867e-05	0.00311211	FOXN3/AURKA/RBL2/CDKN1B/TFDP2/ARID3A/MAD2L2/GADD45A/SYF2/CDK2/CDKN1A/CNOT1/TOP2A/TAOK3/RB1/PML/TNKS1BP1/ATM/CNOT8/CDC25C/BTG2/ZNF385A/PLK1/BUB1/BCL2L1/FOXO4/PRKDC	27
BP	GO:0040019	positive regulation of embryonic development	10/1280	32/16568	9.74932e-05	0.00324242	PHLDB1/CLASP1/SIX4/GATA3/FOXA2/AMOT/PHLDB2/AR/DAG1/PLCB1	10
BP	GO:0043434	response to peptide hormone	53/1280	404/16568	0.00010022	0.00331228	ATP6V0A1/ARID1B/LRP6/PXN/SLC9A1/ICAM1/TRIB3/CSK/AREG/TCIRG1/CDKN1B/CCND3/STC2/SCAP/ERRFI1/CTGF/EGR1/NR4A1/PCK1/EREG/BAIAP2L2/SLC27A1/JUND/SESN2/MEN1/PDPK1/CAPN10/WDTC1/SESN3/FOXO1/PDE3B/BRAF/BTG2/SH2B2/ADCY9/LRP5/INHBB/ADCY1/INPPL1/STAT3/PCSK9/PTK2/SIK2/INSR/SLC25A33/DAG1/ADCY6/FOXO4/ZFP36L1/PPARA/SRC/MBD5/PRKDC	53
BP	GO:0048844	artery morphogenesis	14/1280	58/16568	0.000100962	0.00331606	MYLK/NOTCH3/SMAD7/HOXA1/ZMIZ1/SRF/VEGFA/LRP1/BMP4/NOTCH1/TBX1/ARID2/NF1/BMPR2	14
BP	GO:0003279	cardiac septum development	19/1280	95/16568	0.000101793	0.00332273	SEMA3C/DNM2/SMAD7/GATA3/SUFU/NSD2/PTK7/BMP4/RARA/CYR61/NOTCH1/DHRS3/VANGL2/CITED2/HEG1/ZFPM1/FZD2/TBX1/BMPR2	19
BP	GO:0000075	cell cycle checkpoint	34/1280	224/16568	0.000112254	0.00364171	USP28/FOXN3/UIMC1/AURKA/WAC/RBL2/CDKN1B/TFDP2/ARID3A/MAD2L2/GADD45A/SYF2/CDK2/CDKN1A/CNOT1/EIF2AK4/TOP2A/TAOK3/CDK5RAP2/RB1/PML/TNKS1BP1/ATM/CNOT8/CDC25C/BTG2/BRSK1/ZNF385A/PLK1/BUB1/BCL2L1/HINFP/FOXO4/PRKDC	34
BP	GO:0016570	histone modification	56/1280	436/16568	0.000114471	0.00369098	KMT2E/KDM7A/AKAP8L/PHF20/ARID4A/MTA3/BAZ2A/NCOA1/ATRX/HUWE1/UIMC1/AURKA/WAC/KAT8/UBR5/PRKD2/GATA3/NSD2/NAA40/PHF1/VEGFA/BCL6/KDM5B/KMT2A/PKN1/CDK2/WBP2/KDM6B/KMT5C/MEN1/PHF21A/TET1/JDP2/SIRT3/PRDM16/CAMK2D/NSD3/ATM/KAT14/PRKCA/CRTC2/HDAC11/SAP30L/APBB1/KMT2D/SETD5/SIN3A/CHD3/PER1/GATA2/MTA1/BCOR/MSL1/TRRAP/PIWIL2/EHMT2	56
BP	GO:0009612	response to mechanical stimulus	32/1280	207/16568	0.000124591	0.00399294	MAP3K14/PKD1/CLCN6/CNN2/SLC1A3/SLC9A1/MAP3K1/HPN/GADD45A/TNFRSF10B/JUND/MEIS2/SLC38A2/PSPH/ANKRD1/BAG3/TTN/MMP14/BTG2/INHBB/ENDOG/FOS/DENND5B/JUNB/DAG1/JUN/DENND5A/PTCH1/PDZD7/SRC/HTT/SHANK3	32
BP	GO:0043410	positive regulation of MAPK cascade	60/1280	478/16568	0.00012636	0.00402525	DVL2/MAP3K14/MAP3K9/TAB2/EIF2AK2/HIPK2/FGFR3/TRAF4/ICAM1/MAP3K1/IL11/GADD45B/AXIN1/CSK/RIPK2/PRKD2/GCNT2/SASH1/VEGFA/WWC1/GADD45A/CTGF/PKN1/UNC5CL/BMP4/BMP2/AJUBA/MAP3K10/TRAF7/KRAS/TAOK3/DAB2IP/MAP2K5/DUSP5/PLCE1/MAPK8IP3/DUSP6/MINK1/ERBB2/ACKR3/NOTCH1/PRKCA/TNIK/FZD7/BRAF/DVL3/VANGL2/FZD5/C1orf106/AR/EFNA1/INSR/FZD4/JUN/PLCB1/IQGAP3/TBX1/SRC/PDGFA/S1PR2	60
BP	GO:0072175	epithelial tube formation	23/1280	129/16568	0.000128706	0.00407542	DVL2/LRP6/SIX4/DVL1/GATA3/SUFU/PTK7/BMP4/RARA/SHROOM3/GDF7/ARHGAP35/DVL3/VANGL2/DLC1/SPINT1/RARG/IRX3/FZD2/SCRIB/MED12/PTCH1/PLXNB2	23
BP	GO:0051493	regulation of cytoskeleton organization	57/1280	449/16568	0.000136823	0.00430665	PKD1/TACC3/PHLDB1/NCK2/CLASP1/AURKA/ASAP3/TPX2/PXN/SLC9A1/ICAM1/RASSF7/SH3BP1/CDKN1B/NEK2/CTGF/CIT/LRP1/EML2/CDC42EP1/BAIAP2L2/HIP1R/PSRC1/FHOD1/CDK5RAP2/FCHSD2/NUMA1/KATNB1/SSH2/BCAS3/CEP131/PFDN2/PRUNE1/PHLDB2/CDC42EP2/BRAF/ARHGAP35/VANGL2/DLC1/PLK1/CDC42EP5/DAPK3/CDK2AP2/PTK2/SYNPO/SPTBN2/SH3PXD2B/CDC42EP4/MYADM/ARAP1/EVL/AFAP1/DYNC1H1/PDGFA/SPIRE2/PDXP/SHANK3	57
BP	GO:0009896	positive regulation of catabolic process	56/1280	440/16568	0.000145939	0.00456228	MLXIPL/NUB1/RNF19A/CLEC16A/NEDD4L/USP13/AURKA/EDEM2/WAC/SGSM3/TRIB3/SMAD7/PIM2/AXIN1/RIPK2/DVL1/CDKN1B/QKI/TFEB/STK11/LRP1/RNF114/CNOT1/TICAM1/ZFP36/EIF2AK4/VPS13C/SH3BP4/LDLR/SESN2/DAB2IP/FURIN/NKD1/ATM/FOXO1/ZFP36L2/DAB2/CNOT8/BTG2/STX5/TP53INP1/PACSIN3/PLK1/ENDOG/PCSK9/PTK2/INSR/TRIB1/SNX33/ULK1/PNPLA2/RNF41/TMEM259/ZFP36L1/PPARA/HTT	56
BP	GO:0002028	regulation of sodium ion transport	17/1280	82/16568	0.000146669	0.00456228	NEDD4L/PRSS8/PKP2/WNK1/DNM2/SLC9A1/DMPK/SLC9A3R1/KLHL24/SIK1/CAMK2D/ANK3/UTRN/CNKSR3/PCSK9/GLRX/PER1	17
BP	GO:1904886	beta-catenin destruction complex disassembly	8/1280	22/16568	0.000148667	0.00457254	DVL2/LRP6/AXIN1/DVL1/DVL3/LRP5/FZD5/FZD2	8
BP	GO:0010812	negative regulation of cell-substrate adhesion	13/1280	53/16568	0.000148976	0.00457254	GCNT2/BCL6/MEN1/BCAS3/PHLDB2/CASK/NOTCH1/FZD7/MMP14/DLC1/FZD4/NF1/SRC	13
BP	GO:1901991	negative regulation of mitotic cell cycle phase transition	32/1280	209/16568	0.000149593	0.00457254	FOXN3/AURKA/RBL2/CDKN1B/TFDP2/ARID3A/MAD2L2/MIIP/GADD45A/SYF2/CDK2/CDKN1A/CNOT1/TAOK3/RB1/PML/CTDSPL/TNKS1BP1/ATM/ZFP36L2/CNOT8/CDC25C/BTG2/ZNF385A/TPRA1/PLK1/CDK2AP2/BUB1/CTDSP2/FOXO4/ZFP36L1/PRKDC	32
BP	GO:1901652	response to peptide	59/1280	471/16568	0.000151667	0.00460929	ATP6V0A1/ARID1B/LRP6/PXN/SLC9A1/ICAM1/TRIB3/CSK/RIPK2/AREG/TCIRG1/CDKN1B/CCND3/STC2/SCAP/ERRFI1/CTGF/FOXO3/EGR1/NR4A1/LRP1/PCK1/EREG/BAIAP2L2/IRF5/SLC27A1/JUND/SESN2/MEN1/PDPK1/CAPN10/WDTC1/NOTCH1/SESN3/FOXO1/PDE3B/BRAF/BTG2/SH2B2/ADCY9/LRP5/INHBB/C1orf106/ADCY1/INPPL1/STAT3/PCSK9/PTK2/SIK2/INSR/SLC25A33/DAG1/ADCY6/FOXO4/ZFP36L1/PPARA/SRC/MBD5/PRKDC	59
BP	GO:0007162	negative regulation of cell adhesion	35/1280	237/16568	0.000156006	0.00471405	ADAM22/ERBB3/SMAD7/PTPN6/GCNT2/BCL6/MAD2L2/BTN2A2/BMP4/BMP2/MEN1/MAP2K5/BCAS3/ERBB2/PHLDB2/CASK/NOTCH1/PDE3B/FZD7/MMP14/DLC1/NFKBID/PTK2/CEBPB/RND1/FZD4/PAWR/MYADM/PPARA/SEMA4D/PLXNB2/NF1/SRC/PELI1/SIPA1	35
BP	GO:0014706	striated muscle tissue development	46/1280	342/16568	0.000157986	0.00474675	IFRD1/PKP2/ERBB3/SEMA3C/SLC9A1/SIX4/SMAD7/PPP1R13L/MYH14/SOX6/SRF/VEGFA/BCL9/MEF2D/EGR1/OBSL1/BMP4/BMP2/RARA/KDM6B/PIM1/RB1/SIK1/NOTCH1/ANKRD1/JPH2/SORBS2/TTN/FZD7/BTG2/ATF3/MYORG/FOS/HEG1/NR1D2/ZBTB18/ZFPM1/TBX1/MAFF/NR2F2/BCL9L/RXRA/ARID2/NF1/SVIL/DLL1	46
BP	GO:0072331	signal transduction by p53 class mediator	38/1280	266/16568	0.000168362	0.00502994	PHF20/USP28/HIPK2/CSNK2A2/NUAK1/ATRX/AURKA/TPX2/RBL2/PPP1R13L/FOXM1/CDKN1B/ZNF346/TFDP2/ARID3A/GADD45A/STK11/FOXO3/CDK2/SNAI1/CDKN1A/CNOT1/SESN2/PRKAB2/PML/ANKRD1/TNKS1BP1/ATM/CNOT8/CDC25C/BTG2/ZNF385A/RFC4/TP53INP1/DDIT4/CHD3/PHLDA3/EHMT2	38
BP	GO:0090162	establishment of epithelial cell polarity	9/1280	28/16568	0.000170955	0.00504911	MYO9A/CLASP1/SH3BP1/SLC9A3R1/PTK7/FRMD4B/PARD3/FRMD4A/MYO18A	9
BP	GO:0014037	Schwann cell differentiation	10/1280	34/16568	0.000171869	0.00504911	ADAM22/ERBB3/CNTNAP1/NAB1/PARD3/NAB2/LAMB2/DAG1/MED12/NF1	10
BP	GO:0051293	establishment of spindle localization	10/1280	34/16568	0.000171869	0.00504911	CLASP1/MYH9/CENPA/CDK5RAP2/NUMA1/SPRY1/SAPCD2/DYNC1H1/HTT/SPIRE2	10
BP	GO:0002067	glandular epithelial cell differentiation	12/1280	47/16568	0.000176597	0.00515935	RFX3/CDK6/BMP4/BMP2/RARA/MEN1/PDPK1/NOTCH1/SIDT2/RARG/RXRA/DLL1	12
BP	GO:0009791	post-embryonic development	18/1280	91/16568	0.00017782	0.00516654	SEMA3C/ATRX/PPP1R13L/ERCC2/GATA3/SOX6/VEGFA/KDM5B/KMT2A/BMP4/PLAGL2/EMX1/CSRNP1/ATM/BCL2L11/FZD5/INPPL1/HEG1	18
BP	GO:0090596	sensory organ morphogenesis	36/1280	248/16568	0.000179381	0.00518341	DVL2/USH1C/HIPK2/LRP6/SIX4/YY1/AXIN1/HPN/HOXA1/DVL1/GATA3/SLC9A3R1/PTK7/VEGFA/HOXC13/BMP4/NKD1/EPHA2/SHROOM2/LRP5/VANGL2/FZD5/STAT3/RARG/PTPRM/GATA2/FZD2/SCRIB/USH1G/TBX1/INSIG1/BCR/PDZD7/NF1/DLL1/TENM3	36
BP	GO:0060560	developmental growth involved in morphogenesis	31/1280	202/16568	0.000180561	0.00518917	TNFRSF12A/IFRD1/NEDD4L/LRP6/DNM2/AURKA/SIX4/MEGF8/DVL1/AREG/PTK7/SRF/VEGFA/KDM5B/STK11/BMP4/EIF2AK4/EMX1/NKD1/GOLGA4/NOTCH1/VANGL2/SPRY1/LAMB2/RARG/RAPH1/ULK1/MED12/SHTN1/SEMA4D/BMPR2	31
BP	GO:0032922	circadian regulation of gene expression	13/1280	54/16568	0.000182501	0.00521656	USP2/RORA/ID2/KMT2A/CRY2/NR1D1/BHLHE40/PML/ZFHX3/PER1/MTA1/PPP1CC/PPARA	13
BP	GO:0060840	artery development	16/1280	76/16568	0.000188732	0.00536567	MYLK/NOTCH3/DNM2/SMAD7/HOXA1/SUFU/ZMIZ1/SRF/VEGFA/LRP1/BMP4/NOTCH1/TBX1/ARID2/NF1/BMPR2	16
BP	GO:0090287	regulation of cellular response to growth factor stimulus	35/1280	240/16568	0.000200139	0.00565954	ADGRA2/HIPK2/NEO1/PPP2R5B/FSTL3/DNM2/LTBP4/SMAD7/PRKD2/GATA3/FBXL15/MTMR4/VEGFA/STK11/BMP4/CDKN1C/MEN1/DAB2IP/NUMA1/DUSP6/PDPK1/PRDM16/CYR61/CASK/NOTCH1/PELO/DAB2/SPRY1/CITED2/VASN/FZD4/FAM20C/BCL9L/DLL1/BMPR2	35
BP	GO:0010470	regulation of gastrulation	10/1280	35/16568	0.000224101	0.00627855	PHLDB1/CLASP1/TGIF2/FOXA2/MAP2K5/DUSP6/PHLDB2/FZD7/DAG1/MYADM	10
BP	GO:0090179	planar cell polarity pathway involved in neural tube closure	6/1280	13/16568	0.000224404	0.00627855	DVL2/DVL1/PTK7/DVL3/VANGL2/FZD2	6
BP	GO:0140014	mitotic nuclear division	36/1280	251/16568	0.000228139	0.00634946	NCAPD2/AKAP8L/TACC3/CLASP1/CDC14A/ATRX/AURKA/TPX2/UBE2S/PPP1R9B/CDKN1B/MAD2L2/NEK2/KIF14/PDS5A/OBSL1/EREG/BMP4/TUBGCP6/CDKN1C/PSRC1/NUMA1/RB1/POGZ/ATM/TTN/CDC25C/LRP5/CEP57/PLK1/DAPK3/BUB1/INSR/TNKS/SH2B1/PDXP	36
BP	GO:0003401	axis elongation	9/1280	29/16568	0.000231013	0.0063958	LRP6/SIX4/AREG/PTK7/BMP4/NKD1/VANGL2/SPRY1/MED12	9
BP	GO:0007179	transforming growth factor beta receptor signaling pathway	27/1280	169/16568	0.000236935	0.00652557	HIPK2/DNM2/NLK/PXN/LTBP4/SMAD7/MTMR4/GCNT2/STK11/CDKN1C/GDF15/MEN1/PML/FURIN/PDPK1/PRDM16/CGN/PARD3/PTPRK/DAB2/CITED2/VASN/PTK2/FOS/JUN/BCL9L/SRC	27
BP	GO:0060537	muscle tissue development	47/1280	358/16568	0.000238353	0.00653064	IFRD1/PKP2/ERBB3/MYLK/SEMA3C/SLC9A1/SIX4/SMAD7/PPP1R13L/MYH14/SOX6/SRF/VEGFA/BCL9/MEF2D/EGR1/OBSL1/BMP4/BMP2/RARA/KDM6B/PIM1/RB1/SIK1/NOTCH1/ANKRD1/JPH2/SORBS2/TTN/FZD7/BTG2/ATF3/MYORG/FOS/HEG1/NR1D2/ZBTB18/ZFPM1/TBX1/MAFF/NR2F2/BCL9L/RXRA/ARID2/NF1/SVIL/DLL1	47
BP	GO:0032147	activation of protein kinase activity	43/1280	319/16568	0.000243114	0.00662674	MAP3K14/MAP3K9/TAB2/EIF2AK2/WNK1/TRAF4/TPX2/MAP3K1/GADD45B/AXIN1/RIPK2/VEGFA/GADD45A/STK11/KIF14/TNFRSF10B/PKN1/BMP4/BMP2/PAK4/MAP3K10/TRAF7/TAOK3/DAB2IP/MAP2K5/DUSP5/PLCE1/MAPK8IP3/DUSP6/PDPK1/MINK1/DGKQ/TNIK/BRAF/ADCY9/C1orf106/ADCY1/INSR/ADCY6/IQGAP3/PRR5/SRC/S1PR2	43
BP	GO:0060976	coronary vasculature development	11/1280	42/16568	0.00025638	0.00693953	DNM2/MEGF8/SUFU/PTK7/SRF/VEGFA/BMP4/NOTCH1/VEGFB/TBX1/ARID2	11
BP	GO:0033673	negative regulation of kinase activity	37/1280	262/16568	0.000257214	0.00693953	WNK1/PPP2R5A/LRP6/GADD45B/TRIB3/CSK/DVL1/CDKN1B/PTPN6/ERRFI1/GADD45A/PKN1/CDKN1A/BMP4/FOXA2/AJUBA/CDKN1C/MEN1/TAOK3/CHAD/DAB2IP/DUSP5/DUSP6/RB1/PDPK1/CBLC/LATS2/ZFYVE28/LRP5/CAMK2N1/SPRY1/PLK1/MIDN/TRIB1/DUSP8/NR2F2/NF1	37
BP	GO:0045833	negative regulation of lipid metabolic process	16/1280	78/16568	0.000258883	0.00694912	DGAT2/PPP2R5A/ACACB/TRIB3/SCAP/STK11/SNAI1/BMP2/SLC27A1/DAB2IP/CRTC3/SIK1/WDTC1/PDE3B/INSIG1/PDGFA	16
BP	GO:0042594	response to starvation	27/1280	170/16568	0.000261383	0.00698078	CLEC16A/RIPOR1/EIF2AK2/WDR59/CPEB4/PCK1/CDKN1A/ZFP36/EIF2AK4/SESN2/PIK3C2B/SLC38A2/SSTR1/BCAS3/SLC39A4/SESN3/FOXO1/ATF3/INHBB/PCSK9/FOXA3/DDIT3/ULK1/JUN/SLC38A3/BMPR2/EHMT2	27
BP	GO:0016575	histone deacetylation	17/1280	86/16568	0.000268544	0.00712976	AKAP8L/ARID4A/MTA3/BAZ2A/PRKD2/VEGFA/BCL6/PHF21A/JDP2/SIRT3/CAMK2D/HDAC11/SAP30L/SIN3A/CHD3/PER1/MTA1	17
BP	GO:0045926	negative regulation of growth	33/1280	225/16568	0.000270061	0.00712976	IFRD1/WWC3/FGFR3/IP6K2/SLC6A4/PPP1R9B/CDKN1B/PPARD/WWC1/STC2/BCL6/STK11/CDKN1A/BMP4/SH3BP4/SESN2/BTG1/PSRC1/ACVR1B/PML/NKD1/IRF8/NOTCH1/WWC2/ING1/APBB1/SERTAD3/PTK2/SERTAD2/PTCH1/MT1F/BMPR2/SIPA1	33
BP	GO:0042692	muscle cell differentiation	48/1280	370/16568	0.000272119	0.00712976	IFRD1/RORA/TCF3/SPEG/MBNL3/SLC9A1/MYH9/SIX4/NFATC2/AXIN1/DMPK/SOX6/PPARD/QKI/SRF/VEGFA/TANC1/SDC1/BCL9/OBSL1/EREG/BMP4/BMP2/THRA/GDF15/RARA/KDM6B/BTG1/KRAS/BIN1/RB1/SIK1/NOTCH1/ANKRD1/OBSCN/SORBS2/TTN/FZD7/MMP14/MYORG/HINFP/DDIT3/PLCB1/TBX1/FOXO4/ZFP36L1/RXRA/DLL1	48
BP	GO:0031331	positive regulation of cellular catabolic process	50/1280	390/16568	0.000272355	0.00712976	MLXIPL/NUB1/RNF19A/CLEC16A/USP13/AURKA/EDEM2/WAC/TRIB3/SMAD7/PIM2/AXIN1/RIPK2/DVL1/QKI/TFEB/STK11/LRP1/RNF114/CNOT1/TICAM1/ZFP36/EIF2AK4/VPS13C/SH3BP4/LDLR/SESN2/DAB2IP/FURIN/ATM/FOXO1/ZFP36L2/DAB2/CNOT8/BTG2/TP53INP1/PACSIN3/PLK1/ENDOG/PCSK9/PTK2/INSR/TRIB1/SNX33/ULK1/PNPLA2/TMEM259/ZFP36L1/PPARA/HTT	50
BP	GO:0051271	negative regulation of cellular component movement	36/1280	254/16568	0.000288443	0.00751373	PKP2/ACTN1/CLASP1/SMAD7/GATA3/SLC9A3R1/CDKN1B/PPARD/SRF/MIIP/LRP1/STARD13/DAB2IP/MAP2K5/CERS2/PTPRG/PHLDB2/NOTCH1/PTPRK/BRAF/CITED2/DLC1/TP53INP1/STAT3/TRIB1/DAG1/PTPRM/RNF41/PLCB1/CCDC125/NR2F2/BCR/ARID2/EVL/NF1/ADGRG1	36
BP	GO:0002068	glandular epithelial cell development	8/1280	24/16568	0.000297428	0.00767219	RFX3/CDK6/BMP4/RARA/PDPK1/SIDT2/RARG/DLL1	8
BP	GO:0090103	cochlea morphogenesis	8/1280	24/16568	0.000297428	0.00767219	DVL2/HPN/HOXA1/DVL1/PTK7/VANGL2/FZD2/TBX1	8
BP	GO:0009314	response to radiation	54/1280	432/16568	0.000299659	0.00767893	USP2/USP28/POLD1/SLC1A3/DNM2/UIMC1/GNA11/ICAM1/YY1/BMF/ERCC2/HOXA1/GATA3/UNC119/PITPNM1/TANC1/ID2/GADD45A/STK11/KMT2A/CCND2/EGR1/CRY2/CDKN1A/EIF2AK4/JUND/KRAS/MEN1/BHLHE40/MEIS2/PML/SIK1/ALAD/TNKS1BP1/ATM/NMT2/PTPRK/BRAF/NR2F6/BRSK1/LRP5/METAP1/TP53INP1/FOS/JUNB/BCL2L1/SYNPO/JUN/PER1/MTA1/PPP1CC/NF1/SYNGAP1/PRKDC	54
BP	GO:0048754	branching morphogenesis of an epithelial tube	24/1280	145/16568	0.000300594	0.00767893	PKD1/SIX4/AREG/SRF/VEGFA/KDM5B/PGF/BMP4/BMP2/LAMA5/KRAS/PML/EPHA2/GDF7/NOTCH1/MMP14/LRP5/VANGL2/SPRY1/AR/DAG1/PBX1/PTCH1/SRC	24
BP	GO:0060070	canonical Wnt signaling pathway	40/1280	293/16568	0.000303039	0.00770418	DVL2/CDK14/TLE2/LRP6/AXIN1/UBR5/DVL1/GATA3/PTK7/SDC1/BCL9/MAD2L2/STK11/FOXO3/EGR1/BMP2/ZBED3/DAB2IP/NKD1/NOTCH1/LATS2/FOXO1/TCF7L1/DAB2/LRRK1/FZD7/DVL3/LRP5/FZD5/DAPK3/RARG/TNKS/FZD4/DDIT3/FZD2/KREMEN1/MED12/BCL9L/FAM53B/SRC	40
BP	GO:0060411	cardiac septum morphogenesis	14/1280	64/16568	0.000307876	0.0077897	SEMA3C/SMAD7/NSD2/BMP4/RARA/CYR61/NOTCH1/DHRS3/VANGL2/CITED2/ZFPM1/FZD2/TBX1/BMPR2	14
BP	GO:0042472	inner ear morphogenesis	18/1280	95/16568	0.0003116	0.00784638	DVL2/USH1C/SIX4/HPN/HOXA1/DVL1/GATA3/SLC9A3R1/PTK7/VANGL2/GATA2/FZD2/SCRIB/USH1G/TBX1/INSIG1/BCR/PDZD7	18
BP	GO:0002521	leukocyte differentiation	58/1280	474/16568	0.000318466	0.00798128	GAB2/KLF6/RORA/FSTL3/TCF3/EIF2AK1/TYRO3/IL11/MYH9/NFATC2/SMAD7/NKAP/RIPK2/CDK6/GATA3/SH3PXD2A/ZMIZ1/PTPN6/SRF/VEGFA/BCL6/STK11/EGR1/BMP4/ZBTB46/RARA/RB1/ERBB2/EPHA2/SOX13/ATM/ZFP36L2/MERTK/CEBPG/PRKCA/LRRK1/FZD7/MMP14/BRAF/TAL1/FZD5/NFKBID/STAT3/FOS/JUNB/CEBPB/TRIB1/JUN/FAM20C/GATA2/ZFPM1/RNF41/JAG2/ZFP36L1/NF1/SRC/DLL1/PRKDC	58
BP	GO:2000027	regulation of organ morphogenesis	35/1280	246/16568	0.000323287	0.00806387	DVL2/NTN4/SEMA3C/SIX4/HPN/DVL1/GATA3/PTK7/VEGFA/BMP4/BMP2/CHAD/PIM1/NKD1/CELSR2/NOTCH1/DAB2/FZD7/DVL3/VANGL2/FZD5/SPRY1/CITED2/AR/FZD4/FZD2/AP2A2/BCOR/TBX1/MED12/SAPCD2/RXRA/AP2A1/PDGFA/BMPR2	35
BP	GO:0051090	regulation of DNA binding transcription factor activity	49/1280	383/16568	0.00032778	0.00813757	DVL2/MBTPS2/PRKCH/TAB2/EIF2AK2/HIPK2/PPP2R5B/LRP6/TCF3/ICAM1/SMAD7/RIPK2/PRKD2/TRIM14/SUFU/SRF/VEGFA/ID2/MAD2L2/FOXA2/GLIS2/TICAM1/EIF2AK4/MAP3K10/KRAS/MEN1/BHLHE40/DAB2IP/PIM1/MAP2K5/RB1/CRTC3/SIK1/CEBPG/CRTC2/LRP5/TERF2IP/NFKBID/AR/FOS/TRIB1/FZD4/DDIT3/JUN/FZD2/RNF41/RIPK4/PTCH1/PELI1	49
BP	GO:0048638	regulation of developmental growth	39/1280	285/16568	0.000341443	0.00843715	TNFRSF12A/IFRD1/WWC3/NEDD4L/FGFR3/ACACB/DNM2/ATRN/SIX4/MEGF8/SLC6A4/PPARD/SRF/VEGFA/WWC1/STC2/BMP4/PIM1/DUSP6/FTO/NKD1/GOLGA4/NOTCH1/LATS2/WWC2/BCL2L11/STAT3/AR/PTK2/INSR/SH3PXD2B/PLCB1/PTCH1/SHTN1/SEMA4D/DLL1/BMPR2/MBD5/PRKDC	39
BP	GO:0046890	regulation of lipid biosynthetic process	26/1280	164/16568	0.000346738	0.00850323	MLXIPL/MBTPS2/NR1H3/DGAT2/ACACB/FDFT1/TRIB3/SMPD3/SCAP/STK11/EGR1/SNAI1/BMP2/NR1D1/LDLR/SLC27A1/PRKAB2/SIK1/WDTC1/CYR61/DGKQ/SLC45A3/FASN/INSIG1/FITM2/PDGFA	26
BP	GO:0009416	response to light stimulus	40/1280	295/16568	0.000348944	0.00850323	USP2/USP28/POLD1/SLC1A3/DNM2/GNA11/YY1/BMF/ERCC2/HOXA1/UNC119/PITPNM1/TANC1/ID2/STK11/KMT2A/CRY2/CDKN1A/EIF2AK4/JUND/KRAS/MEN1/BHLHE40/MEIS2/PML/SIK1/NMT2/PTPRK/BRAF/NR2F6/BRSK1/METAP1/TP53INP1/FOS/SYNPO/PER1/MTA1/PPP1CC/NF1/SYNGAP1	40
BP	GO:0007517	muscle organ development	47/1280	364/16568	0.000349095	0.00850323	USP2/PKP2/ERBB3/MYLK/SPEG/SIX4/SMAD7/MYH14/SOX6/HBEGF/FXR1/BCL9/MEF2D/EGR1/BMP4/BMP2/LAMA5/PIM1/RB1/ZFHX3/NOTCH1/ANKRD1/JPH2/UTRN/TTN/FZD7/PRR14/BTG2/VANGL2/ATF3/MYORG/FOS/CHD2/HEG1/NR1D2/ZBTB18/ZFPM1/FZD2/TBX1/FOXO4/MAFF/NR2F2/BCL9L/RXRA/NF1/SVIL/DLL1	47
BP	GO:0090630	activation of GTPase activity	16/1280	80/16568	0.000350549	0.00850323	TBC1D1/TBC1D2/SGSM3/TBC1D9/DOCK7/BCAS3/EPHA2/PIP5K1A/SGSM1/TBC1D2B/TBC1D16/TBC1D10B/SCRIB/CCDC125/RALGAPA2/TBC1D9B	16
BP	GO:0071559	response to transforming growth factor beta	32/1280	219/16568	0.000355215	0.00854433	HIPK2/DNM2/NLK/PXN/LTBP4/SMAD7/MTMR4/SOX6/GCNT2/STK11/CDKN1C/GDF15/MEN1/PML/FURIN/ZFHX3/PDPK1/PRDM16/CGN/PARD3/ANKRD1/ZFP36L2/PTPRK/DAB2/CITED2/VASN/PTK2/FOS/JUN/ZFP36L1/BCL9L/SRC	32
BP	GO:0030220	platelet formation	7/1280	19/16568	0.000355475	0.00854433	ACTN1/MYH9/PTPN6/SRF/ZNF385A/TAL1/ZFPM1	7
BP	GO:0090178	regulation of establishment of planar polarity involved in neural tube closure	6/1280	14/16568	0.000367081	0.00878338	DVL2/DVL1/PTK7/DVL3/VANGL2/FZD2	6
BP	GO:0007160	cell-matrix adhesion	30/1280	201/16568	0.000371525	0.00884965	PKD1/TESK2/ACTN1/CLASP1/PXN/SLC9A1/MADCAM1/CDK6/SRF/VEGFA/BCL6/CTGF/AJUBA/LAMA5/PDPK1/BCAS3/MINK1/PIP5K1A/PHLDB2/CASK/UTRN/PTPRK/BCL2L11/MMP14/DLC1/DAPK3/PTK2/DAG1/NF1/SRC	30
BP	GO:0007623	circadian rhythm	29/1280	192/16568	0.000377403	0.00894937	NR1H3/USP2/RORA/GNA11/DBP/SLC6A4/ID2/KMT2A/CRY2/NR1D1/JUND/TOP2A/BHLHE40/PML/ZFHX3/SIK1/NR2F6/ADCY1/NFIL3/SIN3A/NR1D2/JUN/PER1/GPR157/MTA1/PPP1CC/PPARA/CLDN4/PRKDC	29
BP	GO:0007272	ensheathment of neurons	20/1280	113/16568	0.000381643	0.00896947	ADAM22/ATRN/ERCC2/PRX/CNTNAP1/PPARD/QKI/KIF14/MYRF/RARA/NAB1/ERBB2/PARD3/MARVELD1/NAB2/CMTM8/RARG/DAG1/NF1/SCN8A	20
BP	GO:0008366	axon ensheathment	20/1280	113/16568	0.000381643	0.00896947	ADAM22/ATRN/ERCC2/PRX/CNTNAP1/PPARD/QKI/KIF14/MYRF/RARA/NAB1/ERBB2/PARD3/MARVELD1/NAB2/CMTM8/RARG/DAG1/NF1/SCN8A	20
BP	GO:2000146	negative regulation of cell motility	34/1280	239/16568	0.000391613	0.00916305	PKP2/CLASP1/SMAD7/GATA3/SLC9A3R1/PPARD/SRF/MIIP/LRP1/STARD13/DAB2IP/MAP2K5/CERS2/PTPRG/PHLDB2/NOTCH1/PTPRK/BRAF/CITED2/DLC1/TP53INP1/STAT3/TRIB1/DAG1/PTPRM/RNF41/PLCB1/CCDC125/NR2F2/BCR/ARID2/EVL/NF1/ADGRG1	34
BP	GO:0060603	mammary gland duct morphogenesis	9/1280	31/16568	0.000403959	0.00941029	AREG/KDM5B/PML/EPHA2/LRP5/AR/SCRIB/PTCH1/SRC	9
BP	GO:0001945	lymph vessel development	8/1280	25/16568	0.000407983	0.00946235	PKD1/VEGFA/EPHA2/PTPN14/HEG1/TBX1/NR2F2/BMPR2	8
BP	GO:0048015	phosphatidylinositol-mediated signaling	24/1280	148/16568	0.000410467	0.00947839	GAB2/ERBB3/PPP2R5B/TYRO3/GATA3/SLC9A3R1/PTPN6/PPARD/PLCH1/PIK3C2B/DAB2IP/IER3/ERBB2/PIP5K1A/PTK2/PI4KAP2/ZFP36L1/PIP5K1C/PRR5/SEMA4D/NF1/PDGFA/INPP5F/RGL2	24
BP	GO:1905330	regulation of morphogenesis of an epithelium	27/1280	175/16568	0.000420291	0.0096236	DVL2/CLASP1/NTN4/SIX4/DVL1/GATA3/PTK7/VEGFA/RREB1/BMP4/NKD1/CELSR2/PHLDB2/DAB2/FZD7/DVL3/VANGL2/FZD5/AR/FZD4/FZD2/AP2A2/MED12/SAPCD2/RXRA/AP2A1/PDGFA	27
BP	GO:0046328	regulation of JNK cascade	26/1280	166/16568	0.000420396	0.0096236	DVL2/MAP3K9/HIPK2/TRAF4/GADD45B/AXIN1/RIPK2/SASH1/GADD45A/CTGF/PKN1/UNC5CL/MAP3K10/MEN1/TAOK3/DAB2IP/MAPK8IP3/MINK1/TNIK/FZD7/DVL3/VANGL2/FZD5/FZD4/PER1/PLCB1	26
BP	GO:0030879	mammary gland development	22/1280	131/16568	0.000428593	0.00969225	NCOA1/GATA3/AREG/VEGFA/ID2/KDM5B/ATP7B/RREB1/BMP4/PML/EPHA2/BCL2L11/ARHGAP35/LRP5/ELF3/AR/FASN/CEBPB/SCRIB/IQGAP3/PTCH1/SRC	22
BP	GO:0050680	negative regulation of epithelial cell proliferation	20/1280	114/16568	0.000429888	0.00969225	HPN/CDK6/GATA3/CDKN1B/PPARD/STK11/EREG/BMP4/CDKN1C/MEN1/DAB2IP/RB1/CASK/PTPRK/AR/MTSS1/PTPRM/NR2F2/PTCH1/NF1	20
BP	GO:0035914	skeletal muscle cell differentiation	14/1280	66/16568	0.000430726	0.00969225	SIX4/BCL9/MEF2D/EGR1/RB1/NOTCH1/ANKRD1/BTG2/ATF3/FOS/NR1D2/TBX1/MAFF/BCL9L	14
BP	GO:0061180	mammary gland epithelium development	14/1280	66/16568	0.000430726	0.00969225	GATA3/AREG/ID2/KDM5B/RREB1/PML/EPHA2/LRP5/AR/CEBPB/SCRIB/IQGAP3/PTCH1/SRC	14
BP	GO:0048872	homeostasis of number of cells	33/1280	231/16568	0.000438709	0.00983005	KMT2E/ARID4A/HIPK2/RBFOX2/ERCC2/CDK6/GATA3/SOX6/SRF/VEGFA/BCL6/KMT2A/FOXO3/PKN1/BMP4/THRA/ZFP36/KRAS/ACVR1B/EMX1/SLC40A1/RB1/SLC25A38/BCL2L11/MERTK/CEBPG/TAL1/TSC22D4/STAT3/GATA2/ZFPM1/ZFP36L1/BCR	33
BP	GO:0002064	epithelial cell development	29/1280	194/16568	0.000449611	0.0100318	ARID4A/FOSL2/RFX3/ATRX/ICAM1/CDK6/SLC9A3R1/ARHGEF26/SDC1/CDKN1A/BMP4/AFDN/RARA/SHROOM3/PDPK1/EPHA2/NOTCH1/SIDT2/HOXB13/CLDN3/AR/LAMB2/RARG/HEG1/MYADM/SCRIB/PDZD7/DLL1/S1PR2	29
BP	GO:0010810	regulation of cell-substrate adhesion	28/1280	185/16568	0.000456409	0.0100983	CLASP1/DNM2/SLC9A1/CDK6/GCNT2/VEGFA/BCL6/RREB1/MEN1/BCAS3/MINK1/CYR61/PHLDB2/CASK/NOTCH1/UTRN/FZD7/MMP14/BRAF/COL26A1/DLC1/DAPK3/PTK2/DAG1/FZD4/MYADM/NF1/SRC	28
BP	GO:0031669	cellular response to nutrient levels	28/1280	185/16568	0.000456409	0.0100983	CLEC16A/RIPOR1/EIF2AK2/NCOA1/ICAM1/WDR59/SRF/CPEB4/PCK1/CDKN1A/FOXA2/EIF2AK4/SESN2/PIK3C2B/SLC38A2/PIM1/SLC39A4/SESN3/FOXO1/ATF3/INHBB/PCSK9/FOXA3/ULK1/JUN/SLC38A3/BMPR2/EHMT2	28
BP	GO:0006367	transcription initiation from RNA polymerase II promoter	27/1280	176/16568	0.000460734	0.0101515	NR1H3/RORA/NOTCH3/MED15/ERCC2/MED25/PPARD/SRF/CTGF/NR4A1/CDKN1A/THRA/NR1D1/RARA/IRF8/NR6A1/NOTCH1/NR2F6/HNF4G/AR/RARG/NR1D2/MED14/MAML2/MED12/RXRA/PPARA	27
BP	GO:0070059	intrinsic apoptotic signaling pathway in response to endoplasmic reticulum stress	13/1280	59/16568	0.000464282	0.0101872	NCK2/PPP1R15A/TRIB3/SELENOK/TNFRSF10B/CHAC1/DAB2IP/PML/BCL2L11/CREB3L1/SYVN1/CEBPB/DDIT3	13
BP	GO:0002066	columnar/cuboidal epithelial cell development	12/1280	52/16568	0.000486755	0.0105894	RFX3/CDK6/SLC9A3R1/CDKN1A/BMP4/RARA/PDPK1/SIDT2/RARG/SCRIB/PDZD7/DLL1	12
BP	GO:0031018	endocrine pancreas development	11/1280	45/16568	0.000490622	0.0105894	GIPR/RFX3/CDK6/BMP4/FOXA2/MNX1/MEN1/PDPK1/SIDT2/FOXO1/DLL1	11
BP	GO:0048538	thymus development	11/1280	45/16568	0.000490622	0.0105894	SIX4/HOXA3/GATA3/SRF/ATM/BCL2L11/BRAF/EPHB3/TBX1/PBX1/PRKDC	11
BP	GO:0060443	mammary gland morphogenesis	11/1280	45/16568	0.000490622	0.0105894	AREG/KDM5B/BMP4/PML/EPHA2/LRP5/ELF3/AR/SCRIB/PTCH1/SRC	11
BP	GO:0045667	regulation of osteoblast differentiation	19/1280	107/16568	0.000506735	0.0108877	CDK6/SUFU/AREG/BMP4/BMP2/JUND/MEN1/CYR61/NOTCH1/LRP5/PTK2/CEBPB/ZHX3/FAM20C/PTCH1/SEMA4D/NBR1/BMPR2/CEBPD	19
BP	GO:0036344	platelet morphogenesis	7/1280	20/16568	0.00051062	0.0108877	ACTN1/MYH9/PTPN6/SRF/ZNF385A/TAL1/ZFPM1	7
BP	GO:0060216	definitive hemopoiesis	7/1280	20/16568	0.00051062	0.0108877	RBFOX2/KMT2A/ZFP36L2/TAL1/GATA2/ZFPM1/BCR	7
BP	GO:0006476	protein deacetylation	18/1280	99/16568	0.000525386	0.0111576	AKAP8L/ARID4A/MTA3/FRY/BAZ2A/PRKD2/VEGFA/BCL6/PHF21A/JDP2/SIRT3/CAMK2D/HDAC11/SAP30L/SIN3A/CHD3/PER1/MTA1	18
BP	GO:0030336	negative regulation of cell migration	32/1280	224/16568	0.000531592	0.0112442	PKP2/CLASP1/SMAD7/SLC9A3R1/PPARD/SRF/MIIP/LRP1/STARD13/DAB2IP/MAP2K5/CERS2/PTPRG/PHLDB2/NOTCH1/PTPRK/BRAF/CITED2/DLC1/TP53INP1/STAT3/TRIB1/DAG1/PTPRM/RNF41/PLCB1/NR2F2/BCR/ARID2/EVL/NF1/ADGRG1	32
BP	GO:0007254	JNK cascade	29/1280	196/16568	0.000533736	0.0112446	DVL2/MAP3K9/TAB2/HIPK2/TRAF4/GADD45B/AXIN1/RIPK2/SASH1/GADD45A/CTGF/PKN1/UNC5CL/MAP3K10/MEN1/TAOK3/DAB2IP/MAPK8IP3/MINK1/TNIK/FZD7/DVL3/VANGL2/FZD5/CDC42EP5/TRIB1/FZD4/PER1/PLCB1	29
BP	GO:0043534	blood vessel endothelial cell migration	16/1280	83/16568	0.000539966	0.0113307	SH3BP1/MYH9/PRKD2/SRF/VEGFA/NR4A1/AMOT/STARD13/MAP2K5/EPHA2/NOTCH1/PRKCA/AMOTL1/EFNA1/EPHB4/NF1	16
BP	GO:0009991	response to extracellular stimulus	55/1280	453/16568	0.000544111	0.0113553	GIPR/CLEC16A/RIPOR1/EIF2AK2/ACACB/NCOA1/ICAM1/WDR59/SLC6A4/PPP1R9B/PPARD/SRF/STC2/CPEB4/FOXO3/PCK1/CDKN1A/FOXA2/ZFP36/EIF2AK4/LDLR/SESN2/RARA/PIK3C2B/SLC38A2/PIM1/SSTR1/CYP1A1/BCAS3/SKP2/PSPH/SLC39A4/ALAD/SESN3/FOXO1/ARHGAP35/CBS/ATF3/INHBB/ABCA1/TMEM135/PCSK9/FOS/FOXA3/DDIT3/ULK1/JUN/FOXO4/PPARA/SLC38A3/SRC/ATG9A/BMPR2/EHMT2/SIPA1	55
BP	GO:0071560	cellular response to transforming growth factor beta stimulus	31/1280	215/16568	0.000549439	0.0113553	HIPK2/DNM2/NLK/PXN/LTBP4/SMAD7/MTMR4/SOX6/GCNT2/STK11/CDKN1C/GDF15/MEN1/PML/FURIN/PDPK1/PRDM16/CGN/PARD3/ANKRD1/ZFP36L2/PTPRK/DAB2/CITED2/VASN/PTK2/FOS/JUN/ZFP36L1/BCL9L/SRC	31
BP	GO:0033598	mammary gland epithelial cell proliferation	8/1280	26/16568	0.000549726	0.0113553	GATA3/AREG/ID2/KDM5B/RREB1/EPHA2/CEBPB/IQGAP3	8
BP	GO:1904030	negative regulation of cyclin-dependent protein kinase activity	8/1280	26/16568	0.000549726	0.0113553	CDKN1B/CDKN1A/CDKN1C/MEN1/LATS2/CAMK2N1/PLK1/NR2F2	8
BP	GO:0048017	inositol lipid-mediated signaling	24/1280	151/16568	0.000554079	0.0114007	GAB2/ERBB3/PPP2R5B/TYRO3/GATA3/SLC9A3R1/PTPN6/PPARD/PLCH1/PIK3C2B/DAB2IP/IER3/ERBB2/PIP5K1A/PTK2/PI4KAP2/ZFP36L1/PIP5K1C/PRR5/SEMA4D/NF1/PDGFA/INPP5F/RGL2	24
BP	GO:0060026	convergent extension	6/1280	15/16568	0.000571944	0.0116774	DVL2/LRP6/DVL1/PTK7/NKD1/VANGL2	6
BP	GO:0090177	establishment of planar polarity involved in neural tube closure	6/1280	15/16568	0.000571944	0.0116774	DVL2/DVL1/PTK7/DVL3/VANGL2/FZD2	6
BP	GO:0051653	spindle localization	10/1280	39/16568	0.000584295	0.0118642	CLASP1/MYH9/CENPA/CDK5RAP2/NUMA1/SPRY1/SAPCD2/DYNC1H1/HTT/SPIRE2	10
BP	GO:0033077	T cell differentiation in thymus	14/1280	68/16568	0.000593093	0.0118642	NKAP/CDK6/GATA3/SRF/STK11/BMP4/ERBB2/ZFP36L2/FZD7/FZD5/NFKBID/JAG2/ZFP36L1/PRKDC	14
BP	GO:0043507	positive regulation of JUN kinase activity	14/1280	68/16568	0.000593093	0.0118642	DVL2/MAP3K9/AXIN1/SASH1/PKN1/MAP3K10/TAOK3/DAB2IP/MAPK8IP3/TNIK/DVL3/VANGL2/FZD5/FZD4	14
BP	GO:0002573	myeloid leukocyte differentiation	28/1280	188/16568	0.000593393	0.0118642	GAB2/FSTL3/EIF2AK1/MYH9/NKAP/CDK6/GATA3/SH3PXD2A/VEGFA/BMP4/ZBTB46/RARA/RB1/EPHA2/PRKCA/LRRK1/TAL1/FOS/JUNB/CEBPB/TRIB1/JUN/FAM20C/GATA2/ZFPM1/ZFP36L1/NF1/SRC	28
BP	GO:0071214	cellular response to abiotic stimulus	39/1280	293/16568	0.000594558	0.0118642	MAP3K14/USP28/POLD1/CNN2/MYLK/DNM2/GNA11/SLC9A1/MAP3K1/PALM/YY1/BMF/GATA3/ERRFI1/GADD45A/STK11/CCND2/EGR1/TNFRSF10B/CRY2/PCK1/CDKN1A/EIF2AK4/SLC38A2/RAB11FIP5/SLC12A6/ANKRD1/TNKS1BP1/ATM/BAG3/NMT2/PTPRK/METAP1/TP53INP1/BCL2L1/DAG1/ZFP36L1/SLC38A3/SIPA1	39
BP	GO:0104004	cellular response to environmental stimulus	39/1280	293/16568	0.000594558	0.0118642	MAP3K14/USP28/POLD1/CNN2/MYLK/DNM2/GNA11/SLC9A1/MAP3K1/PALM/YY1/BMF/GATA3/ERRFI1/GADD45A/STK11/CCND2/EGR1/TNFRSF10B/CRY2/PCK1/CDKN1A/EIF2AK4/SLC38A2/RAB11FIP5/SLC12A6/ANKRD1/TNKS1BP1/ATM/BAG3/NMT2/PTPRK/METAP1/TP53INP1/BCL2L1/DAG1/ZFP36L1/SLC38A3/SIPA1	39
BP	GO:0009267	cellular response to starvation	22/1280	135/16568	0.000654904	0.0130193	CLEC16A/RIPOR1/EIF2AK2/WDR59/CPEB4/PCK1/CDKN1A/EIF2AK4/SESN2/PIK3C2B/SLC38A2/SLC39A4/SESN3/FOXO1/ATF3/INHBB/PCSK9/FOXA3/JUN/SLC38A3/BMPR2/EHMT2	22
BP	GO:0001881	receptor recycling	9/1280	33/16568	0.000671486	0.0132715	ECE1/ARFGEF2/CAMLG/LMTK2/TBC1D16/PCSK9/SCRIB/ARAP1/INPP5F	9
BP	GO:0043409	negative regulation of MAPK cascade	24/1280	153/16568	0.000672608	0.0132715	CSK/SLC9A3R1/FOXM1/PTPN6/ERRFI1/BMP4/MEN1/TAOK3/DAB2IP/DUSP5/DUSP6/SIRT3/CBLC/FOXO1/CNKSR3/CAMK2N1/ATF3/SPRY1/EFNA1/DAG1/PER1/DUSP8/C1QL4/NF1	24
BP	GO:0016311	dephosphorylation	51/1280	416/16568	0.000683169	0.0134297	INPP4A/WNK1/PPP2R5A/NUAK1/CDC14A/PPP1R15A/CDC25B/ELL/LHPP/MTMR4/PPM1H/PTPN6/PPP2R5D/CRY2/OCRL/BMP2/SGPP1/PPM1B/DUSP5/DUSP6/SSH2/IMPA2/RPRD1A/LMTK3/PTPRF/PRUNE1/CTDSPL/PTPRG/PSPH/CAMK2G/PTPN14/FARP1/PTPRK/SH3RF2/CDC25C/PPP1R35/PPM1K/DLC1/INPPL1/PPP2R3B/PTPN9/PPP1R3B/PTPRM/CTDSP2/DUSP8/PPP1CC/SEMA4D/PPP1R26/HTT/INPP5F/PDXP	51
BP	GO:0033500	carbohydrate homeostasis	31/1280	218/16568	0.000696885	0.0135983	MLXIPL/ICAM1/PCK2/SRF/STK11/FOXO3/CRY2/PCK1/FOXA2/NR1D1/SESN2/MEN1/RAB11FIP5/SESN3/SIDT2/FOXO1/HK1/CRTC2/LRP5/ENDOG/STAT3/SIN3A/FOXA3/INSR/C2CD2L/HECTD4/RPH3AL/PTCH1/KCNJ11/PIM3/MBD5	31
BP	GO:0042593	glucose homeostasis	31/1280	218/16568	0.000696885	0.0135983	MLXIPL/ICAM1/PCK2/SRF/STK11/FOXO3/CRY2/PCK1/FOXA2/NR1D1/SESN2/MEN1/RAB11FIP5/SESN3/SIDT2/FOXO1/HK1/CRTC2/LRP5/ENDOG/STAT3/SIN3A/FOXA3/INSR/C2CD2L/HECTD4/RPH3AL/PTCH1/KCNJ11/PIM3/MBD5	31
BP	GO:0030038	contractile actin filament bundle assembly	16/1280	85/16568	0.000710053	0.0137029	CLASP1/ASAP3/PXN/SLC9A1/TNFAIP1/SRF/CTGF/FHOD1/PHLDB2/BRAF/DLC1/SH3PXD2B/KCTD13/ARAP1/EVL/SRC	16
BP	GO:0043149	stress fiber assembly	16/1280	85/16568	0.000710053	0.0137029	CLASP1/ASAP3/PXN/SLC9A1/TNFAIP1/SRF/CTGF/FHOD1/PHLDB2/BRAF/DLC1/SH3PXD2B/KCTD13/ARAP1/EVL/SRC	16
BP	GO:1904029	regulation of cyclin-dependent protein kinase activity	16/1280	85/16568	0.000710053	0.0137029	PKD1/CDKN1B/CCND3/GADD45A/CCND2/CDKN1A/CDKN1C/MEN1/PSRC1/LATS2/CDC25C/CAMK2N1/PLK1/NR2F2/SERTAD1/SRC	16
BP	GO:0035162	embryonic hemopoiesis	7/1280	21/16568	0.000715206	0.0137029	GATA3/VEGFA/KMT2A/TAL1/GATA2/ZFPM1/PBX1	7
BP	GO:0043555	regulation of translation in response to stress	7/1280	21/16568	0.000715206	0.0137029	EIF2AK2/NCK2/EIF2AK1/PPP1R15A/RPS6KA1/EIF2AK4/SESN2	7
BP	GO:0090092	regulation of transmembrane receptor protein serine/threonine kinase signaling pathway	30/1280	209/16568	0.00072147	0.013773	HIPK2/NEO1/FSTL3/DNM2/LTBP4/SMAD7/FBXL15/MTMR4/STK11/BMP4/BMP2/CDKN1C/GDF15/MEN1/ACVR1B/NUMA1/INHBE/PDPK1/PRDM16/CYR61/GDF7/NOTCH1/PELO/DAB2/RBPMS/INHBB/CITED2/VASN/BCL9L/BMPR2	30
BP	GO:0007411	axon guidance	32/1280	228/16568	0.000724322	0.0137778	GAB2/NEO1/NTN4/SEMA3C/MEGF8/DVL1/GATA3/VEGFA/DOK4/KRAS/ERBB2/GRB7/EFNA3/GDF7/PRKCA/ENAH/ARHGAP35/VANGL2/EFNA1/PTK2/B3GNT2/LAMB2/DAG1/PTPRM/SPTBN2/B4GAT1/EPHB3/PTCH1/EVL/SRC/BMPR2/SHANK3	32
BP	GO:2000649	regulation of sodium ion transmembrane transporter activity	11/1280	47/16568	0.000729891	0.0137935	NEDD4L/DNM2/SLC9A1/SLC9A3R1/KLHL24/CAMK2D/ANK3/UTRN/CNKSR3/PCSK9/GLRX	11
BP	GO:0016055	Wnt signaling pathway	56/1280	469/16568	0.000730369	0.0137935	DVL2/CALCOCO1/CDK14/TLE2/LRP6/CSNK2A2/NLK/AXIN1/UBR5/DVL1/GATA3/SLC9A3R1/PTK7/AMOTL2/SDC1/BCL9/MAD2L2/STK11/FOXO3/EGR1/LRP1/BMP2/ZBED3/DAB2IP/NKD1/CELSR2/NOTCH1/PLCB3/LATS2/FOXO1/TCF7L1/DAB2/LRRK1/TNIK/FZD7/DVL3/LRP5/VANGL2/FZD5/AMOTL1/DAPK3/NXN/RARG/TNKS/RNF213/FZD4/DDIT3/FZD2/PLCB1/AP2A2/KREMEN1/MED12/BCL9L/FAM53B/AP2A1/SRC	56
BP	GO:0003206	cardiac chamber morphogenesis	20/1280	119/16568	0.000759016	0.0142835	PKP2/SEMA3C/SMAD7/PPP1R13L/GATA3/NSD2/SRF/BMP4/RARA/CYR61/NOTCH1/DHRS3/VANGL2/CITED2/HEG1/ZFPM1/FZD2/TBX1/RXRA/BMPR2	20
BP	GO:0001837	epithelial to mesenchymal transition	21/1280	128/16568	0.000785607	0.0147315	PHLDB1/LRP6/TCOF1/CLASP1/SMAD7/HPN/GCNT2/MAD2L2/SNAI1/BMP4/FOXA2/BMP2/DAB2IP/PHLDB2/NOTCH1/DAB2/SPRY1/VASN/EFNA1/DAG1/BCL9L	21
BP	GO:0031032	actomyosin structure organization	26/1280	173/16568	0.000797608	0.0149037	CNN2/CLASP1/ASAP3/PXN/SLC9A1/MYH9/SIX4/MYH14/TNFAIP1/SRF/CTGF/OBSL1/FHOD1/CDC42BPA/PHLDB2/ANKRD1/OBSCN/TTN/BRAF/DLC1/SH3PXD2B/KCTD13/ARAP1/EVL/MYO18A/SRC	26
BP	GO:0198738	cell-cell signaling by wnt	56/1280	471/16568	0.000808681	0.0150529	DVL2/CALCOCO1/CDK14/TLE2/LRP6/CSNK2A2/NLK/AXIN1/UBR5/DVL1/GATA3/SLC9A3R1/PTK7/AMOTL2/SDC1/BCL9/MAD2L2/STK11/FOXO3/EGR1/LRP1/BMP2/ZBED3/DAB2IP/NKD1/CELSR2/NOTCH1/PLCB3/LATS2/FOXO1/TCF7L1/DAB2/LRRK1/TNIK/FZD7/DVL3/LRP5/VANGL2/FZD5/AMOTL1/DAPK3/NXN/RARG/TNKS/RNF213/FZD4/DDIT3/FZD2/PLCB1/AP2A2/KREMEN1/MED12/BCL9L/FAM53B/AP2A1/SRC	56
BP	GO:0001890	placenta development	23/1280	146/16568	0.000811284	0.0150529	PKD1/DLX3/NCOA1/CDKN1B/PPARD/TFEB/STC2/SNAI1/CDKN1C/MEN1/CYR61/FZD5/CDX2/SPINT1/PTK2/JUNB/CEBPB/GATA2/NR2F2/ZFP36L1/RXRA/EPOR/BMPR2	23
BP	GO:0006470	protein dephosphorylation	34/1280	249/16568	0.000826119	0.0152745	PPP2R5A/NUAK1/CDC14A/PPP1R15A/CDC25B/LHPP/MTMR4/PPM1H/PTPN6/PPP2R5D/CRY2/PPM1B/DUSP5/DUSP6/SSH2/RPRD1A/PTPRF/CTDSPL/PTPRG/CAMK2G/PTPN14/PTPRK/CDC25C/PPM1K/DLC1/PPP2R3B/PTPN9/PPP1R3B/PTPRM/CTDSP2/DUSP8/PPP1CC/HTT/PDXP	34
BP	GO:0001501	skeletal system development	57/1280	482/16568	0.00083093	0.01531	PKD1/MBTD1/FOXN3/FGFR3/LRP6/TCOF1/GNA11/SIX4/ACD/AXIN1/MEGF8/HOXA1/HOXA3/SUFU/NSD2/SOX6/PTPN6/SRF/BBX/MEF2D/CTGF/SNAI1/BMP4/BMP2/THRA/CDKN1C/RARA/CHAD/NAB1/EPHA2/CYR61/CSRNP1/LRRK1/MMP14/ZNF385A/LRP5/TAL1/DHRS3/INPPL1/NAB2/RARG/SH3PXD2B/ANO6/FAM20C/ZFPM1/TBX1/MED12/JAG2/PBX1/INSIG1/IFT140/SEMA4D/COL27A1/SRC/HOXC6/HOXC4/BMPR2	57
BP	GO:0097485	neuron projection guidance	32/1280	230/16568	0.00084192	0.0154586	GAB2/NEO1/NTN4/SEMA3C/MEGF8/DVL1/GATA3/VEGFA/DOK4/KRAS/ERBB2/GRB7/EFNA3/GDF7/PRKCA/ENAH/ARHGAP35/VANGL2/EFNA1/PTK2/B3GNT2/LAMB2/DAG1/PTPRM/SPTBN2/B4GAT1/EPHB3/PTCH1/EVL/SRC/BMPR2/SHANK3	32
BP	GO:0010998	regulation of translational initiation by eIF2 alpha phosphorylation	5/1280	11/16568	0.000849796	0.0154956	EIF2AK2/NCK2/EIF2AK1/PPP1R15A/EIF2AK4	5
BP	GO:1990440	positive regulation of transcription from RNA polymerase II promoter in response to endoplasmic reticulum stress	5/1280	11/16568	0.000849796	0.0154956	MBTPS2/CREB3L1/ATF3/CEBPB/DDIT3	5
BP	GO:0070166	enamel mineralization	6/1280	16/16568	0.000855587	0.0155476	FOXO1/CNNM4/STIM1/FAM20C/TBX1/PPARA	6
BP	GO:0044089	positive regulation of cellular component biogenesis	57/1280	483/16568	0.000873334	0.0158157	PHLDB1/PPP2R5B/NCK2/ADGRL1/CLASP1/DNM2/PXN/ICAM1/CDC34/PALM/SMPD3/BMF/ERCC2/MED25/CDKN1B/SRF/VEGFA/SDC1/CTGF/CNOT1/CDC42EP1/BAIAP2L2/AJUBA/HIP1R/PSRC1/FHOD1/NUMA1/CLSTN3/IRF8/BCAS3/PHLDB2/ATM/CDC42EP2/MPP7/BCL2L11/PRKCA/BRAF/ARHGAP35/TAL1/CDC42EP5/NLGN2/CLSTN1/SYNPO/DAG1/SH3PXD2B/ULK1/MIEF2/JUN/CDC42EP4/EPHB3/FAF1/ARAP1/EVL/DYNC1H1/SRC/HTT/SPIRE2	57
BP	GO:0030850	prostate gland development	11/1280	48/16568	0.000881749	0.0158595	CDKN1B/STK11/BMP4/RARA/NOTCH1/HOXB13/AR/RARG/PLAG1/PTCH1/RXRA	11
BP	GO:0060563	neuroepithelial cell differentiation	11/1280	48/16568	0.000881749	0.0158595	USH1C/DLX3/SLC9A3R1/BMP2/EMX1/NOTCH1/FAM20C/SCRIB/JAG2/PDZD7/DLL1	11
BP	GO:0007088	regulation of mitotic nuclear division	24/1280	156/16568	0.000891648	0.0159775	TACC3/CDC14A/ATRX/AURKA/PPP1R9B/CDKN1B/MAD2L2/NEK2/OBSL1/EREG/BMP4/CDKN1C/NUMA1/RB1/ATM/CDC25C/LRP5/PLK1/DAPK3/BUB1/INSR/TNKS/SH2B1/PDXP	24
BP	GO:0045646	regulation of erythrocyte differentiation	10/1280	41/16568	0.000894356	0.0159775	RBFOX2/CDK6/FOXO3/ZFP36/ACVR1B/TAL1/STAT3/GATA2/ZFPM1/ZFP36L1	10
BP	GO:1901522	positive regulation of transcription from RNA polymerase II promoter involved in cellular response to chemical stimulus	8/1280	28/16568	0.000951903	0.0169484	NCOA1/VEGFA/CHD6/FOXA2/BMP2/SESN2/NOTCH1/RXRA	8
BP	GO:0070997	neuron death	40/1280	311/16568	0.0010029	0.0177965	HIPK2/ERBB3/SLC9A1/TYRO3/CDC34/SIX4/DNAJC5/GATA3/ATN1/NCOA7/CPEB4/KIF14/FOXO3/EGR1/CIT/LRP1/KRAS/SRPK2/RB1/PDPK1/MCL1/ATM/MAGI1/BCL2L11/BRAF/BTG2/ENDOG/DDIT4/STAT3/PCSK9/FOS/BCL2L1/CEBPB/DDIT3/JUN/TMEM259/NRBP2/PPARA/NF1/SYNGAP1	40
BP	GO:0014065	phosphatidylinositol 3-kinase signaling	20/1280	122/16568	0.00104624	0.0185035	ERBB3/PPP2R5B/TYRO3/GATA3/SLC9A3R1/PTPN6/PPARD/PIK3C2B/DAB2IP/IER3/ERBB2/PIP5K1A/PTK2/ZFP36L1/PIP5K1C/PRR5/SEMA4D/NF1/PDGFA/RGL2	20
BP	GO:0060349	bone morphogenesis	16/1280	88/16568	0.00104975	0.0185036	FOXN3/FGFR3/MEGF8/MEF2D/BMP4/RARA/NAB1/MMP14/LRP5/DHRS3/INPPL1/NAB2/RARG/INSIG1/COL27A1/BMPR2	16
BP	GO:0060412	ventricular septum morphogenesis	9/1280	35/16568	0.00106847	0.018771	SMAD7/NSD2/BMP4/NOTCH1/VANGL2/CITED2/ZFPM1/FZD2/BMPR2	9
BP	GO:0071695	anatomical structure maturation	23/1280	149/16568	0.00107816	0.0188785	FGFR3/NTN4/RFX3/AURKA/CDC25B/ERCC2/GATA3/FOXO3/CDKN1A/EREG/BMP2/CDKN1C/RB1/RERE/HOXB13/TAL1/RND1/DAG1/DDIT3/ANO6/FAM20C/SEMA4D/NF1	23
BP	GO:0043583	ear development	29/1280	206/16568	0.00119627	0.0208775	DVL2/USH1C/SIX4/HPN/HOXA1/DVL1/GATA3/SLC9A3R1/CDKN1B/PTK7/ECE1/BMP4/BMP2/SHROOM2/NOTCH1/FREM2/BCL2L11/VANGL2/GATA2/FZD2/SCRIB/USH1G/TBX1/JAG2/INSIG1/BCR/PDZD7/DLL1/CEBPD	29
BP	GO:0097193	intrinsic apoptotic signaling pathway	37/1280	284/16568	0.00120473	0.020956	PLAUR/DAPK2/USP28/HIPK2/NCK2/PPP1R15A/TRIB3/BMF/BBC3/SLC9A3R1/ZNF346/SELENOK/STK11/TNFRSF10B/SNAI1/CDKN1A/PLAGL2/SGPP1/CHAC1/DAB2IP/PML/EPHA2/MCL1/ACKR3/ATM/BCL2L11/CREB3L1/ZNF385A/SYVN1/MELK/DDIT4/BCL2L1/CEBPB/PHLDA3/DDIT3/SRC/PRKDC	37
BP	GO:0032365	intracellular lipid transport	8/1280	29/16568	0.00122653	0.0210906	SYT7/LRP6/ACACB/ABCA2/LDLR/PRKAB2/ABCA1/PCSK9	8
BP	GO:0090504	epiboly	8/1280	29/16568	0.00122653	0.0210906	CLASP1/MEGF8/HBEGF/RREB1/AJUBA/CYR61/PHLDB2/ARHGAP35	8
BP	GO:1902893	regulation of pri-miRNA transcription from RNA polymerase II promoter	8/1280	29/16568	0.00122653	0.0210906	YY1/PPARD/SRF/BMP2/STAT3/FOS/JUN/PPARA	8
BP	GO:0032366	intracellular sterol transport	6/1280	17/16568	0.0012364	0.0210906	SYT7/LRP6/ABCA2/LDLR/ABCA1/PCSK9	6
BP	GO:0032367	intracellular cholesterol transport	6/1280	17/16568	0.0012364	0.0210906	SYT7/LRP6/ABCA2/LDLR/ABCA1/PCSK9	6
BP	GO:0042249	establishment of planar polarity of embryonic epithelium	6/1280	17/16568	0.0012364	0.0210906	DVL2/DVL1/PTK7/DVL3/VANGL2/FZD2	6
BP	GO:0060350	endochondral bone morphogenesis	11/1280	50/16568	0.00126424	0.0214961	FGFR3/MEF2D/BMP4/RARA/NAB1/MMP14/INPPL1/NAB2/RARG/COL27A1/BMPR2	11
BP	GO:1902903	regulation of supramolecular fiber organization	38/1280	295/16568	0.00128644	0.0218034	NCK2/CLASP1/ASAP3/PXN/SLC9A1/ICAM1/SH3BP1/CDKN1B/CTGF/CIT/EML2/CDC42EP1/BAIAP2L2/LDLR/HIP1R/PSRC1/FHOD1/FCHSD2/NUMA1/KATNB1/SSH2/PRUNE1/PHLDB2/CDC42EP2/BRAF/ARHGAP35/DLC1/CDC42EP5/SYNPO/SPTBN2/SH3PXD2B/CDC42EP4/MYADM/ARAP1/EVL/SPIRE2/PDXP/SHANK3	38
BP	GO:0034505	tooth mineralization	7/1280	23/16568	0.00131515	0.0220778	FOXO1/CNNM4/STIM1/FAM20C/BCOR/TBX1/PPARA	7
BP	GO:0051647	nucleus localization	7/1280	23/16568	0.00131515	0.0220778	SYNE2/SLC9A3R1/DOCK7/FHOD1/BIN1/HOOK3/PTK2	7
BP	GO:0060444	branching involved in mammary gland duct morphogenesis	7/1280	23/16568	0.00131515	0.0220778	AREG/KDM5B/PML/EPHA2/LRP5/AR/SRC	7
BP	GO:0019048	modulation by virus of host morphology or physiology	9/1280	36/16568	0.00132829	0.0221577	EIF2AK2/HIPK2/EIF2AK4/BCL2L11/INSR/BCL2L1/DAG1/SCRIB/RXRA	9
BP	GO:0038066	p38MAPK cascade	9/1280	36/16568	0.00132829	0.0221577	GADD45B/SASH1/VEGFA/GADD45A/BMP2/ZFP36/DAB2IP/PER1/ZFP36L1	9
BP	GO:0032970	regulation of actin filament-based process	41/1280	326/16568	0.00135171	0.0224774	PKP2/CNN2/NCK2/CLASP1/ASAP3/PXN/SLC9A1/ICAM1/SH3BP1/MYH9/CTGF/CIT/LRP1/AKAP9/CDC42EP1/BAIAP2L2/HIP1R/FHOD1/FCHSD2/SSH2/BCAS3/PHLDB2/CAMK2D/CDC42EP2/BRAF/ARHGAP35/VANGL2/DLC1/CDC42EP5/DAPK3/SYNPO/SPTBN2/SH3PXD2B/CDC42EP4/MYADM/ARAP1/EVL/PDGFA/SPIRE2/PDXP/SHANK3	41
BP	GO:0021692	cerebellar Purkinje cell layer morphogenesis	5/1280	12/16568	0.00136445	0.0226182	RORA/HERC1/KIF14/SPTBN2/DLL1	5
BP	GO:0048705	skeletal system morphogenesis	29/1280	208/16568	0.0013924	0.022972	PKD1/FOXN3/FGFR3/SIX4/AXIN1/MEGF8/HOXA1/HOXA3/MEF2D/CTGF/BMP4/THRA/RARA/CHAD/NAB1/CSRNP1/MMP14/LRP5/DHRS3/INPPL1/NAB2/RARG/SH3PXD2B/TBX1/MED12/INSIG1/IFT140/COL27A1/BMPR2	29
BP	GO:0003231	cardiac ventricle development	19/1280	116/16568	0.00139448	0.022972	PKP2/SEMA3C/DNM2/SMAD7/PPP1R13L/GATA3/SUFU/NSD2/PTK7/BMP4/CYR61/NOTCH1/VANGL2/CITED2/HEG1/ZFPM1/FZD2/RXRA/BMPR2	19
BP	GO:0048708	astrocyte differentiation	13/1280	66/16568	0.00141637	0.0232601	CDK6/SOX6/LRP1/BMP2/LDLR/KRAS/BIN1/NOTCH1/TAL1/STAT3/LAMB2/NF1/DLL1	13
BP	GO:0001938	positive regulation of endothelial cell proliferation	14/1280	74/16568	0.00142162	0.0232742	PRKD2/VEGFA/F3/PGF/NR4A1/BMP4/BMP2/PRKCA/STAT3/VEGFB/JUN/NF1/BMPR2/ZNF580	14
BP	GO:0051402	neuron apoptotic process	30/1280	218/16568	0.0014338	0.023401	HIPK2/ERBB3/TYRO3/CDC34/SIX4/DNAJC5/GATA3/ATN1/CPEB4/KIF14/FOXO3/CIT/LRP1/KRAS/SRPK2/RB1/PDPK1/MCL1/ATM/BCL2L11/BRAF/BTG2/PCSK9/BCL2L1/CEBPB/DDIT3/JUN/NRBP2/NF1/SYNGAP1	30
BP	GO:0051783	regulation of nuclear division	26/1280	180/16568	0.00144092	0.0234448	TACC3/CDC14A/ATRX/AURKA/PPP1R9B/CDKN1B/MAD2L2/NEK2/OBSL1/EREG/BMP4/CDKN1C/NUMA1/RB1/ATM/CDC25C/LRP5/PLK1/DAPK3/BUB1/INSR/TNKS/SH2B1/PLCB1/PIWIL2/PDXP	26
BP	GO:0110053	regulation of actin filament organization	31/1280	228/16568	0.00146818	0.0238152	NCK2/CLASP1/ASAP3/PXN/SLC9A1/ICAM1/SH3BP1/CTGF/CIT/CDC42EP1/BAIAP2L2/HIP1R/FHOD1/FCHSD2/SSH2/PHLDB2/CDC42EP2/BRAF/ARHGAP35/DLC1/CDC42EP5/SYNPO/SPTBN2/SH3PXD2B/CDC42EP4/MYADM/ARAP1/EVL/SPIRE2/PDXP/SHANK3	31
BP	GO:0040013	negative regulation of locomotion	35/1280	268/16568	0.00154398	0.0249681	PKP2/CLASP1/SMAD7/GATA3/SLC9A3R1/PPARD/SRF/MIIP/LRP1/STARD13/DAB2IP/MAP2K5/PML/CERS2/PTPRG/PHLDB2/NOTCH1/PTPRK/BRAF/CITED2/DLC1/TP53INP1/STAT3/TRIB1/DAG1/PTPRM/RNF41/PLCB1/CCDC125/NR2F2/BCR/ARID2/EVL/NF1/ADGRG1	35
BP	GO:0003205	cardiac chamber development	23/1280	153/16568	0.00154927	0.0249773	PKP2/SEMA3C/DNM2/SMAD7/PPP1R13L/GATA3/SUFU/NSD2/PTK7/SRF/BMP4/RARA/CYR61/NOTCH1/DHRS3/VANGL2/CITED2/HEG1/ZFPM1/FZD2/TBX1/RXRA/BMPR2	23
BP	GO:0048839	inner ear development	26/1280	181/16568	0.00156208	0.0251072	DVL2/USH1C/SIX4/HPN/HOXA1/DVL1/GATA3/SLC9A3R1/CDKN1B/PTK7/BMP4/BMP2/NOTCH1/FREM2/VANGL2/GATA2/FZD2/SCRIB/USH1G/TBX1/JAG2/INSIG1/BCR/PDZD7/DLL1/CEBPD	26
BP	GO:0045445	myoblast differentiation	15/1280	83/16568	0.0015835	0.0252978	IFRD1/MBNL3/PPARD/SRF/SDC1/BMP4/BTG1/RB1/NOTCH1/ANKRD1/HINFP/DDIT3/PLCB1/ZFP36L1/DLL1	15
BP	GO:0048145	regulation of fibroblast proliferation	15/1280	83/16568	0.0015835	0.0252978	FOSL2/MED25/CDK6/ZMIZ1/CDKN1A/EREG/DAB2IP/PML/TP53INP1/PAWR/JUN/C1QL4/NF1/PDGFA/PRKDC	15
BP	GO:0001952	regulation of cell-matrix adhesion	17/1280	100/16568	0.00161	0.0256436	CLASP1/SLC9A1/CDK6/VEGFA/BCL6/BCAS3/MINK1/PHLDB2/CASK/UTRN/MMP14/DLC1/DAPK3/PTK2/DAG1/NF1/SRC	17
BP	GO:0006006	glucose metabolic process	27/1280	191/16568	0.00163054	0.025774	H6PD/DGAT2/RORA/ACACB/PCK2/PPARD/PCK1/FOXA2/NR1D1/SESN2/SIK1/WDTC1/DGKQ/FOXO1/HK1/SLC45A3/CRTC2/LRP5/ATF3/INPPL1/MIDN/INSR/HECTD4/PPP1R3B/PPARA/KCNJ11/SRC	27
BP	GO:0035329	hippo signaling	9/1280	37/16568	0.00163666	0.025774	DVL2/WWC3/WWC1/AMOTL2/AMOT/AJUBA/LATS2/WWC2/AMOTL1	9
BP	GO:0045197	establishment or maintenance of epithelial cell apical/basal polarity	9/1280	37/16568	0.00163666	0.025774	MYO9A/LRCH4/SH3BP1/LIN7B/SLC9A3R1/PTK7/VANGL2/CDX2/SCRIB	9
BP	GO:0001822	kidney development	34/1280	259/16568	0.00163768	0.025774	PKD1/FSTL3/NOTCH3/SIX4/SMAD7/GATA3/VEGFA/SDC1/PGF/EGR1/KCNJ8/BMP4/BMP2/GLIS2/MPST/CDKN1C/LAMA5/RARA/PLCE1/FRAS1/NOTCH1/BCL2L11/VANGL2/SPRY1/PCSK9/MTSS1/LAMB2/OVOL1/IRX3/PBX1/PTCH1/NF1/PDGFA/DLL1	34
BP	GO:0050679	positive regulation of epithelial cell proliferation	24/1280	163/16568	0.00165531	0.0259742	PRKD2/HPN/VEGFA/KDM5B/F3/PGF/NR4A1/RREB1/BMP4/BMP2/MAP2K5/ERBB2/NOTCH1/PRKCA/FZD7/STAT3/AR/VEGFB/JUN/IQGAP3/TBX1/NF1/BMPR2/ZNF580	24
BP	GO:0035601	protein deacylation	18/1280	109/16568	0.00167403	0.0261901	AKAP8L/ARID4A/MTA3/FRY/BAZ2A/PRKD2/VEGFA/BCL6/PHF21A/JDP2/SIRT3/CAMK2D/HDAC11/SAP30L/SIN3A/CHD3/PER1/MTA1	18
BP	GO:0035265	organ growth	22/1280	145/16568	0.00171781	0.0267959	WWC3/FGFR3/ACACB/SLC6A4/WWC1/RARA/PIM1/DUSP6/NOTCH1/LATS2/WWC2/BCL2L11/SORBS2/AR/PTK2/RARG/HEG1/PLAG1/RXRA/ARID2/COL27A1/DLL1	22
BP	GO:0060561	apoptotic process involved in morphogenesis	7/1280	24/16568	0.00173421	0.0268954	CYR61/NOTCH1/BCL2L11/LRP5/FZD5/SCRIB/JAG2	7
BP	GO:0000185	activation of MAPKKK activity	6/1280	18/16568	0.00173436	0.0268954	GADD45B/GADD45A/TRAF7/DAB2IP/MINK1/TNIK	6
BP	GO:0048562	embryonic organ morphogenesis	36/1280	280/16568	0.00175721	0.02717	DVL2/USH1C/HIPK2/SIX4/AXIN1/MEGF8/HPN/HOXA1/HOXA3/DVL1/GATA3/SUFU/SLC9A3R1/PTK7/SRF/ID2/BMP4/EPHA2/NOTCH1/MMP14/VANGL2/FZD5/EFNA1/RARG/GATA2/FZD2/SCRIB/USH1G/TBX1/MED12/INSIG1/BCR/PDZD7/IFT140/HOXC4/DLL1	36
BP	GO:0051058	negative regulation of small GTPase mediated signal transduction	11/1280	52/16568	0.00177345	0.0272616	SH3BP1/TNFAIP1/BCL6/DAB2IP/ARHGAP35/SPRY1/DLC1/KCTD13/CCDC125/NF1/SYNGAP1	11
BP	GO:0060113	inner ear receptor cell differentiation	11/1280	52/16568	0.00177345	0.0272616	USH1C/SLC9A3R1/BMP4/NOTCH1/VANGL2/FZD2/SCRIB/USH1G/JAG2/PDZD7/DLL1	11
BP	GO:0048144	fibroblast proliferation	15/1280	84/16568	0.00179295	0.0274815	FOSL2/MED25/CDK6/ZMIZ1/CDKN1A/EREG/DAB2IP/PML/TP53INP1/PAWR/JUN/C1QL4/NF1/PDGFA/PRKDC	15
BP	GO:0042552	myelination	18/1280	110/16568	0.00186033	0.0283499	ADAM22/ATRN/ERCC2/CNTNAP1/QKI/KIF14/MYRF/RARA/NAB1/ERBB2/PARD3/MARVELD1/NAB2/CMTM8/RARG/DAG1/NF1/SCN8A	18
BP	GO:0098732	macromolecule deacylation	18/1280	110/16568	0.00186033	0.0283499	AKAP8L/ARID4A/MTA3/FRY/BAZ2A/PRKD2/VEGFA/BCL6/PHF21A/JDP2/SIRT3/CAMK2D/HDAC11/SAP30L/SIN3A/CHD3/PER1/MTA1	18
BP	GO:0043523	regulation of neuron apoptotic process	27/1280	193/16568	0.00190099	0.0288863	HIPK2/ERBB3/TYRO3/CDC34/SIX4/DNAJC5/GATA3/CPEB4/KIF14/FOXO3/LRP1/KRAS/SRPK2/PDPK1/MCL1/ATM/BCL2L11/BRAF/BTG2/PCSK9/BCL2L1/CEBPB/DDIT3/JUN/NRBP2/NF1/SYNGAP1	27
BP	GO:0001953	negative regulation of cell-matrix adhesion	8/1280	31/16568	0.00196303	0.0296586	BCL6/BCAS3/PHLDB2/CASK/MMP14/DLC1/NF1/SRC	8
BP	GO:0030513	positive regulation of BMP signaling pathway	8/1280	31/16568	0.00196303	0.0296586	NEO1/FBXL15/BMP4/NUMA1/CYR61/NOTCH1/PELO/BMPR2	8
BP	GO:0032924	activin receptor signaling pathway	9/1280	38/16568	0.00199985	0.0301288	FSTL3/SMAD7/TGIF2/MEN1/ACVR1B/GDF7/INHBB/CITED2/BMPR2	9
BP	GO:0018108	peptidyl-tyrosine phosphorylation	44/1280	364/16568	0.00203272	0.030537	DVL2/EIF2AK2/TNK2/ERBB3/FGFR3/PPP2R5B/TESK2/NCK2/ICAM1/TYRO3/IL11/CSK/RIPK2/UNC119/AREG/PTPN6/VEGFA/HBEGF/ERRFI1/STK11/CNTRL/EREG/MAP2K5/ERBB2/CBLC/EPHA2/DGKQ/MERTK/LRRK1/TTN/ZFYVE28/MELK/STAT3/EFNA1/PTK2/INSR/CLK3/EPHB3/BCR/SEMA4D/EPHB4/SRC/PDGFA/INPP5F	44
BP	GO:0097201	negative regulation of transcription from RNA polymerase II promoter in response to stress	5/1280	13/16568	0.00207698	0.0309637	NCK2/PPP1R15A/BAG3/CITED2/JUN	5
BP	GO:1901201	regulation of extracellular matrix assembly	5/1280	13/16568	0.00207698	0.0309637	PHLDB1/CLASP1/PHLDB2/NOTCH1/DAG1	5
BP	GO:0043433	negative regulation of DNA binding transcription factor activity	21/1280	138/16568	0.00208237	0.0309637	SMAD7/SUFU/ID2/MAD2L2/FOXA2/GLIS2/EIF2AK4/MAP3K10/MEN1/BHLHE40/DAB2IP/PIM1/MAP2K5/RB1/SIK1/CEBPG/NFKBID/TRIB1/DDIT3/PTCH1/PELI1	21
BP	GO:1901185	negative regulation of ERBB signaling pathway	11/1280	53/16568	0.00208454	0.0309637	EPN1/ERBB3/RNF126/HBEGF/ERRFI1/EREG/DAB2IP/ERBB2/CBLC/ZFYVE28/SPRY1	11
BP	GO:0034976	response to endoplasmic reticulum stress	35/1280	273/16568	0.00211901	0.0313754	MBTPS2/EIF2AK2/USP13/PPP2R5B/NCK2/PPP1R15A/EDEM2/TRIB3/BFAR/FKBP14/RASGRF2/STC2/SELENOK/TNFRSF10B/EIF2AK4/CHAC1/SESN2/UBAC2/DAB2IP/TLN1/PML/BCL2L11/CREB3L1/SYVN1/ATF3/ANKZF1/CREBRF/TMUB1/CEBPB/DDIT3/CTDSP2/JUN/TMEM259/DZIP3/RNF5	35
BP	GO:0007219	Notch signaling pathway	24/1280	166/16568	0.00212413	0.0313754	EPN1/NOTCH3/CBFA2T2/DTX2/POFUT1/NKAP/CDK6/ZMIZ1/DTX4/CDKN1B/BCL6/SNAI1/BMP2/CHAC1/NOTCH1/MMP14/STAT3/RFNG/GATA2/MAML2/JAG2/MIB2/DLL1/NEURL1B	24
BP	GO:0001503	ossification	44/1280	365/16568	0.00214357	0.0314156	FGFR3/FSTL3/ERCC2/CDK6/FBXL15/SUFU/AREG/MEF2D/CTGF/SNAI1/BMP4/BMP2/THRA/JUND/MEN1/NAB1/EPHA2/CYR61/TUFT1/NOTCH1/MMP14/CREB3L1/LRP5/DHRS3/INPPL1/NAB2/PTK2/FASN/JUNB/CEBPB/ZHX3/SH3PXD2B/ANO6/FAM20C/BCOR/KREMEN1/ZBTB40/PBX1/PTCH1/SEMA4D/NBR1/NF1/BMPR2/CEBPD	44
BP	GO:0007569	cell aging	16/1280	94/16568	0.00215034	0.0314156	MNT/NUAK1/YPEL3/ICAM1/CDK6/ZMIZ1/FOXM1/SRF/BCL6/ID2/CDKN1A/KRAS/PML/ATM/PAWR/PRKDC	16
BP	GO:1901184	regulation of ERBB signaling pathway	16/1280	94/16568	0.00215034	0.0314156	PLAUR/EPN1/ERBB3/RNF126/NCK2/HBEGF/ERRFI1/EREG/HIP1R/DAB2IP/ERBB2/CBLC/ZFYVE28/SPRY1/ARAP1/MVB12B	16
BP	GO:0061515	myeloid cell development	12/1280	61/16568	0.00215655	0.0314156	ARID4A/ERCC2/SOX6/PTPN6/SRF/BCL6/LRRK1/ZNF385A/TAL1/FAM20C/ZFPM1/SRC	12
BP	GO:0072583	clathrin-dependent endocytosis	12/1280	61/16568	0.00215655	0.0314156	TNK2/UNC119/DENND1A/HIP1R/DAB2/NLGN2/SCRIB/AP2A2/PIP5K1C/AP2A1/DLL1/INPP5F	12
BP	GO:0045765	regulation of angiogenesis	31/1280	234/16568	0.00222191	0.0322788	TNFRSF12A/ADGRA2/HIPK2/PRKD2/SASH1/VEGFA/F3/PGF/AMOT/ADM2/STARD13/BTG1/DAB2IP/MAP2K5/PML/ERBB2/EPHA2/HSPG2/EFNA3/NOTCH1/PDE3B/PRKCA/STIM1/STAT3/EFNA1/PTPRM/VEGFB/GATA2/FOXO4/NF1/DLL1	31
BP	GO:0006469	negative regulation of protein kinase activity	32/1280	244/16568	0.00224113	0.0323311	WNK1/LRP6/GADD45B/TRIB3/DVL1/CDKN1B/PTPN6/ERRFI1/GADD45A/PKN1/CDKN1A/BMP4/CDKN1C/MEN1/TAOK3/CHAD/DAB2IP/DUSP5/DUSP6/RB1/PDPK1/CBLC/LATS2/ZFYVE28/LRP5/CAMK2N1/SPRY1/PLK1/TRIB1/DUSP8/NR2F2/NF1	32
BP	GO:0003309	type B pancreatic cell differentiation	7/1280	25/16568	0.00224997	0.0323311	RFX3/CDK6/BMP4/MEN1/PDPK1/SIDT2/DLL1	7
BP	GO:0040001	establishment of mitotic spindle localization	7/1280	25/16568	0.00224997	0.0323311	CLASP1/CENPA/CDK5RAP2/NUMA1/SPRY1/SAPCD2/HTT	7
BP	GO:0060037	pharyngeal system development	7/1280	25/16568	0.00224997	0.0323311	SIX4/GATA3/ECE1/BMP4/TBX1/PTCH1/BMPR2	7
BP	GO:0021782	glial cell development	15/1280	86/16568	0.00228148	0.0324821	ADAM22/ERCC2/CDK6/CNTNAP1/LRP1/MYRF/LDLR/KRAS/PARD3/HDAC11/LAMB2/DAG1/MED12/NF1/DLL1	15
BP	GO:0010862	positive regulation of pathway-restricted SMAD protein phosphorylation	10/1280	46/16568	0.00228505	0.0324821	BMP4/BMP2/GDF15/ACVR1B/INHBE/GDF7/DAB2/RBPMS/INHBB/BMPR2	10
BP	GO:0046580	negative regulation of Ras protein signal transduction	10/1280	46/16568	0.00228505	0.0324821	TNFAIP1/BCL6/DAB2IP/ARHGAP35/SPRY1/DLC1/KCTD13/CCDC125/NF1/SYNGAP1	10
BP	GO:0090102	cochlea development	10/1280	46/16568	0.00228505	0.0324821	DVL2/HPN/HOXA1/DVL1/GATA3/PTK7/VANGL2/GATA2/FZD2/TBX1	10
BP	GO:0030335	positive regulation of cell migration	49/1280	419/16568	0.00234325	0.0332202	ADGRA2/DAPK2/RIPOR1/SYNE2/MYLK/CLASP1/SEMA3C/ICAM1/MADCAM1/PRKD2/GATA3/GCNT2/SASH1/VEGFA/HBEGF/SELENOK/DOCK7/F3/PGF/SNAI1/RREB1/BMP4/BMP2/ACVR1B/DAB2IP/BCAS3/GRB7/CYR61/ACKR3/NOTCH1/DAB2/PRKCA/MMP14/AMOTL1/DAPK3/PTK2/INSR/VEGFB/ANO6/JUN/MYADM/FOXO4/FAM110C/SHTN1/SEMA4D/SRC/PDGFA/BMPR2/ZNF580	49
BP	GO:0003323	type B pancreatic cell development	6/1280	19/16568	0.00237078	0.0332537	RFX3/CDK6/BMP4/PDPK1/SIDT2/DLL1	6
BP	GO:0007097	nuclear migration	6/1280	19/16568	0.00237078	0.0332537	SYNE2/SLC9A3R1/DOCK7/FHOD1/HOOK3/PTK2	6
BP	GO:0035024	negative regulation of Rho protein signal transduction	6/1280	19/16568	0.00237078	0.0332537	TNFAIP1/BCL6/ARHGAP35/DLC1/KCTD13/CCDC125	6
BP	GO:0061162	establishment of monopolar cell polarity	6/1280	19/16568	0.00237078	0.0332537	MYO9A/SH3BP1/GBF1/SLC9A3R1/PTK7/SCRIB	6
BP	GO:0018212	peptidyl-tyrosine modification	44/1280	367/16568	0.00238112	0.0333105	DVL2/EIF2AK2/TNK2/ERBB3/FGFR3/PPP2R5B/TESK2/NCK2/ICAM1/TYRO3/IL11/CSK/RIPK2/UNC119/AREG/PTPN6/VEGFA/HBEGF/ERRFI1/STK11/CNTRL/EREG/MAP2K5/ERBB2/CBLC/EPHA2/DGKQ/MERTK/LRRK1/TTN/ZFYVE28/MELK/STAT3/EFNA1/PTK2/INSR/CLK3/EPHB3/BCR/SEMA4D/EPHB4/SRC/PDGFA/INPP5F	44
BP	GO:0072001	renal system development	35/1280	275/16568	0.0023962	0.033433	PKD1/FSTL3/NOTCH3/SIX4/SMAD7/GATA3/VEGFA/SDC1/PGF/EGR1/KCNJ8/BMP4/BMP2/GLIS2/MPST/CDKN1C/LAMA5/RARA/PLCE1/FRAS1/NOTCH1/BCL2L11/VANGL2/SPRY1/PCSK9/MTSS1/LAMB2/OVOL1/IRX3/PBX1/PTCH1/IFT140/NF1/PDGFA/DLL1	35
BP	GO:0051348	negative regulation of transferase activity	43/1280	357/16568	0.0024289	0.0338	WNK1/PPP2R5A/LRP6/GADD45B/TRIB3/SMAD7/CSK/DVL1/CDKN1B/PTPN6/ERRFI1/MAD2L2/GADD45A/PKN1/CDK2/CDKN1A/BMP4/FOXA2/ZFP36/AJUBA/CDKN1C/MEN1/TAOK3/CHAD/DAB2IP/DUSP5/DUSP6/RB1/PIF1/PDPK1/CBLC/LATS2/ZFYVE28/LRP5/CAMK2N1/SPRY1/PLK1/MIDN/TRIB1/DUSP8/NR2F2/NF1/SRC	43
BP	GO:0001893	maternal placenta development	8/1280	32/16568	0.00244275	0.0338148	PPARD/STC2/MEN1/JUNB/NR2F2/RXRA/EPOR/BMPR2	8
BP	GO:0043276	anoikis	8/1280	32/16568	0.00244275	0.0338148	DAPK2/BMF/STK11/SIK1/MCL1/NOTCH1/PTK2/SRC	8
BP	GO:0032956	regulation of actin cytoskeleton organization	36/1280	286/16568	0.0025309	0.0349435	NCK2/CLASP1/ASAP3/PXN/SLC9A1/ICAM1/SH3BP1/CTGF/CIT/LRP1/CDC42EP1/BAIAP2L2/HIP1R/FHOD1/FCHSD2/SSH2/BCAS3/PHLDB2/CDC42EP2/BRAF/ARHGAP35/VANGL2/DLC1/CDC42EP5/DAPK3/SYNPO/SPTBN2/SH3PXD2B/CDC42EP4/MYADM/ARAP1/EVL/PDGFA/SPIRE2/PDXP/SHANK3	36
BP	GO:0045682	regulation of epidermis development	14/1280	79/16568	0.00270432	0.0371008	PRKCH/PPARD/ERRFI1/BMP4/ZFP36/NUMA1/NAB1/NOTCH1/NAB2/MAFF/ZFP36L1/PTCH1/MAFG/DLL1	14
BP	GO:0051055	negative regulation of lipid biosynthetic process	10/1280	47/16568	0.00270536	0.0371008	TRIB3/SCAP/STK11/SNAI1/BMP2/SLC27A1/SIK1/WDTC1/INSIG1/PDGFA	10
BP	GO:0031667	response to nutrient levels	49/1280	422/16568	0.00270819	0.0371008	GIPR/CLEC16A/RIPOR1/EIF2AK2/ACACB/NCOA1/ICAM1/WDR59/SLC6A4/PPARD/SRF/STC2/CPEB4/FOXO3/PCK1/CDKN1A/FOXA2/ZFP36/EIF2AK4/LDLR/SESN2/RARA/PIK3C2B/SLC38A2/PIM1/SSTR1/CYP1A1/BCAS3/PSPH/SLC39A4/ALAD/SESN3/FOXO1/ATF3/INHBB/ABCA1/TMEM135/PCSK9/FOXA3/DDIT3/ULK1/JUN/FOXO4/PPARA/SLC38A3/SRC/ATG9A/BMPR2/EHMT2	49
BP	GO:0051146	striated muscle cell differentiation	32/1280	247/16568	0.0027207	0.0371758	SLC9A1/MYH9/SIX4/NFATC2/DMPK/SOX6/SRF/VEGFA/TANC1/SDC1/BCL9/OBSL1/BMP4/BMP2/THRA/GDF15/RARA/KDM6B/KRAS/RB1/SIK1/NOTCH1/ANKRD1/OBSCN/SORBS2/TTN/FZD7/MMP14/MYORG/TBX1/RXRA/DLL1	32
BP	GO:0000226	microtubule cytoskeleton organization	53/1280	465/16568	0.00277104	0.0377662	MARK4/PKD1/TACC3/PHLDB1/RNF19A/TUBG2/SYNE2/CLASP1/CDC14A/ATRX/AURKA/TPX2/RASSF7/MYH9/AXIN1/DVL1/CDKN1B/CENPA/DOCK7/GADD45A/MAP7D1/NEK2/CDK2/OBSL1/EML2/AKAP9/TUBGCP6/PSRC1/CDK5RAP2/NUMA1/KATNB1/BCAS3/CEP131/PRUNE1/PHLDB2/CCDC120/BRSK1/SPRY1/CEP57/PLK1/NCKAP5L/CDK2AP2/HOOK3/PTK2/CHD3/TNKS/DAG1/CKAP5/DNHD1/SAPCD2/DYNC1H1/HTT/SPIRE2	53
BP	GO:0042471	ear morphogenesis	18/1280	114/16568	0.00278952	0.0378374	DVL2/USH1C/SIX4/HPN/HOXA1/DVL1/GATA3/SLC9A3R1/PTK7/VANGL2/GATA2/FZD2/SCRIB/USH1G/TBX1/INSIG1/BCR/PDZD7	18
BP	GO:0071901	negative regulation of protein serine/threonine kinase activity	19/1280	123/16568	0.00279058	0.0378374	WNK1/LRP6/CDKN1B/PTPN6/CDKN1A/BMP4/CDKN1C/MEN1/DAB2IP/DUSP5/DUSP6/CBLC/LATS2/LRP5/SPRY1/PLK1/DUSP8/NR2F2/NF1	19
BP	GO:0090398	cellular senescence	11/1280	55/16568	0.00283957	0.0384032	NUAK1/YPEL3/CDK6/SRF/BCL6/ID2/CDKN1A/KRAS/PML/PAWR/PRKDC	11
BP	GO:0001958	endochondral ossification	7/1280	26/16568	0.00287638	0.0384098	FGFR3/MEF2D/BMP4/NAB1/MMP14/INPPL1/NAB2	7
BP	GO:0010719	negative regulation of epithelial to mesenchymal transition	7/1280	26/16568	0.00287638	0.0384098	SMAD7/HPN/MAD2L2/FOXA2/DAB2IP/VASN/EFNA1	7
BP	GO:0014044	Schwann cell development	7/1280	26/16568	0.00287638	0.0384098	ADAM22/CNTNAP1/PARD3/LAMB2/DAG1/MED12/NF1	7
BP	GO:0036075	replacement ossification	7/1280	26/16568	0.00287638	0.0384098	FGFR3/MEF2D/BMP4/NAB1/MMP14/INPPL1/NAB2	7
BP	GO:0051294	establishment of spindle orientation	7/1280	26/16568	0.00287638	0.0384098	CLASP1/CENPA/CDK5RAP2/NUMA1/SPRY1/SAPCD2/HTT	7
BP	GO:0048738	cardiac muscle tissue development	26/1280	189/16568	0.00288726	0.038458	PKP2/ERBB3/SLC9A1/SMAD7/PPP1R13L/SOX6/SRF/VEGFA/OBSL1/BMP4/BMP2/RARA/KDM6B/PIM1/SIK1/NOTCH1/ANKRD1/JPH2/SORBS2/TTN/FZD7/HEG1/ZFPM1/RXRA/ARID2/DLL1	26
BP	GO:1901342	regulation of vasculature development	33/1280	258/16568	0.00289721	0.0384936	TNFRSF12A/ADGRA2/HIPK2/PRKD2/SASH1/VEGFA/F3/PGF/EGR1/BMP4/AMOT/ADM2/STARD13/BTG1/DAB2IP/MAP2K5/PML/ERBB2/EPHA2/HSPG2/EFNA3/NOTCH1/PDE3B/PRKCA/STIM1/STAT3/EFNA1/PTPRM/VEGFB/GATA2/FOXO4/NF1/DLL1	33
BP	GO:0045668	negative regulation of osteoblast differentiation	9/1280	40/16568	0.00291769	0.0386686	CDK6/SUFU/AREG/MEN1/NOTCH1/LRP5/PTCH1/SEMA4D/NBR1	9
BP	GO:0061614	pri-miRNA transcription from RNA polymerase II promoter	8/1280	33/16568	0.00300955	0.0395884	YY1/PPARD/SRF/BMP2/STAT3/FOS/JUN/PPARA	8
BP	GO:0097009	energy homeostasis	8/1280	33/16568	0.00300955	0.0395884	MLXIPL/ACACB/CRTC3/FOXO1/STAT3/NR1D2/METRNL/DLL1	8
BP	GO:0098751	bone cell development	8/1280	33/16568	0.00300955	0.0395884	PTPN6/SRF/LRRK1/ZNF385A/TAL1/FAM20C/ZFPM1/SRC	8
BP	GO:2000651	positive regulation of sodium ion transmembrane transporter activity	5/1280	14/16568	0.00302692	0.039718	DNM2/SLC9A1/ANK3/CNKSR3/GLRX	5
BP	GO:0060485	mesenchyme development	31/1280	239/16568	0.00308371	0.040363	PHLDB1/ERBB3/LRP6/TCOF1/CLASP1/SEMA3C/SIX4/SMAD7/HPN/GCNT2/PTK7/MAD2L2/SNAI1/BMP4/FOXA2/BMP2/LAMA5/EXOC4/DAB2IP/PHLDB2/NOTCH1/DAB2/SPRY1/CITED2/VASN/EFNA1/DAG1/TBX1/ZFP36L1/BCL9L/BMPR2	31
BP	GO:0061339	establishment or maintenance of monopolar cell polarity	6/1280	20/16568	0.00316798	0.0412031	MYO9A/SH3BP1/GBF1/SLC9A3R1/PTK7/SCRIB	6
BP	GO:2000178	negative regulation of neural precursor cell proliferation	6/1280	20/16568	0.00316798	0.0412031	SLC6A4/ID2/BTG2/SPINT1/GATA2/NF1	6
BP	GO:0001649	osteoblast differentiation	27/1280	200/16568	0.00317127	0.0412031	CDK6/SUFU/AREG/MEF2D/SNAI1/BMP4/BMP2/JUND/MEN1/EPHA2/CYR61/NOTCH1/CREB3L1/LRP5/PTK2/FASN/JUNB/CEBPB/ZHX3/SH3PXD2B/FAM20C/PTCH1/SEMA4D/NBR1/NF1/BMPR2/CEBPD	27
BP	GO:0043525	positive regulation of neuron apoptotic process	10/1280	48/16568	0.00318526	0.0412834	CDC34/FOXO3/SRPK2/MCL1/ATM/BCL2L11/PCSK9/DDIT3/JUN/NF1	10
BP	GO:0001541	ovarian follicle development	11/1280	56/16568	0.00329208	0.0425636	ICAM1/PCYT1B/VEGFA/FOXO3/EREG/ATM/MMP14/INHBB/BCL2L1/CEBPB/SRC	11
BP	GO:0061351	neural precursor cell proliferation	20/1280	134/16568	0.00330359	0.0426082	RORA/NUMBL/SLC6A4/VEGFA/ID2/DOCK7/KIF14/FOXO3/EMX1/RERE/NOTCH1/FOXO1/BTG2/MELK/SPINT1/HOOK3/GATA2/PLXNB2/NF1/ADGRG1	20
BP	GO:0051272	positive regulation of cellular component movement	51/1280	448/16568	0.00337591	0.0434351	ADGRA2/DAPK2/RIPOR1/SYNE2/MYLK/CLASP1/SEMA3C/ICAM1/MADCAM1/PRKD2/MEGF8/GATA3/GCNT2/SASH1/VEGFA/HBEGF/SELENOK/BCL6/DOCK7/F3/PGF/SNAI1/RREB1/BMP4/BMP2/ACVR1B/DAB2IP/BCAS3/GRB7/CYR61/ACKR3/NOTCH1/DAB2/PRKCA/MMP14/AMOTL1/DAPK3/PTK2/INSR/VEGFB/ANO6/JUN/MYADM/FOXO4/FAM110C/SHTN1/SEMA4D/SRC/PDGFA/BMPR2/ZNF580	51
BP	GO:0000079	regulation of cyclin-dependent protein serine/threonine kinase activity	14/1280	81/16568	0.00343147	0.0440428	PKD1/CDKN1B/CCND3/GADD45A/CCND2/CDKN1A/MEN1/PSRC1/LATS2/CDC25C/PLK1/NR2F2/SERTAD1/SRC	14
BP	GO:0032844	regulation of homeostatic process	52/1280	460/16568	0.00357735	0.045804	CACNA1G/MLXIPL/NR1H3/NEDD4L/RORA/ATRX/ITPR3/RBFOX2/SMAD7/ACD/CSK/CDK6/PTPN6/XRN1/NEK2/FOXO3/PAPD5/ITPR2/FOXA2/NR1D1/ZFP36/LDLR/SLC27A1/ACVR1B/PIF1/PML/PDPK1/CAMK2D/ATM/SIDT2/JPH2/FOXO1/ANK3/LRP5/TAL1/TERF2IP/TSC22D4/STAT3/SLC30A1/C2CD2L/TNKS/NR1D2/DDIT3/METRNL/GATA2/ZFPM1/ZFP36L1/NF1/SRC/HTT/PIM3/DLL1	52
BP	GO:0001678	cellular glucose homeostasis	20/1280	135/16568	0.00360391	0.0460326	MLXIPL/ICAM1/PCK2/SRF/FOXO3/FOXA2/NR1D1/SESN2/MEN1/RAB11FIP5/SIDT2/FOXO1/HK1/LRP5/ENDOG/SIN3A/FOXA3/C2CD2L/KCNJ11/PIM3	20
BP	GO:0035883	enteroendocrine cell differentiation	7/1280	27/16568	0.00362804	0.046229	RFX3/CDK6/BMP4/MEN1/PDPK1/SIDT2/DLL1	7
BP	GO:0003179	heart valve morphogenesis	8/1280	34/16568	0.00367362	0.0465853	GATA3/BMP4/BMP2/CYR61/NOTCH1/EFNA1/ZFPM1/BMPR2	8
BP	GO:2000279	negative regulation of DNA biosynthetic process	8/1280	34/16568	0.00367362	0.0465853	ACD/XRN1/PAPD5/MEN1/PIF1/ANKRD1/SRC/BMPR2	8
BP	GO:0035967	cellular response to topologically incorrect protein	22/1280	154/16568	0.00368929	0.0466721	MBTPS2/EIF2AK2/PPP2R5B/RNF126/NCK2/PPP1R15A/EDEM2/BFAR/FKBP14/STC2/DAB2IP/TLN1/BCL2L11/CREB3L1/SYVN1/ATF3/ANKZF1/CREBRF/DDIT3/CTDSP2/DZIP3/RNF5	22
BP	GO:0001935	endothelial cell proliferation	18/1280	117/16568	0.00371661	0.0469056	PRKD2/VEGFA/F3/PGF/NR4A1/BMP4/BMP2/EPHA2/PRKCA/MMP14/STAT3/PTPRM/VEGFB/JUN/NR2F2/NF1/BMPR2/ZNF580	18
BP	GO:0019318	hexose metabolic process	30/1280	232/16568	0.00372668	0.0469206	H6PD/DGAT2/RORA/ACACB/PMM1/PCK2/POFUT1/PPARD/PCK1/FOXA2/NR1D1/SESN2/SIK1/WDTC1/DGKQ/FOXO1/HK1/SLC45A3/CRTC2/LRP5/ATF3/INPPL1/MIDN/GLYCTK/INSR/HECTD4/PPP1R3B/PPARA/KCNJ11/SRC	30
BP	GO:0042490	mechanoreceptor differentiation	11/1280	57/16568	0.00380061	0.0476247	USH1C/SLC9A3R1/BMP4/NOTCH1/VANGL2/FZD2/SCRIB/USH1G/JAG2/PDZD7/DLL1	11
BP	GO:1902305	regulation of sodium ion transmembrane transport	11/1280	57/16568	0.00380061	0.0476247	NEDD4L/DNM2/SLC9A1/SLC9A3R1/KLHL24/CAMK2D/ANK3/UTRN/CNKSR3/PCSK9/GLRX	11
BP	GO:0034446	substrate adhesion-dependent cell spreading	14/1280	82/16568	0.00385076	0.0480255	DNM2/TYRO3/KIF14/RREB1/LAMA5/MERTK/FZD7/BRAF/EFNA1/PTK2/FZD4/MYADM/EPHB3/SRC	14
BP	GO:1901888	regulation of cell junction assembly	14/1280	82/16568	0.00385076	0.0480255	PRKCH/PKP2/CLASP1/SLC9A1/VEGFA/SNAI1/BCAS3/PHLDB2/MMP14/FZD5/DLC1/DAPK3/PTK2/SRC	14
BP	GO:2001235	positive regulation of apoptotic signaling pathway	24/1280	174/16568	0.00395786	0.0491975	TNFRSF12A/PLAUR/NCK2/BMF/BBC3/SLC9A3R1/TFDP2/TNFRSF10B/G0S2/PLAGL2/HIP1R/TRAF7/DAB2IP/PML/MCL1/BCL2L11/ATF3/INHBB/TP53INP1/DAPK3/BCL2L1/DDIT3/FAF1/NF1	24
BP	GO:0006352	DNA-templated transcription, initiation	29/1280	223/16568	0.00396334	0.0491975	NR1H3/RORA/NOTCH3/MED15/ERCC2/MED25/PPARD/SRF/CTGF/NR4A1/CDKN1A/THRA/NR1D1/RARA/IRF8/NR6A1/NOTCH1/NR2F6/HNF4G/AR/RARG/NR1D2/JUN/MED14/MAML2/MED12/POLR1D/RXRA/PPARA	29
CC	GO:0005911	cell-cell junction	70/1328	421/17556	2.89728e-10	1.61958e-07	PRKCH/PKP2/CNN2/ACTN1/TRAF4/SLC9A1/SH3BP1/MYH9/SGSM3/SMAD7/CSK/LIN7B/TJP3/HPN/CNTNAP1/PTPN6/PTK7/AMOTL2/FRMD4B/KLHL24/PARD3B/OBSL1/PARD6B/AHNAK/AMOT/CDC42EP1/BAIAP2L2/AJUBA/AFDN/PAK4/FHOD1/TLN1/SHROOM3/KIFC3/CGN/CDC42BPA/PKP4/SHROOM2/CASK/PARD3/TNKS1BP1/MPP7/ANK3/MAGI1/FRMD4A/PTPRK/PCDH1/VANGL2/FZD5/CLDN19/CLDN3/AQP7/AMOTL1/PLEKHG5/SYNPO/PDZD3/DAG1/PTPRM/HEG1/FZD4/CDC42EP4/MYADM/SCRIB/IQGAP3/SAPC…	70
CC	GO:0031252	cell leading edge	55/1328	365/17556	6.66688e-07	0.000186339	TNFRSF12A/SYNE2/MYLK/ACTN1/DNM2/ASAP3/PXN/SLC9A1/PALM/SH3BP1/MYH9/FGD1/CDK6/GBF1/PPP1R9B/SLC9A3R1/NEDD9/WWC1/FRMD4B/ARHGEF26/WIPF1/AMOT/FGD3/RAB3IP/AJUBA/HIP1R/TLN1/BCAS3/EPHA2/PIP5K1A/CDC42BPA/PHLDB2/PTPRK/ENAH/SORBS2/DLC1/INPPL1/AMOTL1/APBB1/PTK2/MTSS1/INSR/PLEKHG5/RAPH1/DAG1/PTPRM/MYADM/SCRIB/PIP5K1C/SHTN1/KCNJ11/EVL/SRC/SNX2/PDXP	55
CC	GO:0043296	apical junction complex	27/1328	136/17556	3.05177e-06	0.000568646	TRAF4/SH3BP1/LIN7B/TJP3/AMOTL2/FRMD4B/PARD3B/PARD6B/AMOT/SHROOM3/KIFC3/CGN/SHROOM2/PARD3/MPP7/ANK3/MAGI1/FRMD4A/FZD5/CLDN19/CLDN3/AMOTL1/SYNPO/PDZD3/SAPCD2/CLDN4/CCDC85C	27
CC	GO:0000790	nuclear chromatin	46/1328	309/17556	7.44934e-06	0.000895735	CALCOCO1/NR1H3/ARID1B/MXD1/TCF3/RFX3/NCOA1/ATRX/CBX7/YY1/NFATC2/GATA3/PHF12/PPARD/SRF/CENPA/NR1D1/JUND/RARA/WBP2/KMT5C/MEN1/SMARCC2/RB1/POGZ/TNKS1BP1/DVL3/ZNF385A/TAL1/CITED2/SALL2/STAT3/AR/SIN3A/CHD3/JUNB/CEBPB/RARG/PAWR/JUN/PLCB1/RXRA/H1F0/TRRAP/NCOR2/EHMT2	46
CC	GO:0005923	bicellular tight junction	24/1328	119/17556	8.01194e-06	0.000895735	TRAF4/SH3BP1/LIN7B/TJP3/AMOTL2/FRMD4B/PARD3B/PARD6B/AMOT/CGN/SHROOM2/PARD3/MPP7/ANK3/MAGI1/FRMD4A/FZD5/CLDN19/CLDN3/AMOTL1/SYNPO/SAPCD2/CLDN4/CCDC85C	24
CC	GO:0070160	occluding junction	24/1328	122/17556	1.24841e-05	0.000987636	TRAF4/SH3BP1/LIN7B/TJP3/AMOTL2/FRMD4B/PARD3B/PARD6B/AMOT/CGN/SHROOM2/PARD3/MPP7/ANK3/MAGI1/FRMD4A/FZD5/CLDN19/CLDN3/AMOTL1/SYNPO/SAPCD2/CLDN4/CCDC85C	24
CC	GO:0005925	focal adhesion	54/1328	392/17556	1.27727e-05	0.000987636	TSPAN9/PLAUR/SYNE2/CNN2/TLE2/FGFR3/ACTN1/CLASP1/DNM2/ASAP3/PXN/SLC9A1/ICAM1/MYH9/GIT1/NEDD9/CCND3/PTK7/RND3/RHOU/DOCK7/LRP1/AHNAK/CDC42EP1/AJUBA/PAK4/KRAS/TLN1/PDPK1/GRB7/EPHA2/HSPG2/PRUNE1/PIP5K1A/PHLDB2/LPP/CASK/DAB2/ENAH/SORBS2/MMP14/DLC1/SLC4A2/IRF2/PTK2/SNTB1/DAG1/FZD2/PIP5K1C/PPP1CC/EVL/AFAP1/SVIL/MPZL1	54
CC	GO:0030027	lamellipodium	31/1328	181/17556	1.44067e-05	0.000987636	SYNE2/MYLK/DNM2/PXN/SLC9A1/SH3BP1/FGD1/PPP1R9B/NEDD9/AMOT/FGD3/RAB3IP/AJUBA/EPHA2/PIP5K1A/CDC42BPA/ENAH/SORBS2/INPPL1/AMOTL1/APBB1/PTK2/PLEKHG5/RAPH1/DAG1/PTPRM/SCRIB/SHTN1/EVL/SNX2/PDXP	31
CC	GO:0005924	cell-substrate adherens junction	54/1328	395/17556	1.59011e-05	0.000987636	TSPAN9/PLAUR/SYNE2/CNN2/TLE2/FGFR3/ACTN1/CLASP1/DNM2/ASAP3/PXN/SLC9A1/ICAM1/MYH9/GIT1/NEDD9/CCND3/PTK7/RND3/RHOU/DOCK7/LRP1/AHNAK/CDC42EP1/AJUBA/PAK4/KRAS/TLN1/PDPK1/GRB7/EPHA2/HSPG2/PRUNE1/PIP5K1A/PHLDB2/LPP/CASK/DAB2/ENAH/SORBS2/MMP14/DLC1/SLC4A2/IRF2/PTK2/SNTB1/DAG1/FZD2/PIP5K1C/PPP1CC/EVL/AFAP1/SVIL/MPZL1	54
CC	GO:0030055	cell-substrate junction	54/1328	399/17556	2.11775e-05	0.00118382	TSPAN9/PLAUR/SYNE2/CNN2/TLE2/FGFR3/ACTN1/CLASP1/DNM2/ASAP3/PXN/SLC9A1/ICAM1/MYH9/GIT1/NEDD9/CCND3/PTK7/RND3/RHOU/DOCK7/LRP1/AHNAK/CDC42EP1/AJUBA/PAK4/KRAS/TLN1/PDPK1/GRB7/EPHA2/HSPG2/PRUNE1/PIP5K1A/PHLDB2/LPP/CASK/DAB2/ENAH/SORBS2/MMP14/DLC1/SLC4A2/IRF2/PTK2/SNTB1/DAG1/FZD2/PIP5K1C/PPP1CC/EVL/AFAP1/SVIL/MPZL1	54
CC	GO:0005667	transcription factor complex	44/1328	308/17556	3.28326e-05	0.0016685	MLXIPL/NR1H3/HIPK2/TCF3/RFX3/YY1/NFATC2/SMAD7/RBL2/ERCC2/MED25/GATA3/TFDP2/BCL9/MXI1/CDK2/AJUBA/JUND/TAF8/RB1/ZFHX3/NR6A1/ANKRD1/TCF7L1/ELMSAN1/HOXB13/TAL1/RCOR2/STAT3/SIN3A/FOS/JUNB/CEBPB/RARG/DDIT3/JUN/GATA2/ZFPM1/MED14/PBX1/RXRA/TRRAP/MXD3/PRKDC	44
CC	GO:0032154	cleavage furrow	13/1328	52/17556	9.77874e-05	0.00417752	PLEKHG6/MYLK/RAB11FIP3/MYH9/PITPNM1/CIT/PKN1/RAB11FIP4/MEN1/PPP1CC/SVIL/SPIRE2/PDXP	13
CC	GO:0097610	cell surface furrow	13/1328	52/17556	9.77874e-05	0.00417752	PLEKHG6/MYLK/RAB11FIP3/MYH9/PITPNM1/CIT/PKN1/RAB11FIP4/MEN1/PPP1CC/SVIL/SPIRE2/PDXP	13
CC	GO:0000785	chromatin	58/1328	465/17556	0.000111638	0.00417752	AKAP8L/CALCOCO1/NR1H3/ARID1B/MXD1/CSNK2A2/TCF3/AFF4/BAZ2A/RFX3/NCOA1/ATRX/CBX7/YY1/NFATC2/ELL/GATA3/PHF12/PPARD/SRF/CENPA/CCND2/PDS5A/NR1D1/JUND/RARA/WBP2/KMT5C/MEN1/SMARCC2/RB1/PML/BCAS3/POGZ/TNKS1BP1/DVL3/ZNF385A/TAL1/CITED2/SALL2/PLK1/STAT3/AR/SIN3A/CHD3/JUNB/CEBPB/RARG/PAWR/JUN/TNRC18/PLCB1/H1FX/RXRA/H1F0/TRRAP/NCOR2/EHMT2	58
CC	GO:0032153	cell division site	14/1328	60/17556	0.000119571	0.00417752	PLEKHG6/MYLK/RAB11FIP3/MYH9/PITPNM1/CIT/PKN1/TUBGCP6/RAB11FIP4/MEN1/PPP1CC/SVIL/SPIRE2/PDXP	14
CC	GO:0032155	cell division site part	14/1328	60/17556	0.000119571	0.00417752	PLEKHG6/MYLK/RAB11FIP3/MYH9/PITPNM1/CIT/PKN1/TUBGCP6/RAB11FIP4/MEN1/PPP1CC/SVIL/SPIRE2/PDXP	14
CC	GO:0015629	actin cytoskeleton	55/1328	452/17556	0.000312327	0.0102701	SPPL2B/CNN2/MYLK/MYO9A/ACTN1/NOTCH3/PXN/MYH9/BMF/MYH14/CORO2A/SH3PXD2A/SLC9A3R1/WIPF1/RHOU/OBSL1/AHNAK/AMOT/BAIAP2L2/RARA/FHOD1/BIN1/TMEM63B/CGN/CDC42BPA/SHROOM2/CASK/UTRN/SORBS2/TTN/ARHGAP35/VANGL2/DLC1/MYO5B/DAPK3/PTK2/FOXA3/MTSS1/SYNPO/RND1/SPTBN2/SH3PXD2B/PAWR/CDC42EP4/MYADM/USH1G/KLHL17/H1F0/AFAP1/MYO18A/SRC/SVIL/TPM2/MSRB1/PDXP	55
CC	GO:0017053	transcriptional repressor complex	16/1328	82/17556	0.000371853	0.0115481	ARID4A/BAZ2A/CORO2A/PHF12/SMARCC2/PRDM16/CDX2/SALL2/RCOR2/SIN3A/CHD3/JUN/ZFPM1/TNRC18/NCOR2/LIN52	16
CC	GO:0001726	ruffle	25/1328	161/17556	0.00045122	0.0126187	TNFRSF12A/ACTN1/DNM2/ASAP3/MYH9/FGD1/CDK6/PPP1R9B/SLC9A3R1/WWC1/FRMD4B/ARHGEF26/WIPF1/AMOT/FGD3/HIP1R/TLN1/EPHA2/PIP5K1A/DLC1/MTSS1/MYADM/PIP5K1C/SRC/PDXP	25
CC	GO:0000118	histone deacetylase complex	13/1328	60/17556	0.000451475	0.0126187	PHF12/PHF21A/CIR1/RERE/ELMSAN1/TAL1/HDAC11/SAP30L/SALL2/SIN3A/CHD3/ZNF217/NCOR2	13
CC	GO:0098984	neuron to neuron synapse	30/1328	209/17556	0.000513564	0.0136706	KCNAB2/NCK2/DNM2/LZTS3/PALM/LIN7B/DVL1/CPEB4/TANC1/ARFGEF2/LRFN1/HIP1R/CLSTN3/PDPK1/MINK1/PKP4/CAMK2G/SHANK2/CAMK2N1/NLGN2/CLSTN1/SYNPO/SCRIB/PTCH1/BCR/KLHL17/SRC/SYNGAP1/BMPR2/SHANK3	30
CC	GO:0090575	RNA polymerase II transcription factor complex	21/1328	128/17556	0.000599644	0.0152364	NR1H3/HIPK2/TCF3/ERCC2/TFDP2/BCL9/MXI1/JUND/TAF8/RB1/STAT3/FOS/JUNB/CEBPB/DDIT3/JUN/MED14/PBX1/RXRA/TRRAP/MXD3	21
CC	GO:0005905	clathrin-coated pit	14/1328	70/17556	0.000654399	0.0156541	TNK2/EPN1/DNM2/OCRL/LRP1/SH3BP4/LDLR/HIP1R/REPS1/ACKR3/DAB2/AP2A2/AP2A1/INPP5F	14
CC	GO:0000922	spindle pole	23/1328	147/17556	0.000672089	0.0156541	PLEKHG6/TACC3/FRY/CDC14A/AURKA/TPX2/CDC25B/UNC119/NEDD9/NEK2/FAM110A/TUBGCP6/PSRC1/CDK5RAP2/NUMA1/MAPKBP1/KATNB1/PKP4/LATS2/PLK1/TNKS/CKAP5/FAM110C	23
CC	GO:0032279	asymmetric synapse	29/1328	206/17556	0.000866049	0.0193649	KCNAB2/NCK2/DNM2/LZTS3/PALM/LIN7B/DVL1/CPEB4/TANC1/ARFGEF2/LRFN1/HIP1R/CLSTN3/PDPK1/MINK1/PKP4/CAMK2G/SHANK2/CAMK2N1/CLSTN1/SYNPO/SCRIB/PTCH1/BCR/KLHL17/SRC/SYNGAP1/BMPR2/SHANK3	29
CC	GO:0044798	nuclear transcription factor complex	23/1328	153/17556	0.00117665	0.025298	NR1H3/HIPK2/TCF3/NFATC2/ERCC2/MED25/TFDP2/BCL9/MXI1/JUND/TAF8/RB1/STAT3/FOS/JUNB/CEBPB/DDIT3/JUN/MED14/PBX1/RXRA/TRRAP/MXD3	23
CC	GO:0014069	postsynaptic density	28/1328	201/17556	0.00123993	0.0256711	KCNAB2/NCK2/DNM2/LZTS3/PALM/LIN7B/DVL1/CPEB4/TANC1/LRFN1/HIP1R/CLSTN3/PDPK1/MINK1/PKP4/CAMK2G/SHANK2/CAMK2N1/CLSTN1/SYNPO/SCRIB/PTCH1/BCR/KLHL17/SRC/SYNGAP1/BMPR2/SHANK3	28
CC	GO:0099572	postsynaptic specialization	28/1328	202/17556	0.00133817	0.0267156	KCNAB2/NCK2/DNM2/LZTS3/PALM/LIN7B/DVL1/CPEB4/TANC1/LRFN1/HIP1R/CLSTN3/PDPK1/MINK1/PKP4/CAMK2G/SHANK2/CAMK2N1/CLSTN1/SYNPO/SCRIB/PTCH1/BCR/KLHL17/SRC/SYNGAP1/BMPR2/SHANK3	28
CC	GO:0030175	filopodium	16/1328	93/17556	0.00154712	0.029822	ADGRA2/SYNE2/PALM/PPP1R9B/SLC9A3R1/FARP1/UTRN/ENAH/INPPL1/APBB1/MORN4/RAPH1/DAG1/SHTN1/AP2A1/DYNC1H1	16
CC	GO:0051233	spindle midzone	8/1328	31/17556	0.00171669	0.0310856	AURKA/UNC119/KIF14/NUMA1/ARL8A/PKP4/GEM/PLK1	8
CC	GO:0005938	cell cortex	32/1328	245/17556	0.00172389	0.0310856	PHLDB1/USP2/RAI14/FRY/CLASP1/PXN/SH3BP1/MYH9/NEDD9/CTGF/ITPR2/PARD6B/TRIP10/HIP1R/EXOC4/NUMA1/PHLDB2/SHROOM2/PARD3/UTRN/DLC1/MELK/MYO5B/STIM1/PTK2/C2CD2L/SPTBN2/MYADM/FAM110C/TNFAIP2/SAPCD2/SPIRE2	32
CC	GO:0008287	protein serine/threonine phosphatase complex	10/1328	48/17556	0.00273405	0.0453599	PPP2R5A/PPP2R5B/PPP1R15A/PPP1R9B/PPP2R5D/NKD1/IER5/PPP2R3B/PPP1R3B/PPP1CC	10
CC	GO:1903293	phosphatase complex	10/1328	48/17556	0.00273405	0.0453599	PPP2R5A/PPP2R5B/PPP1R15A/PPP1R9B/PPP2R5D/NKD1/IER5/PPP2R3B/PPP1R3B/PPP1CC	10
CC	GO:0036020	endolysosome membrane	5/1328	14/17556	0.00275892	0.0453599	CLEC16A/LDLR/PCSK9/AP2A2/AP2A1	5
CC	GO:0030136	clathrin-coated vesicle	24/1328	174/17556	0.00303729	0.0485099	DVL2/TNK2/EPN2/DNM2/DNAJC5/DVL1/HBEGF/ECE1/DENND1A/OCRL/LRP1/SH3BP4/LDLR/HIP1R/FURIN/DAB2/STEAP2/FZD5/FZD4/FZD2/AP2A2/AP2A1/INPP5F/DENND1C	24
MF	GO:0004674	protein serine/threonine kinase activity	90/1299	446/16553	3.76527e-17	3.52053e-14	MAP3K14/MAP3K9/MARK4/PRKCH/DAPK2/TRIO/EIF2AK2/CDK14/WNK1/TNK2/HIPK2/MYLK/TESK2/CSNK2A2/SPEG/NUAK1/MAST2/EIF2AK1/NLK/AURKA/LTBP4/MAP3K1/MKNK2/SGK2/PIM2/RIPK2/ERCC2/DMPK/PRKD2/CDK6/CDKN1B/CCND3/NEK2/RPS6KA1/STK11/CIT/PKN1/CDK2/CDKN1A/EIF2AK4/TTBK2/PAK4/MAP3K10/PRKAB2/ADCK2/TAOK3/SRPK2/ACVR1B/PIM1/MAP2K5/ITPKA/PDPK1/MINK1/SIK1/LMTK3/CDC42BPA/CAMK2D/CASK/CAMK2G/ATM/LATS2/PRKCA/LRRK1/TNIK/OBSCN/CDK19/…	90
MF	GO:0017016	Ras GTPase binding	90/1299	493/16553	2.24783e-14	1.05086e-11	DVL2/PLEKHG6/PRKCH/TRIO/SPHK2/ERBB3/TBC1D1/FGFR3/ARHGEF10L/ARHGEF1/RAB11FIP3/TBC1D2/SGSM3/FGD1/ANKRD27/DVL1/SLC6A4/TNFAIP1/TBC1D9/ARHGEF17/HBEGF/RASGRF2/ARHGEF26/DOCK7/DENND1A/OCRL/CIT/PKN1/EREG/MCF2L/PLEKHG3/FGD3/RAB3IP/AKAP9/CDC42EP1/SH3BP4/AFDN/PAK4/ARHGEF9/RAB11FIP4/EXOC4/RAB11FIP5/RAPGEF5/RALGPS1/ITPKA/PLCE1/DIAPH3/ERBB2/CAMK2D/SYTL5/CAMK2G/CDC42EP2/FARP1/OBSCN/RAB11FIP1/FMNL2/DVL3/BICDL2/RH…	90
MF	GO:0017048	Rho GTPase binding	37/1299	158/16553	1.14304e-09	3.01297e-07	DVL2/PLEKHG6/TRIO/ARHGEF10L/ARHGEF1/FGD1/DVL1/TNFAIP1/ARHGEF17/RASGRF2/ARHGEF26/DOCK7/OCRL/CIT/PKN1/MCF2L/PLEKHG3/FGD3/CDC42EP1/PAK4/ARHGEF9/ITPKA/DIAPH3/CDC42EP2/FARP1/OBSCN/FMNL2/DVL3/ARHGEF40/CDC42EP5/DAPK3/PLEKHG5/KCTD13/CDC42EP4/IQGAP3/BCR/RGL2	37
MF	GO:0003714	transcription corepressor activity	45/1299	217/16553	1.28897e-09	3.01297e-07	MXD1/HIPK2/TLE2/MNT/LMCD1/CBFA2T2/RBFOX2/YY1/TRIB3/PPP1R13L/ERF/SUFU/PHF12/ATN1/KDM5B/MXI1/MXD4/NR1D1/AJUBA/MAP3K10/RARA/BHLHE40/MEIS2/CIR1/CBX4/RERE/ANKRD1/ARHGAP35/ATF3/PBXIP1/CITED2/NFIL3/CDX2/NAB2/RCOR2/SIN3A/JUNB/ZHX3/DDIT3/PAWR/MTA1/BCOR/NR2F2/NCOR2/HOXC6	45
MF	GO:0000982	transcription factor activity, RNA polymerase II core promoter proximal region sequence-specific binding	65/1299	397/16553	9.88435e-09	1.84837e-06	MLXIPL/MXD1/DLX3/FOXJ2/KLF6/TCF3/HLTF/TFAP2C/SIX4/YY1/NFATC2/ELF4/DBP/AKNA/GATA3/CAMTA2/DLX4/SOX6/SRF/MEF2D/EGR1/NR4A1/HOXC13/SNAI1/PLAGL2/NR1D1/IRF3/GLIS2/JUND/BHLHE40/MEIS2/JDP2/ZFHX3/IRF8/FOXK2/NR6A1/FOXO1/CEBPG/BACH1/CREB3L1/BTG2/ATF3/ELF3/FOXQ1/HNF4G/NFIL3/STAT3/AR/FOS/JUNB/ZNF217/CEBPB/HINFP/OVOL1/DDIT3/MYPOP/JUN/SOX12/GATA2/ZFPM1/PLAG1/PBX1/PPARA/MAFG/CEBPD	65
MF	GO:0004879	nuclear receptor activity	17/1299	48/16553	5.96688e-08	7.97005e-06	NR1H3/RORA/PPARD/NR4A1/THRA/NR1D1/RARA/NR6A1/NR2F6/HNF4G/STAT3/AR/RARG/NR1D2/NR2F2/RXRA/PPARA	17
MF	GO:0098531	transcription factor activity, direct ligand regulated sequence-specific DNA binding	17/1299	48/16553	5.96688e-08	7.97005e-06	NR1H3/RORA/PPARD/NR4A1/THRA/NR1D1/RARA/NR6A1/NR2F6/HNF4G/STAT3/AR/RARG/NR1D2/NR2F2/RXRA/PPARA	17
MF	GO:0001227	transcriptional repressor activity, RNA polymerase II transcription regulatory region sequence-specific binding	42/1299	224/16553	9.56458e-08	1.11786e-05	MLXIPL/MXD1/MNT/TCF3/TFAP2C/YY1/NFATC2/ERF/GATA3/DLX4/SOX6/FOXM1/PPARD/BCL6/FOXO3/MXI1/SNAI1/NR1D1/IRF3/BHLHE40/JDP2/ZFHX3/IRF8/FOXO1/BACH1/HOXB13/BTG2/ARHGAP35/NR2F6/ATF3/FOXQ1/NFIL3/CDX2/ZNF217/HINFP/OVOL1/ZBTB4/NR1D2/MYPOP/ZFPM1/PPARA/MXD3	42
MF	GO:0005088	Ras guanyl-nucleotide exchange factor activity	44/1299	246/16553	1.95306e-07	2.02902e-05	PLEKHG6/TRIO/ERBB3/FGFR3/ARHGEF10L/ARHGEF1/FGD1/ANKRD27/ARHGEF17/HBEGF/RASGRF2/ARHGEF26/DENND1A/EREG/MCF2L/PLEKHG3/FGD3/RAB3IP/AKAP9/ARHGEF9/RAPGEF5/RALGPS1/ERBB2/CAMK2D/CAMK2G/FARP1/OBSCN/GAPVD1/ARHGEF40/ST5/RAB3IL1/PTK2/DENND5B/PLEKHG5/KNDC1/SPTBN2/DENND5A/BCR/TRAPPC4/PDGFA/DENND4B/RGL3/DENND1C/RGL2	44
MF	GO:0005085	guanyl-nucleotide exchange factor activity	52/1299	318/16553	3.08567e-07	2.8851e-05	PLEKHG6/TRIO/ERBB3/FGFR3/ARHGEF10L/ARHGEF1/FGD1/HERC1/ANKRD27/GBF1/RAPGEFL1/ARHGEF17/HBEGF/RASGRF2/ARHGEF26/DOCK7/DENND1A/ARFGEF2/EREG/MCF2L/PLEKHG3/FGD3/RAB3IP/AKAP9/HERC2/ARHGEF9/RAPGEF5/RALGPS1/PLCE1/ERBB2/IQSEC1/CAMK2D/CAMK2G/FARP1/OBSCN/GAPVD1/ARHGEF40/ST5/RAB3IL1/PTK2/DENND5B/PLEKHG5/KNDC1/SPTBN2/DENND5A/BCR/TRAPPC4/PDGFA/DENND4B/RGL3/DENND1C/RGL2	52
MF	GO:0001228	transcriptional activator activity, RNA polymerase II transcription regulatory region sequence-specific binding	61/1299	406/16553	6.30872e-07	5.36241e-05	DLX3/FOXJ2/KLF6/RORA/HLTF/FOSL2/TFAP2C/SIX4/NFATC2/ELF4/DBP/HOXA1/AKNA/GATA3/CAMTA2/SRF/TFDP2/ARID3A/MEF2D/FOXO3/EGR1/NR4A1/HOXC13/RREB1/PLAGL2/IRF3/GLIS2/IRF5/JUND/MEIS2/FOXK2/RFX5/CSRNP1/NR6A1/CEBPG/BACH1/CREB3L1/IER2/ATF3/ELF3/CREBRF/HNF4G/SALL2/IRF2/STAT3/AR/FOS/JUNB/CEBPB/DDIT3/JUN/SOX12/GATA2/PLAG1/FOXO4/MAFF/PBX1/PPARA/MAFG/HOXC4/CEBPD	61
MF	GO:0001078	transcriptional repressor activity, RNA polymerase II core promoter proximal region sequence-specific binding	28/1299	132/16553	1.02887e-06	8.01661e-05	MLXIPL/MXD1/TCF3/TFAP2C/YY1/NFATC2/GATA3/DLX4/SOX6/SNAI1/NR1D1/IRF3/BHLHE40/JDP2/ZFHX3/IRF8/FOXO1/BACH1/BTG2/ATF3/FOXQ1/NFIL3/ZNF217/HINFP/OVOL1/MYPOP/ZFPM1/PPARA	28
MF	GO:0008013	beta-catenin binding	20/1299	81/16553	3.08642e-06	0.000221985	CALCOCO1/RORA/PXN/SMAD7/AXIN1/DVL1/SUFU/SLC9A3R1/BCL9/FOXO3/KDM6B/SHROOM2/FOXO1/TCF7L1/PTPRK/DVL3/AR/FOXO4/MED12/BCL9L	20
MF	GO:0003682	chromatin binding	67/1299	489/16553	4.95652e-06	0.000331025	NCAPD2/CALCOCO1/MTA3/POLD1/DLX3/MNT/FOSL2/NCOA1/ATRX/WAC/CABIN1/NFATC2/NKAP/RBL2/GATA3/CAMTA2/PHF12/NSD2/PHF1/SRF/BCL6/CENPA/ARID3A/KMT2A/FOXO3/EGR1/PKN1/HOXC13/THRA/AJUBA/TOP2A/RARA/WBP2/KDM6B/MEN1/PHF21A/SMARCC2/JDP2/BCAS3/CBX4/RERE/NOTCH1/FOXO1/CREB3L1/CRTC2/TAL1/CITED2/SAP30L/APBB1/MBD6/STAT3/AR/SIN3A/FOS/CEBPB/HINFP/JUN/PER1/GATA2/TNRC18/MTA1/FOXO4/MED12/RXRA/H1F0/EHMT2/MBD5	67
MF	GO:0017137	Rab GTPase binding	31/1299	168/16553	6.25934e-06	0.000373639	TBC1D1/RAB11FIP3/TBC1D2/SGSM3/ANKRD27/SLC6A4/TBC1D9/DENND1A/RAB3IP/RAB11FIP4/RAB11FIP5/SYTL5/RAB11FIP1/BICDL2/RHOBTB3/GAPVD1/ST5/SGSM1/TBC1D2B/TBC1D16/MYO5B/RAB3IL1/TBC1D10B/DENND5B/ULK1/RPH3AL/DENND5A/TRAPPC4/TBC1D9B/DENND4B/DENND1C	31
MF	GO:0003707	steroid hormone receptor activity	16/1299	58/16553	6.39382e-06	0.000373639	NR1H3/RORA/PPARD/NR4A1/THRA/NR1D1/RARA/NR6A1/NR2F6/HNF4G/AR/RARG/NR1D2/NR2F2/RXRA/PPARA	16
MF	GO:0032947	protein complex scaffold activity	18/1299	72/16553	7.88985e-06	0.000433942	WWC3/PKP2/NCK2/SLC9A1/AXIN1/SLC9A3R1/SASH1/WWC1/CNOT1/AKAP9/MAPK8IP3/MPP7/MAGI1/WWC2/SHANK2/PDE4DIP/KLHL17/SHANK3	18
MF	GO:0019208	phosphatase regulator activity	20/1299	90/16553	1.69674e-05	0.000826359	EIF2AK2/PPP2R5A/PPP2R5B/PPP1R12B/PPP1R15A/CABIN1/DMPK/PPP1R9B/PPP2R5D/PPP1R12C/BMP2/B3GAT3/SH3RF2/RCAN1/PPP1R35/PPP1R16A/LMTK2/PPP2R3B/PPP1R3B/PPP1R26	20
MF	GO:0000987	core promoter proximal region sequence-specific DNA binding	53/1299	373/16553	1.73297e-05	0.000826359	MLXIPL/MXD1/FOXJ2/KLF6/TCF3/HLTF/RFX3/SIX4/YY1/NFATC2/ZNF516/ELF4/AKNA/GATA3/DLX4/SOX6/SRF/MEF2D/FOXA2/NR1D1/IRF3/JUND/MEIS2/SMARCC2/JDP2/ZFHX3/IRF8/FOXK2/RFX5/NR6A1/CEBPG/ATF3/ELF3/FOXQ1/HNF4G/STAT3/AR/FOS/JUNB/ZNF217/CEBPB/HINFP/OVOL1/DDIT3/MYPOP/JUN/PER1/PLAG1/PBX1/ZNF395/PPARA/MAFG/CEBPD	53
MF	GO:0001077	transcriptional activator activity, RNA polymerase II core promoter proximal region sequence-specific binding	42/1299	272/16553	1.76761e-05	0.000826359	DLX3/FOXJ2/KLF6/HLTF/TFAP2C/SIX4/NFATC2/ELF4/DBP/AKNA/GATA3/CAMTA2/SRF/MEF2D/EGR1/NR4A1/HOXC13/PLAGL2/IRF3/GLIS2/JUND/MEIS2/FOXK2/NR6A1/CEBPG/CREB3L1/ELF3/HNF4G/STAT3/AR/FOS/JUNB/CEBPB/DDIT3/JUN/SOX12/GATA2/PLAG1/PBX1/PPARA/MAFG/CEBPD	42
MF	GO:0035091	phosphatidylinositol binding	36/1299	220/16553	1.94313e-05	0.000856342	SYT7/OSBPL5/GAB2/SLC9A1/ITPR3/PLEKHA4/GBF1/SH3PXD2A/PHF12/PITPNM1/HS1BP3/DENND1A/ITPR2/MCF2L/HIP1R/PIK3C2B/DAB2IP/TLN1/NUMA1/ZCCHC14/GRB7/SNX27/SNX30/PARD3/JPH2/FZD7/ZFYVE28/WDFY3/SAP30L/C2CD2L/SNX33/PHLDA3/SH3PXD2B/PLCB1/ARAP1/SNX2	36
MF	GO:0001159	core promoter proximal region DNA binding	53/1299	375/16553	2.01492e-05	0.000856342	MLXIPL/MXD1/FOXJ2/KLF6/TCF3/HLTF/RFX3/SIX4/YY1/NFATC2/ZNF516/ELF4/AKNA/GATA3/DLX4/SOX6/SRF/MEF2D/FOXA2/NR1D1/IRF3/JUND/MEIS2/SMARCC2/JDP2/ZFHX3/IRF8/FOXK2/RFX5/NR6A1/CEBPG/ATF3/ELF3/FOXQ1/HNF4G/STAT3/AR/FOS/JUNB/ZNF217/CEBPB/HINFP/OVOL1/DDIT3/MYPOP/JUN/PER1/PLAG1/PBX1/ZNF395/PPARA/MAFG/CEBPD	53
MF	GO:0005089	Rho guanyl-nucleotide exchange factor activity	18/1299	77/16553	2.1372e-05	0.000868817	PLEKHG6/TRIO/ARHGEF10L/ARHGEF1/FGD1/ARHGEF17/RASGRF2/ARHGEF26/MCF2L/PLEKHG3/FGD3/ARHGEF9/FARP1/OBSCN/ARHGEF40/PLEKHG5/BCR/RGL2	18
MF	GO:0000978	RNA polymerase II core promoter proximal region sequence-specific DNA binding	51/1299	359/16553	2.49718e-05	0.00097286	MLXIPL/MXD1/FOXJ2/KLF6/TCF3/HLTF/RFX3/SIX4/YY1/NFATC2/ELF4/AKNA/DLX4/SOX6/SRF/MEF2D/FOXA2/NR1D1/IRF3/JUND/MEIS2/SMARCC2/JDP2/ZFHX3/IRF8/FOXK2/RFX5/NR6A1/CEBPG/ATF3/ELF3/FOXQ1/HNF4G/STAT3/AR/FOS/JUNB/ZNF217/CEBPB/HINFP/OVOL1/DDIT3/MYPOP/JUN/PER1/PLAG1/PBX1/ZNF395/PPARA/MAFG/CEBPD	51
MF	GO:0005096	GTPase activator activity	41/1299	269/16553	3.02105e-05	0.00112987	PLEKHG6/TBC1D1/MYO9A/ARHGEF1/ASAP3/TBC1D2/SH3BP1/SGSM3/AXIN1/ANKRD27/AGFG2/GIT1/TBC1D9/ERRFI1/OCRL/TRIP10/CDC42EP1/STARD13/AGAP3/DAB2IP/ARHGAP39/CDC42EP2/ARHGAP35/TBC1D24/DLC1/GAPVD1/SGSM1/TBC1D2B/TBC1D16/CDC42EP5/TBC1D10B/JUN/CDC42EP4/PLCB1/ARAP1/BCR/RALGAPA2/NF1/TBC1D9B/SYNGAP1/SIPA1	41
MF	GO:0030695	GTPase regulator activity	44/1299	298/16553	3.47124e-05	0.00124831	PLEKHG6/TNK2/TBC1D1/MYO9A/ARHGEF1/ASAP3/TBC1D2/SH3BP1/SGSM3/AXIN1/ANKRD27/AGFG2/GIT1/TBC1D9/ERRFI1/OCRL/TRIP10/CDC42EP1/SH3BP4/SESN2/STARD13/AGAP3/DAB2IP/ARHGAP39/CDC42EP2/ARHGAP35/TBC1D24/DLC1/GAPVD1/SGSM1/TBC1D2B/TBC1D16/CDC42EP5/TBC1D10B/JUN/CDC42EP4/PLCB1/ARAP1/BCR/RALGAPA2/NF1/TBC1D9B/SYNGAP1/SIPA1	44
MF	GO:0060589	nucleoside-triphosphatase regulator activity	47/1299	335/16553	6.99421e-05	0.00242207	PLEKHG6/TNK2/TBC1D1/MYO9A/ARHGEF1/ASAP3/TBC1D2/SH3BP1/SGSM3/AXIN1/ANKRD27/AGFG2/GIT1/TBC1D9/ERRFI1/OCRL/TRIP10/CDC42EP1/SH3BP4/SESN2/STARD13/AGAP3/DAB2IP/ARHGAP39/CDC42EP2/BAG3/ARHGAP35/TBC1D24/GRPEL2/DLC1/GAPVD1/SGSM1/TBC1D2B/TBC1D16/CDC42EP5/TBC1D10B/TOR1AIP2/JUN/CDC42EP4/PLCB1/ARAP1/BCR/RALGAPA2/NF1/TBC1D9B/SYNGAP1/SIPA1	47
MF	GO:0019888	protein phosphatase regulator activity	17/1299	77/16553	7.79061e-05	0.00260151	EIF2AK2/PPP2R5A/PPP2R5B/PPP1R15A/CABIN1/DMPK/PPP1R9B/PPP2R5D/B3GAT3/SH3RF2/RCAN1/PPP1R35/PPP1R16A/LMTK2/PPP2R3B/PPP1R3B/PPP1R26	17
MF	GO:0017049	GTP-Rho binding	7/1299	16/16553	0.000109589	0.0035333	TNFAIP1/PKN1/CDC42EP1/CDC42EP2/CDC42EP5/KCTD13/CDC42EP4	7
MF	GO:0050839	cell adhesion molecule binding	58/1299	455/16553	0.000162567	0.00506666	ADAM22/PKP2/CNN2/ADGRL1/ACTN1/EPN2/NOTCH3/PXN/LTBP4/ICAM1/TBC1D2/MADCAM1/MYH9/PPP1R13L/ICAM5/PTPN6/CTGF/AHNAK/CDC42EP1/AFDN/PAK4/LAMA5/DAB2IP/TLN1/DIAPH3/EPHA2/CYR61/CGN/PHLDB2/TNKS1BP1/PLCB3/MPP7/ANK3/BAG3/UTRN/CAST/MMP14/FMNL2/STX5/CAMLG/GAPVD1/VASN/ATXN2L/FASN/NLGN2/LAMB2/PTPRM/SPTBN2/KLC2/CKAP5/PDXDC1/SCRIB/H1FX/SHTN1/SRC/SNX2/TENM3/S1PR2	58
MF	GO:0017124	SH3 domain binding	22/1299	124/16553	0.000239964	0.00723761	DNM2/SH3BP1/CCDC6/CNTNAP1/PTPN6/QKI/WIPF1/ERRFI1/DENND1A/WIPF3/CIT/HIP1R/ADAM19/REPS1/DAB2IP/CBLC/ENAH/SHANK2/INPPL1/EVL/SYNGAP1/SHANK3	22
MF	GO:0008022	protein C-terminus binding	28/1299	179/16553	0.0003393	0.00991392	CALCOCO1/FOXN3/CSK/ERCC2/TRIM3/SASH1/SDC1/CTGF/PEX6/EML2/AFDN/TOP2A/NUMA1/ERBB2/HSPG2/MAGI1/DAB2/DAPK3/HIC2/PDZD3/MED12/PPP1CC/KCNJ11/AP2A1/SRC/ATXN2/SIPA1/SHANK3	28
MF	GO:0004721	phosphoprotein phosphatase activity	27/1299	173/16553	0.000445436	0.0126207	CDC14A/CDC25B/LHPP/MTMR4/PPM1H/PTPN6/PPP2R5D/PPM1B/DUSP5/DUSP6/SSH2/PTPRF/CTDSPL/PTPRG/CAMK2G/PTPN14/PTPRK/CDC25C/PPM1K/PPP2R3B/PTPN9/PPP1R3B/PTPRM/CTDSP2/DUSP8/PPP1CC/PDXP	27
MF	GO:0017166	vinculin binding	5/1299	10/16553	0.000532416	0.0146414	ACTN1/PXN/TLN1/UTRN/DAG1	5
MF	GO:0019902	phosphatase binding	25/1299	159/16553	0.000637048	0.0170183	WNK1/MAST2/PPP1R15A/SLC9A1/CSK/ELL/PPP1R9B/SLC9A3R1/CDKN1B/NEK2/CRY2/STAU1/DAB2IP/ERBB2/PARD3/FOXO1/SH3RF2/PPP1R35/TERF2IP/STAT3/TPRN/PPP1CC/PPARA/PPP1R26/DZIP3	25
MF	GO:0032266	phosphatidylinositol-3-phosphate binding	9/1299	33/16553	0.000752177	0.0195357	PLEKHA4/DENND1A/DAB2IP/SNX27/PARD3/JPH2/ZFYVE28/PHLDA3/SH3PXD2B	9
MF	GO:0045296	cadherin binding	39/1299	296/16553	0.000974501	0.0246259	PKP2/CNN2/EPN2/NOTCH3/TBC1D2/MYH9/PPP1R13L/AHNAK/CDC42EP1/AFDN/PAK4/DAB2IP/TLN1/DIAPH3/EPHA2/CGN/PHLDB2/TNKS1BP1/PLCB3/MPP7/ANK3/BAG3/CAST/FMNL2/STX5/GAPVD1/VASN/ATXN2L/FASN/PTPRM/SPTBN2/KLC2/CKAP5/PDXDC1/SCRIB/H1FX/SHTN1/SRC/SNX2	39
MF	GO:0003779	actin binding	49/1299	397/16553	0.0010406	0.0256043	USH1C/SYNE2/CNN2/MYLK/MYO9A/ACTN1/MYH9/MYH14/CORO2A/SLC6A4/PPP1R9B/WIPF1/WIPF3/OBSL1/AJUBA/HIP1R/FHOD1/BIN1/TLN1/SHROOM3/DIAPH3/SSH2/CGN/SHROOM2/UTRN/ENAH/TTN/FMNL2/INPPL1/MYO5B/PTK2/MTSS1/SYNPO/SNTB1/DAG1/SPTBN2/PAWR/SHTN1/KLHL17/EVL/AFAP1/MYO18A/SVIL/MIB2/TPM2/MSRB1/SPIRE2/DNASE1/SHANK3	49
MF	GO:0003713	transcription coactivator activity	39/1299	298/16553	0.00110757	0.0265534	CALCOCO1/NR1H3/ARID1B/HIPK2/MNT/TCF3/ACTN1/NCOA1/YY1/GATA3/NCOA7/PPARD/WWC1/BCL9/PKN1/JUND/HELZ2/RARA/WBP2/SMARCC2/RB1/RERE/PRDM16/ANKRD1/RBPMS/ELF3/CITED2/JUNB/HINFP/JUN/SOX12/ZBTB18/SERTAD2/MED14/MTA1/MAML2/MED12/BCL9L/RXRA	39
MF	GO:0005543	phospholipid binding	46/1299	370/16553	0.0012565	0.0293706	SYT7/OSBPL5/GAB2/SLC9A1/ITPR3/PLEKHA4/GBF1/SH3PXD2A/PHF12/PITPNM1/F3/HS1BP3/DENND1A/ITPR2/MCF2L/BAIAP2L2/HIP1R/PIK3C2B/DAB2IP/TLN1/NUMA1/ZCCHC14/GRB7/SNX27/ANXA9/SYTL5/SNX30/PARD3/JPH2/FZD7/ZFYVE28/ARHGAP35/WDFY3/SAP30L/ABCA1/C2CD2L/SNX33/SPTBN2/PHLDA3/SH3PXD2B/RPH3AL/PLCB1/ARAP1/NF1/SYT15/SNX2	46
MF	GO:0008047	enzyme activator activity	58/1299	494/16553	0.00129359	0.0295001	PLEKHG6/RFC1/WNK1/ERBB3/TBC1D1/MYO9A/ARHGEF1/PPP1R12B/PPP1R15A/ASAP3/TBC1D2/SH3BP1/SGSM3/MMP15/AXIN1/ANKRD27/AGFG2/SH3PXD2A/GIT1/TBC1D9/ERRFI1/STK11/OCRL/CDKN1A/TRIP10/BMP2/CDC42EP1/STARD13/AGAP3/DAB2IP/PDPK1/BCAS3/DGKQ/ARHGAP39/B3GAT3/CDC42EP2/MMP14/ARHGAP35/TBC1D24/DLC1/GAPVD1/SGSM1/TBC1D2B/TBC1D16/CDC42EP5/TBC1D10B/TOR1AIP2/SH3PXD2B/JUN/CDC42EP4/PLCB1/ARAP1/BCR/RALGAPA2/NF1/TBC1D9B/SYNGAP1/SIP…	58
MF	GO:0017112	Rab guanyl-nucleotide exchange factor activity	11/1299	50/16553	0.00143543	0.0315652	ANKRD27/DENND1A/RAB3IP/GAPVD1/ST5/RAB3IL1/DENND5B/DENND5A/TRAPPC4/DENND4B/DENND1C	11
MF	GO:0016791	phosphatase activity	35/1299	263/16553	0.00145166	0.0315652	INPP4A/CDC14A/CDC25B/LHPP/MTMR4/PPM1H/PTPN6/PPP2R5D/OCRL/SGPP1/PPM1B/DUSP5/DUSP6/SSH2/IMPA2/PTPRF/PRUNE1/CTDSPL/PTPRG/PSPH/CAMK2G/PTPN14/PTPRK/CDC25C/PPM1K/INPPL1/PPP2R3B/PTPN9/PPP1R3B/PTPRM/CTDSP2/DUSP8/PPP1CC/INPP5F/PDXP	35
MF	GO:0004713	protein tyrosine kinase activity	26/1299	178/16553	0.00152746	0.0324585	EIF2AK2/TNK2/ERBB3/FGFR3/TESK2/TYRO3/CSK/RIPK2/HBEGF/CNTRL/EREG/MAP2K5/ERBB2/EPHA2/EFNA3/CRIM1/MERTK/TTN/MELK/PTK2/INSR/CLK3/EPHB3/BCR/EPHB4/SRC	26
MF	GO:0046332	SMAD binding	14/1299	74/16553	0.00164921	0.0342668	HIPK2/YY1/SMAD7/AXIN1/BMP2/MEN1/ACVR1B/PML/PRDM16/ANKRD1/DAB2/CREB3L1/FOS/JUN	14
MF	GO:0001190	transcriptional activator activity, RNA polymerase II transcription factor binding	12/1299	60/16553	0.00212299	0.0431521	HIPK2/NCOA1/WBP2/RERE/NOTCH1/ANKRD1/CITED2/FOS/JUN/SOX12/MED12/PPARA	12
MF	GO:0071889	14-3-3 protein binding	7/1299	25/16553	0.00246091	0.0489564	RIPOR1/ZFP36/SRPK2/DAB2IP/SIK1/DDIT4/ZFP36L1	7

## Sheet: AnoLA_1hvsAnox_1h_down.GOenrich
Category	ID	Description	GeneRatio	BgRatio	pvalue	padj	geneID	Count
BP	GO:0022613	ribonucleoprotein complex biogenesis	145/1552	452/16568	9.06273e-43	4.84312e-39	RBM5/STRAP/LSG1/NOP16/MRTO4/NOP58/DDX20/WDR3/THUMPD1/RRP15/SART3/DDX1/HSP90AA1/GEMIN5/XPO1/DIS3/NUFIP1/WBP11/RRN3/DIMT1/RBM22/NOP14/XRN2/SIRT1/CIRBP/PES1/EIF5/PRPF6/CRNKL1/NOP56/POP4/EIF4H/SETX/GTPBP4/C1QBP/FTSJ3/UTP6/GAR1/DDX6/PTGES3/KRR1/NOP2/PAK1IP1/BYSL/BRIX1/RRP9/PNO1/RPF1/ZNHIT6/PRPF3/EBNA1BP2/DIEXF/FASTKD2/HEATR1/FCF1/UTP20/RPL21/MRM2/SRSF6/DDX27/MPHOSPH10/MRPS7/DDX31/SBDS/GNL3L/DKC1/NOL11…	145
BP	GO:0008380	RNA splicing	127/1552	419/16568	1.16589e-34	3.11527e-31	RBM5/AQR/STRAP/CCAR1/U2AF2/DDX20/SART3/THOC1/DDX1/GEMIN5/WBP11/CHERP/RBM22/SRRT/FUS/HNRNPC/CDC5L/HNRNPH3/HNRNPM/TFIP11/PHF5A/CSTF1/PRPF6/CRNKL1/DHX35/RBM28/SETX/C1QBP/DDX5/EFTUD2/DHX15/ZPR1/HSPA8/MAGOHB/SRSF3/PRPF4B/PPP2CA/NCBP2/SF3B6/SRSF7/SFPQ/IVNS1ABP/RRAGC/PRPF3/PRDX6/PPP1R8/DCAF4/RBM25/PSPC1/HNRNPA2B1/SMU1/DDX39A/SRSF6/MPHOSPH10/SNRPB2/HNRNPR/NSRP1/HNRNPH2/AAR2/RBM39/LGALS3/RBM38/SRRM1/PRPF3…	127
BP	GO:0000375	RNA splicing, via transesterification reactions	105/1552	319/16568	3.45983e-32	5.31786e-29	RBM5/AQR/STRAP/CCAR1/U2AF2/DDX20/SART3/DDX1/GEMIN5/WBP11/CHERP/RBM22/SRRT/FUS/HNRNPC/CDC5L/HNRNPH3/HNRNPM/TFIP11/PHF5A/CSTF1/PRPF6/CRNKL1/DHX35/SETX/C1QBP/DDX5/EFTUD2/DHX15/HSPA8/MAGOHB/SRSF3/PRPF4B/NCBP2/SF3B6/SRSF7/SFPQ/PRPF3/PRDX6/RBM25/PSPC1/HNRNPA2B1/SMU1/DDX39A/SRSF6/MPHOSPH10/SNRPB2/HNRNPR/NSRP1/HNRNPH2/AAR2/SRRM1/PRPF38A/SYNCRIP/HNRNPA1/DHX9/SRSF1/TRA2B/PRPF4/PPIL1/TGS1/DBR1/HNRNPD/SCAF11…	105
BP	GO:0006397	mRNA processing	133/1552	478/16568	5.33699e-32	5.31786e-29	RBM5/AQR/STRAP/CCAR1/U2AF2/DDX20/SART3/THOC1/DDX1/GEMIN5/WBP11/CHERP/RBM22/SRRT/XRN2/FUS/RBM27/HNRNPC/CDC5L/HNRNPH3/HNRNPM/TFIP11/POLDIP3/PHF5A/RBM23/CSTF1/PRPF6/CRNKL1/DHX35/RNMT/RBM28/SETX/MTPAP/C1QBP/DDX5/EFTUD2/DHX15/ZPR1/HSPA8/MAGOHB/GTF2H3/SRSF3/PRPF4B/PAPD7/NCBP2/SF3B6/PAPOLG/SRSF7/SFPQ/PRPF3/PRDX6/PPP1R8/RBM25/PSPC1/HNRNPA2B1/SMU1/DDX39A/SRSF6/SNRPB2/HNRNPR/NSRP1/HNRNPH2/AAR2/RBM39/LGALS3…	133
BP	GO:0000377	RNA splicing, via transesterification reactions with bulged adenosine as nucleophile	104/1552	316/16568	6.96576e-32	5.31786e-29	RBM5/AQR/STRAP/CCAR1/U2AF2/DDX20/SART3/DDX1/GEMIN5/WBP11/CHERP/RBM22/SRRT/FUS/HNRNPC/CDC5L/HNRNPH3/HNRNPM/TFIP11/PHF5A/CSTF1/PRPF6/CRNKL1/DHX35/SETX/C1QBP/DDX5/EFTUD2/DHX15/HSPA8/MAGOHB/SRSF3/PRPF4B/NCBP2/SF3B6/SRSF7/SFPQ/PRPF3/PRDX6/RBM25/PSPC1/HNRNPA2B1/SMU1/DDX39A/SRSF6/SNRPB2/HNRNPR/NSRP1/HNRNPH2/AAR2/SRRM1/PRPF38A/SYNCRIP/HNRNPA1/DHX9/SRSF1/TRA2B/PRPF4/PPIL1/TGS1/DBR1/HNRNPD/SCAF11/MBNL2/EIF…	104
BP	GO:0000398	mRNA splicing, via spliceosome	104/1552	316/16568	6.96576e-32	5.31786e-29	RBM5/AQR/STRAP/CCAR1/U2AF2/DDX20/SART3/DDX1/GEMIN5/WBP11/CHERP/RBM22/SRRT/FUS/HNRNPC/CDC5L/HNRNPH3/HNRNPM/TFIP11/PHF5A/CSTF1/PRPF6/CRNKL1/DHX35/SETX/C1QBP/DDX5/EFTUD2/DHX15/HSPA8/MAGOHB/SRSF3/PRPF4B/NCBP2/SF3B6/SRSF7/SFPQ/PRPF3/PRDX6/RBM25/PSPC1/HNRNPA2B1/SMU1/DDX39A/SRSF6/SNRPB2/HNRNPR/NSRP1/HNRNPH2/AAR2/SRRM1/PRPF38A/SYNCRIP/HNRNPA1/DHX9/SRSF1/TRA2B/PRPF4/PPIL1/TGS1/DBR1/HNRNPD/SCAF11/MBNL2/EIF…	104
BP	GO:0042254	ribosome biogenesis	104/1552	316/16568	6.96576e-32	5.31786e-29	LSG1/NOP16/MRTO4/NOP58/WDR3/THUMPD1/RRP15/XPO1/DIS3/WBP11/RRN3/DIMT1/NOP14/XRN2/SIRT1/PES1/NOP56/POP4/GTPBP4/C1QBP/FTSJ3/UTP6/GAR1/KRR1/NOP2/PAK1IP1/BYSL/BRIX1/RRP9/PNO1/RPF1/ZNHIT6/EBNA1BP2/DIEXF/FASTKD2/HEATR1/FCF1/UTP20/RPL21/MRM2/DDX27/MPHOSPH10/MRPS7/DDX31/SBDS/GNL3L/DKC1/NOL11/RAN/UTP3/NIP7/GNL2/WDR36/NAT10/LTV1/URB2/RNASEL/DDX56/IMP4/UTP4/EIF4A3/ISG20L2/SHQ1/ABT1/RPL7L1/NOM1/UTP23/SURF6/PD…	104
BP	GO:0034470	ncRNA processing	111/1552	393/16568	2.00971e-27	1.34249e-24	ELAC2/NSUN2/METTL1/MRTO4/NOP58/WDR3/ADAT1/THUMPD1/RRP15/TRNT1/DDX1/DIS3/WBP11/DIMT1/SRRT/NOP14/XRN2/TRMT6/PUS7/SIRT1/PES1/NOP56/INTS6/POP4/FTSJ3/UTP6/GAR1/KRR1/NOP2/BYSL/RRP9/PNO1/RPF1/EBNA1BP2/DIEXF/HEATR1/FCF1/UTP20/RPL21/HNRNPA2B1/MRM2/MOCS3/DDX27/MPHOSPH10/SBDS/DGCR8/DKC1/NOL11/UTP3/TOE1/WDR36/NAT10/LTV1/RNASEL/DDX56/IMP4/TRMO/ALKBH8/SSB/TARBP2/UTP4/EIF4A3/DUS3L/ISG20L2/INTS7/SHQ1/ABT1/RPL7L1…	111
BP	GO:0016072	rRNA metabolic process	86/1552	285/16568	1.33566e-23	7.93087e-21	DDX11/MRTO4/NOP58/WDR3/THUMPD1/RRP15/DIS3/WBP11/RRN3/DIMT1/NOP14/XRN2/SIRT1/PES1/NOP56/POP4/FTSJ3/UTP6/GAR1/KRR1/NOP2/BYSL/RRP9/NCL/PNO1/RPF1/EBNA1BP2/DIEXF/CD3EAP/HEATR1/FCF1/UTP20/RPL21/MRM2/DDX27/MPHOSPH10/GTF3C4/POLR1B/SBDS/DKC1/NOL11/UTP3/WDR36/NAT10/LTV1/RNASEL/DDX56/IMP4/UTP4/EIF4A3/ISG20L2/SHQ1/ABT1/RPL7L1/UTP23/PDCD11/DHX37/SRFBP1/GTF3C6/NIFK/RRP1/NOL9/TFB2M/WDR43/UTP15/DCAF13/NOL6/DDX21…	86
BP	GO:0006364	rRNA processing	78/1552	251/16568	2.13985e-22	1.14354e-19	MRTO4/NOP58/WDR3/THUMPD1/RRP15/DIS3/WBP11/DIMT1/NOP14/XRN2/SIRT1/PES1/NOP56/POP4/FTSJ3/UTP6/GAR1/KRR1/NOP2/BYSL/RRP9/PNO1/RPF1/EBNA1BP2/DIEXF/HEATR1/FCF1/UTP20/RPL21/MRM2/DDX27/MPHOSPH10/SBDS/DKC1/NOL11/UTP3/WDR36/NAT10/LTV1/RNASEL/DDX56/IMP4/UTP4/EIF4A3/ISG20L2/SHQ1/ABT1/RPL7L1/UTP23/PDCD11/DHX37/SRFBP1/RRP1/NOL9/TFB2M/WDR43/UTP15/DCAF13/NOL6/DDX21/BMS1/NOLC1/TSR1/PA2G4/RSL1D1/IMP3/RPP25/RRS1/GE…	78
BP	GO:1903311	regulation of mRNA metabolic process	78/1552	272/16568	5.09223e-20	2.4739e-17	RBM5/PSMB1/PSMC4/PSMA4/YBX3/U2AF2/XPO1/TNPO1/DIS3/PSMC5/HNRNPC/PSMD5/CIRBP/PSMC6/PSMA3/PSMC1/PSMA7/PSMD7/ZC3HAV1/C1QBP/DDX5/PSMD11/HSPA8/SRSF3/NCBP2/EIF4G1/PSMD14/SRSF7/PRDX6/SET/RBM25/HNRNPA2B1/SMU1/SRSF6/HNRNPR/PSMB2/NSRP1/PSME3/DHX34/SYNCRIP/HNRNPA1/RNASEL/DHX9/RC3H1/TRA2B/HNRNPD/MBNL2/EIF4A3/SERBP1/SF3B4/METTL14/WTAP/UBC/HNRNPU/SREK1/DYRK1A/SON/PSMC2/SRSF2/CWC22/YWHAZ/HNRNPK/PSMC3/LEO1/YWHAB/…	78
BP	GO:0022618	ribonucleoprotein complex assembly	62/1552	205/16568	2.0575e-17	9.16275e-15	RBM5/STRAP/MRTO4/DDX20/SART3/DDX1/HSP90AA1/GEMIN5/NUFIP1/RBM22/CIRBP/EIF5/PRPF6/CRNKL1/EIF4H/SETX/C1QBP/DDX6/PTGES3/NOP2/BRIX1/RPF1/ZNHIT6/PRPF3/FASTKD2/SRSF6/MRPS7/SBDS/AAR2/NIP7/DHX9/RC3H1/SRSF1/TGS1/G3BP2/SCAF11/TARBP2/DENR/POLR2D/SHQ1/LIMD1/ABT1/SLU7/BMS1/SNRPD1/TSR1/SF1/LSM3/CLP1/RRS1/EDC3/GEMIN4/NPM1/DDX28/SRSF10/RPF2/DDX39B/SMN1/SMN2/DDX3X/MCTS1/PWP2	62
BP	GO:0071826	ribonucleoprotein complex subunit organization	64/1552	217/16568	2.53028e-17	1.04014e-14	RBM5/STRAP/MRTO4/DDX20/SART3/DDX1/HSP90AA1/GEMIN5/NUFIP1/RBM22/CIRBP/TFIP11/EIF5/PRPF6/CRNKL1/EIF4H/SETX/C1QBP/DDX6/PTGES3/NOP2/BRIX1/RPF1/ZNHIT6/PRPF3/FASTKD2/SRSF6/MRPS7/SBDS/AAR2/NIP7/DHX9/RC3H1/SRSF1/TGS1/G3BP2/SCAF11/TARBP2/DENR/POLR2D/SHQ1/LIMD1/ABT1/SLU7/BMS1/SNRPD1/TSR1/SF1/LSM3/CLP1/RRS1/EDC3/GEMIN4/PLD6/NPM1/DDX28/SRSF10/RPF2/DDX39B/SMN1/SMN2/DDX3X/MCTS1/PWP2	64
BP	GO:0051168	nuclear export	59/1552	193/16568	7.07082e-17	2.69903e-14	NUP160/LSG1/U2AF2/THOC1/XPO1/SEH1L/NUP50/RANBP1/POLDIP3/RAE1/YWHAE/MAGOHB/SRSF3/NUP155/NCBP2/SRSF7/SMG7/HNRNPA2B1/DDX39A/SRSF6/CSE1L/SOX4/NUP153/RAN/NXT1/XPO4/SRRM1/HNRNPA1/LTV1/MDM2/DHX9/SRSF1/TXN/SSB/NUP58/EIF4A3/POLR2D/TCF7L2/EIF4E/UHMK1/RANBP2/U2AF1/CHTOP/SRSF2/NUP35/ABCE1/SLU7/PHAX/NOL6/MALT1/SFN/RRS1/PTPN11/NPM1/ALYREF/SRSF10/SDAD1/DDX39B/NUP62	59
BP	GO:0006913	nucleocytoplasmic transport	100/1552	461/16568	6.09119e-16	2.17009e-13	NUP160/LSG1/PPP1R12A/U2AF2/TNPO3/DDX20/RHOA/THOC1/KEAP1/PSEN1/GEMIN5/XPO1/TNPO1/SEH1L/CHERP/RBM22/NUP50/SIRT1/RAB18/RANBP1/POLDIP3/RAE1/FERMT1/KPNA3/TGFBR1/YWHAE/ZPR1/MAGOHB/SRSF3/NUP155/KPNA1/NCBP2/SPTBN1/SRSF7/SMG7/PRDX1/SET/TGFB3/HNRNPA2B1/DDX39A/SRSF6/CSE1L/SOX4/NUP153/NSRP1/RAN/MYBBP1A/NXT1/XPO4/SRRM1/HNRNPA1/LTV1/MDM2/DHX9/SRSF1/TXN/TGS1/SSB/G3BP2/NUP58/EIF4A3/POLR2D/PIK3R1/EGFR/TCF7L2/EIF4…	100
BP	GO:0006403	RNA localization	63/1552	225/16568	7.28409e-16	2.43289e-13	NUP160/NOP58/U2AF2/SIDT1/THOC1/XPO1/SEH1L/NUP50/RANBP1/POLDIP3/RAE1/PRPF6/NXT2/MAGOHB/SRSF3/NUP155/NCBP2/SRSF7/SMG7/ZNHIT6/HNRNPA2B1/DDX39A/SRSF6/NUP153/DKC1/RAN/NXT1/SRRM1/HNRNPA1/LTV1/CCT7/DHX9/SRSF1/TGS1/SSB/G3BP2/NUP58/EIF4A3/POLR2D/SHQ1/CCT6A/CCT5/EIF4E/HNRNPU/RANBP2/U2AF1/CHTOP/SRSF2/NUP35/ABCE1/SLU7/PHAX/NOL6/CCT2/DDX19A/HNRNPA3/RRS1/NPM1/ALYREF/SRSF10/SDAD1/DDX39B/NUP62	63
BP	GO:0006405	RNA export from nucleus	47/1552	138/16568	9.79546e-16	3.07923e-13	NUP160/U2AF2/THOC1/XPO1/SEH1L/NUP50/RANBP1/POLDIP3/RAE1/MAGOHB/SRSF3/NUP155/NCBP2/SRSF7/SMG7/HNRNPA2B1/DDX39A/SRSF6/NUP153/RAN/NXT1/SRRM1/HNRNPA1/LTV1/DHX9/SRSF1/SSB/NUP58/EIF4A3/POLR2D/EIF4E/RANBP2/U2AF1/CHTOP/SRSF2/NUP35/ABCE1/SLU7/PHAX/NOL6/RRS1/NPM1/ALYREF/SRSF10/SDAD1/DDX39B/NUP62	47
BP	GO:0051169	nuclear transport	100/1552	467/16568	1.49356e-15	4.43421e-13	NUP160/LSG1/PPP1R12A/U2AF2/TNPO3/DDX20/RHOA/THOC1/KEAP1/PSEN1/GEMIN5/XPO1/TNPO1/SEH1L/CHERP/RBM22/NUP50/SIRT1/RAB18/RANBP1/POLDIP3/RAE1/FERMT1/KPNA3/TGFBR1/YWHAE/ZPR1/MAGOHB/SRSF3/NUP155/KPNA1/NCBP2/SPTBN1/SRSF7/SMG7/PRDX1/SET/TGFB3/HNRNPA2B1/DDX39A/SRSF6/CSE1L/SOX4/NUP153/NSRP1/RAN/MYBBP1A/NXT1/XPO4/SRRM1/HNRNPA1/LTV1/MDM2/DHX9/SRSF1/TXN/TGS1/SSB/G3BP2/NUP58/EIF4A3/POLR2D/PIK3R1/EGFR/TCF7L2/EIF4…	100
BP	GO:0071166	ribonucleoprotein complex localization	44/1552	127/16568	3.95704e-15	1.10762e-12	NUP160/U2AF2/THOC1/XPO1/SEH1L/NUP50/POLDIP3/RAE1/MAGOHB/SRSF3/NUP155/NCBP2/SRSF7/SMG7/HNRNPA2B1/DDX39A/SRSF6/NUP153/RAN/NXT1/SRRM1/LTV1/SRSF1/TGS1/SSB/NUP58/EIF4A3/POLR2D/EIF4E/RANBP2/U2AF1/CHTOP/SRSF2/NUP35/ABCE1/SLU7/NOL6/RRS1/NPM1/ALYREF/SRSF10/SDAD1/DDX39B/NUP62	44
BP	GO:0006611	protein export from nucleus	53/1552	175/16568	4.1453e-15	1.10762e-12	NUP160/U2AF2/THOC1/XPO1/SEH1L/NUP50/POLDIP3/RAE1/YWHAE/MAGOHB/SRSF3/NUP155/NCBP2/SRSF7/SMG7/HNRNPA2B1/DDX39A/SRSF6/CSE1L/SOX4/NUP153/RAN/NXT1/XPO4/SRRM1/LTV1/MDM2/SRSF1/TXN/SSB/NUP58/EIF4A3/POLR2D/TCF7L2/EIF4E/UHMK1/RANBP2/U2AF1/CHTOP/SRSF2/NUP35/ABCE1/SLU7/NOL6/SFN/RRS1/PTPN11/NPM1/ALYREF/SRSF10/SDAD1/DDX39B/NUP62	53
BP	GO:0043484	regulation of RNA splicing	41/1552	114/16568	7.82992e-15	1.99253e-12	RBM5/U2AF2/RBM22/SETX/C1QBP/DDX5/ZPR1/HSPA8/SRSF3/SRSF7/PRDX6/RBM25/HNRNPA2B1/SMU1/SRSF6/NSRP1/RBM38/HNRNPA1/SRSF1/TRA2B/MBNL2/EIF4A3/SF3B4/PIK3R1/WTAP/MBNL1/HNRNPU/SREK1/DYRK1A/SON/SRSF2/ZNF326/CWC22/HNRNPK/CDK12/HNRNPH1/HNRNPF/RBM4/CLK2/NPM1/SRSF10	41
BP	GO:0071426	ribonucleoprotein complex export from nucleus	43/1552	125/16568	1.08607e-14	2.63817e-12	NUP160/U2AF2/THOC1/XPO1/SEH1L/NUP50/POLDIP3/RAE1/MAGOHB/SRSF3/NUP155/NCBP2/SRSF7/SMG7/HNRNPA2B1/DDX39A/SRSF6/NUP153/RAN/NXT1/SRRM1/LTV1/SRSF1/SSB/NUP58/EIF4A3/POLR2D/EIF4E/RANBP2/U2AF1/CHTOP/SRSF2/NUP35/ABCE1/SLU7/NOL6/RRS1/NPM1/ALYREF/SRSF10/SDAD1/DDX39B/NUP62	43
BP	GO:0006260	DNA replication	71/1552	288/16568	1.45456e-14	3.30919e-12	DDX11/RTFDC1/KITLG/WAPL/MCM10/MAP2K4/CDC42/MCM2/MCM6/POLD3/FGFR1/THOC1/SUPT16H/CLSPN/CDC6/SIRT1/CDC7/MCM5/CINP/RBBP8/NBN/MCM4/GRWD1/DNAJC2/SSBP1/TWNK/GTPBP4/TFAM/ZPR1/MCM9/MCM3/GMNN/PPP2CA/RPA2/SET/TGFB3/TTF1/INO80/DUT/TERF2/PCNA/NASP/RFC3/DHX9/USP37/HUS1/EGFR/POLE3/SSRP1/S100A11/CDC25A/E2F7/MCM7/RRM1/ING5/RFWD3/FEN1/SETMAR/RRM2/RNASEH1/KAT5/EXO1/TOP3A/GINS3/ALYREF/TSPYL2/NAP1L1/MCMBP/EME2/TOP1/R…	71
BP	GO:0006353	DNA-templated transcription, termination	39/1552	106/16568	1.48616e-14	3.30919e-12	U2AF2/POLR1A/THOC1/XRN2/POLDIP3/CSTF1/TAF1C/TWISTNB/SETX/UBTF/MAGOHB/GTF2H3/SRSF3/NCBP2/SRSF7/CD3EAP/DDX39A/SRSF6/TTF1/POLR1B/MTERF1/SRRM1/DHX9/SRSF1/EIF4A3/CPSF7/U2AF1/CHTOP/SRSF2/SLU7/PCF11/POLR1C/CLP1/CSTF2T/POLR2L/ALYREF/DDX39B/SMN1/SMN2	39
BP	GO:0043487	regulation of RNA stability	49/1552	158/16568	1.61248e-14	3.44684e-12	PSMB1/PSMC4/PSMA4/YBX3/XPO1/TNPO1/DIS3/PSMC5/HNRNPC/PSMD5/CIRBP/PSMC6/PSMA3/PSMC1/PSMA7/PSMD7/PSMD11/HSPA8/EIF4G1/PSMD14/SMG7/SET/HNRNPR/PSMB2/DKC1/PSME3/SYNCRIP/RNASEL/DHX9/RC3H1/HNRNPD/SERBP1/METTL14/UBC/HNRNPU/PSMC2/YWHAZ/PSMC3/YWHAB/PSMD1/PDE12/DHX36/ZC3H12D/PSMD13/YTHDF3/PSMD12/YTHDF2/TRIM71/EXOSC6	49
BP	GO:0015931	nucleobase-containing compound transport	60/1552	229/16568	9.32744e-14	1.91715e-11	NUP160/U2AF2/SIDT1/THOC1/XPO1/SEH1L/SLC25A24/NUP50/RANBP1/POLDIP3/RAE1/NXT2/MAGOHB/SRSF3/NUP155/NCBP2/SRSF7/SMG7/SLC35A3/SLC35B1/HNRNPA2B1/DDX39A/SRSF6/NUP153/RAN/NXT1/SRRM1/HNRNPA1/LTV1/DHX9/SRSF1/RIPK1/TGS1/SSB/G3BP2/NUP58/EIF4A3/POLR2D/EIF4E/GJA1/RANBP2/U2AF1/CHTOP/SRSF2/NUP35/ABCE1/SLU7/PHAX/SLC25A32/NOL6/DDX19A/HNRNPA3/RRS1/NPM1/ALYREF/SRSF10/SLC29A3/SDAD1/DDX39B/NUP62	60
BP	GO:0043488	regulation of mRNA stability	46/1552	149/16568	1.23603e-13	2.44642e-11	PSMB1/PSMC4/PSMA4/YBX3/XPO1/TNPO1/DIS3/PSMC5/HNRNPC/PSMD5/CIRBP/PSMC6/PSMA3/PSMC1/PSMA7/PSMD7/PSMD11/HSPA8/EIF4G1/PSMD14/SET/HNRNPR/PSMB2/PSME3/SYNCRIP/RNASEL/DHX9/RC3H1/HNRNPD/SERBP1/METTL14/UBC/HNRNPU/PSMC2/YWHAZ/PSMC3/YWHAB/PSMD1/PDE12/ZC3H12D/PSMD13/YTHDF3/PSMD12/YTHDF2/TRIM71/EXOSC6	46
BP	GO:0050657	nucleic acid transport	53/1552	189/16568	1.36898e-13	2.5227e-11	NUP160/U2AF2/SIDT1/THOC1/XPO1/SEH1L/NUP50/RANBP1/POLDIP3/RAE1/NXT2/MAGOHB/SRSF3/NUP155/NCBP2/SRSF7/SMG7/HNRNPA2B1/DDX39A/SRSF6/NUP153/RAN/NXT1/SRRM1/HNRNPA1/LTV1/DHX9/SRSF1/TGS1/SSB/G3BP2/NUP58/EIF4A3/POLR2D/EIF4E/RANBP2/U2AF1/CHTOP/SRSF2/NUP35/ABCE1/SLU7/PHAX/NOL6/DDX19A/HNRNPA3/RRS1/NPM1/ALYREF/SRSF10/SDAD1/DDX39B/NUP62	53
BP	GO:0050658	RNA transport	53/1552	189/16568	1.36898e-13	2.5227e-11	NUP160/U2AF2/SIDT1/THOC1/XPO1/SEH1L/NUP50/RANBP1/POLDIP3/RAE1/NXT2/MAGOHB/SRSF3/NUP155/NCBP2/SRSF7/SMG7/HNRNPA2B1/DDX39A/SRSF6/NUP153/RAN/NXT1/SRRM1/HNRNPA1/LTV1/DHX9/SRSF1/TGS1/SSB/G3BP2/NUP58/EIF4A3/POLR2D/EIF4E/RANBP2/U2AF1/CHTOP/SRSF2/NUP35/ABCE1/SLU7/PHAX/NOL6/DDX19A/HNRNPA3/RRS1/NPM1/ALYREF/SRSF10/SDAD1/DDX39B/NUP62	53
BP	GO:0042274	ribosomal small subunit biogenesis	30/1552	70/16568	1.45187e-13	2.58627e-11	WDR3/NOP14/UTP6/KRR1/BYSL/DIEXF/HEATR1/FCF1/UTP20/MPHOSPH10/MRPS7/NOL11/UTP3/NAT10/LTV1/UTP4/ABT1/NOM1/UTP23/SURF6/PDCD11/SRFBP1/DCAF13/BMS1/TSR1/RRS1/NPM1/UTP11/WDR46/PWP2	30
BP	GO:0051236	establishment of RNA localization	53/1552	192/16568	2.74184e-13	4.72657e-11	NUP160/U2AF2/SIDT1/THOC1/XPO1/SEH1L/NUP50/RANBP1/POLDIP3/RAE1/NXT2/MAGOHB/SRSF3/NUP155/NCBP2/SRSF7/SMG7/HNRNPA2B1/DDX39A/SRSF6/NUP153/RAN/NXT1/SRRM1/HNRNPA1/LTV1/DHX9/SRSF1/TGS1/SSB/G3BP2/NUP58/EIF4A3/POLR2D/EIF4E/RANBP2/U2AF1/CHTOP/SRSF2/NUP35/ABCE1/SLU7/PHAX/NOL6/DDX19A/HNRNPA3/RRS1/NPM1/ALYREF/SRSF10/SDAD1/DDX39B/NUP62	53
BP	GO:0061013	regulation of mRNA catabolic process	49/1552	170/16568	3.66791e-13	6.12541e-11	PSMB1/PSMC4/PSMA4/YBX3/XPO1/TNPO1/DIS3/PSMC5/HNRNPC/PSMD5/CIRBP/PSMC6/PSMA3/PSMC1/PSMA7/PSMD7/ZC3HAV1/PSMD11/HSPA8/EIF4G1/PSMD14/SET/HNRNPR/PSMB2/PSME3/DHX34/SYNCRIP/RNASEL/DHX9/RC3H1/HNRNPD/SERBP1/METTL14/UBC/HNRNPU/PSMC2/YWHAZ/PSMC3/YWHAB/PSMD1/PDE12/ZC3H12D/PKP3/PSMD13/YTHDF3/PSMD12/YTHDF2/TRIM71/EXOSC6	49
BP	GO:0006401	RNA catabolic process	79/1552	370/16568	1.78853e-12	2.89633e-10	PSMB1/PSMC4/PSMA4/MRTO4/YBX3/XPO1/TNPO1/DIS3/PSMC5/XRN2/PABPC4/HNRNPC/PSMD5/CIRBP/PSMC6/PSMA3/PSMC1/PSMA7/PSMD7/GSPT1/SMG9/ZC3HAV1/MTPAP/DDX5/PSMD11/ZPR1/HSPA8/DDX6/MAGOHB/PPP2CA/NCBP2/EIF4G1/PSMD14/SMG7/PPP1R8/SET/ETF1/RPL21/HNRNPR/PSMB2/DKC1/PSME3/DHX34/SYNCRIP/RNASEL/DHX9/RC3H1/SSB/HNRNPD/EIF4A3/SERBP1/POLR2D/CNOT9/METTL14/UBC/EIF4E/HNRNPU/SUPV3L1/PSMC2/YWHAZ/PSMC3/YWHAB/SMG8/FEN1/LSM3/RNASEH1…	79
BP	GO:0006417	regulation of translation	82/1552	394/16568	2.78832e-12	4.38258e-10	NUP160/YBX3/DDX1/PUM3/GEMIN5/SEH1L/SRRT/TNRC6A/NUP50/CIRBP/POLDIP3/EIF5/RAE1/RBM3/EIF3B/EIF4H/C1QBP/DDX5/EIF4G2/DDX6/NUP155/NCBP2/EIF1B/EIF4G1/NCL/RGS2/ETF1/ZNF706/HNRNPA2B1/SOX4/NUP153/HNRNPR/DGCR8/ILF3/RAN/H3F3B/DPH2/EIF2S1/SYNCRIP/CAPRIN1/CDK4/DHX9/RC3H1/EPRS/THBS1/HNRNPD/NUP58/TARBP2/EIF4A3/SRP9/POLR2D/CNOT9/LIMD1/METTL14/EGFR/YTHDF1/EIF4E/UHMK1/RANBP2/USP16/EIF5B/NUP35/KBTBD8/ITGA2/NOLC1/SMA…	82
BP	GO:1903320	regulation of protein modification by small protein conjugation or removal	66/1552	288/16568	4.54396e-12	6.93797e-10	GCLC/PSMB1/CRY1/PSMC4/PSMA4/HSPA5/CUL1/U2AF2/UBE2D1/SART3/PSEN1/HSP90AA1/DNAJA1/PSMC5/MUL1/PSMD5/PSMC6/PSMA3/PSMC1/PSMA7/XIAP/PSMD7/SGTA/CAV1/TGFBR1/GTPBP4/PSMD11/FBXO5/SKP1/UBE3A/WDR48/PSMD14/PDCL3/TNFAIP3/NMI/SOX4/PSMB2/GNL3L/CDC16/PSME3/NDFIP1/TRIM21/DERL1/RAB1A/BCL10/UBC/TRIP12/ANGPT1/BUB3/PSMC2/GNL3/VCP/PSMC3/CTNNB1/RNF139/MALT1/PSMD1/UBE2N/NPM1/PTTG1IP/AMER1/PSMD13/NHLRC1/PSMD12/PDCD6/PINX1	66
BP	GO:0030490	maturation of SSU-rRNA	24/1552	52/16568	5.63696e-12	8.36775e-10	WDR3/NOP14/UTP6/KRR1/BYSL/DIEXF/HEATR1/FCF1/UTP20/MPHOSPH10/NOL11/UTP3/NAT10/UTP4/ABT1/UTP23/PDCD11/SRFBP1/DCAF13/BMS1/TSR1/RRS1/WDR46/PWP2	24
BP	GO:0040029	regulation of gene expression, epigenetic	65/1552	285/16568	8.27925e-12	1.19579e-09	MSL3/BAZ1B/NUP160/ARID4B/POLR1A/MBD3/EED/RIF1/SEH1L/SRRT/TNRC6A/NUP50/SIRT1/EP300/RAE1/SMCHD1/CTCF/TAF1C/DOT1L/TWISTNB/H2AFV/DDX5/NUP155/EIF4G1/CD3EAP/PHF19/DNMT3A/EPC1/HNRNPA2B1/NUP153/DEK/POLR1B/DGCR8/RLIM/RAN/MYBBP1A/H3F3B/DHX9/TDG/NUP58/TARBP2/BAHD1/POLR2D/LIMD1/EGFR/SMARCA5/HNRNPU/RANBP2/NUP35/H2AFZ/DDX21/SMAD3/CTNNB1/POLR1C/CLP1/RBM4/POLR2L/BEND3/MORF4L1/H2AFX/ZNF335/TRIM27/TRIM71/TSN/NUP62	65
BP	GO:0051052	regulation of DNA metabolic process	79/1552	382/16568	9.8449e-12	1.3845e-09	DDX11/KITLG/WAPL/MAP2K4/CDC42/MBD3/TFRC/UNG/FGFR1/THOC1/XRCC5/RIF1/HSP90AA1/HNRNPC/CDC6/SIRT1/CDC7/TFIP11/NBN/DNAJC2/GTPBP4/PTGES3/GMNN/PPP2CA/PDGFRB/KPNA1/MSH6/RPA2/TGFB3/SLF2/HNRNPA2B1/DEK/TTF1/INO80/GNL3L/DKC1/NDFIP1/FIGNL1/TERF2/PCNA/RFC3/NAT10/HNRNPA1/PKIB/CCT7/DHX9/USP37/HUS1/KLF4/MYC/HNRNPD/CUL4A/EGFR/CCT6A/CCT5/GJA1/HNRNPU/TRIP12/USP1/SMARCAD1/S100A11/GNL3/E2F7/CCT2/GREM1/CTNNB1/SETMAR/KL…	79
BP	GO:0010501	RNA secondary structure unwinding	22/1552	45/16568	1.01803e-11	1.39496e-09	DDX20/DDX1/DDX18/DDX24/DDX5/DDX6/DDX55/DDX39A/DDX27/DDX31/DHX9/DDX56/EIF4A3/DDX21/DDX19A/DHX36/DDX10/DDX28/DDX51/DDX42/DDX39B/DDX3X	22
BP	GO:0048024	regulation of mRNA splicing, via spliceosome	29/1552	76/16568	1.2286e-11	1.64141e-09	RBM5/U2AF2/C1QBP/DDX5/HSPA8/SRSF3/SRSF7/PRDX6/RBM25/HNRNPA2B1/SMU1/SRSF6/NSRP1/HNRNPA1/TRA2B/MBNL2/EIF4A3/SF3B4/WTAP/HNRNPU/SREK1/DYRK1A/SON/SRSF2/CWC22/HNRNPK/RBM4/NPM1/SRSF10	29
BP	GO:0010948	negative regulation of cell cycle process	67/1552	308/16568	3.73565e-11	4.86911e-09	PSMB1/ZNF207/PSMC4/PSMA4/CUL1/WAPL/TRIP13/EED/ZW10/PSMC5/ZNF268/CLSPN/PSMD5/CDC7/EP300/L3MBTL2/PSMC6/PSMA3/PSMC1/PSMA7/RBBP8/PSMD7/NBN/CASP2/PSMD11/PRKAR1A/FBXO5/SKP1/PSMD14/RPA2/EPC1/SOX4/PSMB2/UXT/PSME3/TERF2/VPS4A/PCNA/APC/CDK4/MDM2/HUS1/CTDSP1/CNOT9/PLK2/UBC/CENPJ/BUB3/PSMC2/E2F7/PSMC3/RFWD3/E2F6/ATF5/SETMAR/TRIAP1/RRM2/PSMD1/SFN/GEN1/NPM1/PSMD13/PSMD12/TFDP1/E2F4/RBM14/PINX1	67
BP	GO:0006402	mRNA catabolic process	71/1552	336/16568	3.99438e-11	5.08237e-09	PSMB1/PSMC4/PSMA4/MRTO4/YBX3/XPO1/TNPO1/DIS3/PSMC5/HNRNPC/PSMD5/CIRBP/PSMC6/PSMA3/PSMC1/PSMA7/PSMD7/GSPT1/SMG9/ZC3HAV1/MTPAP/DDX5/PSMD11/HSPA8/DDX6/MAGOHB/PPP2CA/NCBP2/EIF4G1/PSMD14/SMG7/SET/ETF1/RPL21/HNRNPR/PSMB2/PSME3/DHX34/SYNCRIP/RNASEL/DHX9/RC3H1/SSB/HNRNPD/EIF4A3/SERBP1/POLR2D/CNOT9/METTL14/UBC/EIF4E/HNRNPU/SUPV3L1/PSMC2/YWHAZ/PSMC3/YWHAB/SMG8/LSM3/PSMD1/PDE12/ZC3H12D/EDC3/PKP3/PSMD13/YTHD…	71
BP	GO:0031396	regulation of protein ubiquitination	60/1552	262/16568	4.41216e-11	5.48339e-09	GCLC/PSMB1/CRY1/PSMC4/PSMA4/HSPA5/CUL1/U2AF2/UBE2D1/PSEN1/HSP90AA1/DNAJA1/PSMC5/PSMD5/PSMC6/PSMA3/PSMC1/PSMA7/XIAP/PSMD7/SGTA/CAV1/TGFBR1/GTPBP4/PSMD11/FBXO5/SKP1/UBE3A/WDR48/PSMD14/PDCL3/TNFAIP3/NMI/SOX4/PSMB2/GNL3L/CDC16/PSME3/NDFIP1/DERL1/RAB1A/BCL10/UBC/TRIP12/ANGPT1/BUB3/PSMC2/PSMC3/RNF139/MALT1/PSMD1/UBE2N/NPM1/PTTG1IP/AMER1/PSMD13/NHLRC1/PSMD12/PDCD6/PINX1	60
BP	GO:0051028	mRNA transport	41/1552	144/16568	4.68083e-11	5.68508e-09	NUP160/U2AF2/THOC1/XPO1/SEH1L/NUP50/POLDIP3/RAE1/NXT2/MAGOHB/SRSF3/NUP155/NCBP2/SRSF7/SMG7/HNRNPA2B1/DDX39A/SRSF6/NUP153/NXT1/SRRM1/HNRNPA1/DHX9/SRSF1/G3BP2/NUP58/EIF4A3/POLR2D/EIF4E/RANBP2/U2AF1/CHTOP/SRSF2/NUP35/SLU7/DDX19A/HNRNPA3/ALYREF/SRSF10/DDX39B/NUP62	41
BP	GO:0006406	mRNA export from nucleus	34/1552	106/16568	5.97472e-11	6.94107e-09	NUP160/U2AF2/THOC1/SEH1L/NUP50/POLDIP3/RAE1/MAGOHB/SRSF3/NUP155/NCBP2/SRSF7/SMG7/HNRNPA2B1/DDX39A/SRSF6/NUP153/NXT1/SRRM1/SRSF1/NUP58/EIF4A3/POLR2D/EIF4E/RANBP2/U2AF1/CHTOP/SRSF2/NUP35/SLU7/ALYREF/SRSF10/DDX39B/NUP62	34
BP	GO:0071427	mRNA-containing ribonucleoprotein complex export from nucleus	34/1552	106/16568	5.97472e-11	6.94107e-09	NUP160/U2AF2/THOC1/SEH1L/NUP50/POLDIP3/RAE1/MAGOHB/SRSF3/NUP155/NCBP2/SRSF7/SMG7/HNRNPA2B1/DDX39A/SRSF6/NUP153/NXT1/SRRM1/SRSF1/NUP58/EIF4A3/POLR2D/EIF4E/RANBP2/U2AF1/CHTOP/SRSF2/NUP35/SLU7/ALYREF/SRSF10/DDX39B/NUP62	34
BP	GO:0034248	regulation of cellular amide metabolic process	84/1552	436/16568	1.00372e-10	1.14125e-08	NUP160/YBX3/DDX1/PUM3/GEMIN5/SEH1L/SRRT/TNRC6A/NUP50/CIRBP/POLDIP3/EIF5/RAE1/RBM3/EIF3B/EIF4H/C1QBP/DDX5/EIF4G2/DDX6/NUP155/NCBP2/EIF1B/EIF4G1/NCL/EPHA4/RGS2/ETF1/ZNF706/HNRNPA2B1/SOX4/NUP153/HNRNPR/DGCR8/ILF3/RAN/H3F3B/DPH2/EIF2S1/SYNCRIP/CAPRIN1/CDK4/DHX9/RC3H1/EPRS/THBS1/HNRNPD/NUP58/TARBP2/EIF4A3/SRP9/POLR2D/CNOT9/LIMD1/METTL14/EGFR/YTHDF1/EIF4E/UHMK1/RANBP2/USP16/EIF5B/NUP35/KBTBD8/ITGA2/NOL…	84
BP	GO:0034655	nucleobase-containing compound catabolic process	91/1552	494/16568	1.98021e-10	2.20463e-08	PSMB1/PSMC4/PSMA4/MRTO4/YBX3/UNG/XPO1/TNPO1/DIS3/PSMC5/XRN2/PABPC4/HNRNPC/PSMD5/CIRBP/PSMC6/PSMA3/PSMC1/PSMA7/PSMD7/GSPT1/SMG9/ZC3HAV1/MTPAP/DDX5/PSMD11/ZPR1/HSPA8/DDX6/MAGOHB/PPP2CA/KPNA1/NCBP2/EIF4G1/PSMD14/SMG7/PPP1R8/SET/ETF1/RPL21/HNRNPR/PSMB2/DUT/DKC1/PSME3/DHX34/SYNCRIP/EGLN1/RNASEL/DHX9/RC3H1/NUDT15/SSB/HNRNPD/TDG/EIF4A3/SERBP1/POLR2D/CNOT9/METTL14/UBC/EIF4E/HNRNPU/SUPV3L1/PSMC2/CASP3/YWH…	91
BP	GO:1901990	regulation of mitotic cell cycle phase transition	77/1552	391/16568	2.111e-10	2.30229e-08	PSMB1/ZNF207/PSMC4/CUL3/PSMA4/CUL1/TRIP13/UBE2D1/NDE1/HSP90AA1/ZW10/PSMC5/DYNLL1/CLSPN/CDC6/PSMD5/CDC7/EP300/PSMC6/PSMA3/PSMC1/PSMA7/MAPRE1/PSMD7/NBN/CASP2/PSMD11/YWHAE/FBXO5/SKP1/EIF4G1/PSMD14/RPA2/VPS4B/SOX4/PSMB2/INO80/CDC16/PSME3/VPS4A/PCNA/APC/ANXA1/CDK4/MDM2/HUS1/RDX/CUL4A/CTDSP1/CNOT9/PLK2/EGFR/MEPCE/UBC/CENPJ/BUB3/PCNT/PSMC2/E2F7/PSMC3/DDB1/RFWD3/YWHAG/TRIAP1/PSMD1/SFN/GEN1/NPM1/PSMD13/TU…	77
BP	GO:0031123	RNA 3'-end processing	35/1552	117/16568	2.74601e-10	2.93493e-08	ELAC2/U2AF2/TRNT1/THOC1/POLDIP3/CSTF1/MTPAP/MAGOHB/SRSF3/NCBP2/PAPOLG/SRSF7/DDX39A/SRSF6/DKC1/TOE1/SRRM1/SRSF1/SSB/EIF4A3/INTS7/POLR2D/CPSF7/SUPV3L1/U2AF1/CHTOP/SRSF2/SLU7/PCF11/LEO1/CLP1/CSTF2T/ALYREF/DDX39B/EXOSC6	35
BP	GO:0000082	G1/S transition of mitotic cell cycle	55/1552	241/16568	3.26257e-10	3.41866e-08	CUL3/CUL1/MCM10/MCM2/MCM6/CDC6/CDC7/RANBP1/MCM5/EP300/RBBP8/GSPT1/MCM4/CASP2/ZPR1/FBXO5/MCM3/EIF4G1/RPA2/SOX4/PPAT/INO80/PSME3/PCNA/ANXA1/CDK4/MDM2/USP37/MYC/RDX/CUL4A/CTDSP1/CNOT9/PLK2/EGFR/MEPCE/POLE3/ITGB1/UBC/EIF4E/CENPJ/RANBP2/CDC25A/E2F7/MCM7/RFWD3/E2F6/TRIAP1/RRM2/SFN/NPM1/TFDP1/E2F4/TRIM71/DDX3X	55
BP	GO:1901991	negative regulation of mitotic cell cycle phase transition	50/1552	209/16568	3.6513e-10	3.75241e-08	PSMB1/ZNF207/PSMC4/PSMA4/CUL1/TRIP13/ZW10/PSMC5/CLSPN/PSMD5/EP300/PSMC6/PSMA3/PSMC1/PSMA7/PSMD7/NBN/CASP2/PSMD11/SKP1/PSMD14/RPA2/SOX4/PSMB2/PSME3/VPS4A/PCNA/APC/MDM2/HUS1/CTDSP1/CNOT9/PLK2/UBC/CENPJ/BUB3/PSMC2/E2F7/PSMC3/RFWD3/TRIAP1/PSMD1/SFN/GEN1/NPM1/PSMD13/PSMD12/TFDP1/E2F4/PINX1	50
BP	GO:1903322	positive regulation of protein modification by small protein conjugation or removal	48/1552	197/16568	4.22123e-10	4.25627e-08	PSMB1/PSMC4/PSMA4/HSPA5/CUL1/UBE2D1/SART3/PSMC5/MUL1/PSMD5/PSMC6/PSMA3/PSMC1/PSMA7/XIAP/PSMD7/CAV1/PSMD11/FBXO5/SKP1/UBE3A/PSMD14/NMI/PSMB2/CDC16/PSME3/NDFIP1/DERL1/RAB1A/BCL10/UBC/ANGPT1/BUB3/PSMC2/GNL3/VCP/PSMC3/RNF139/MALT1/PSMD1/UBE2N/NPM1/PTTG1IP/AMER1/PSMD13/NHLRC1/PSMD12/PDCD6	48
BP	GO:0018205	peptidyl-lysine modification	74/1552	375/16568	4.33006e-10	4.28515e-08	MSL3/NUP160/NNAT/ARID4B/ING3/MBD3/EED/RIF1/SRCAP/SEH1L/MUL1/NUP50/SIRT1/EP300/L3MBTL2/RAE1/CTCF/SETD6/DOT1L/KMT5B/NUP155/LOXL3/KDM3A/PRDM2/RBBP5/EEF2KMT/SET/PHF19/EPC1/NAA50/USP22/SOX4/NUP153/GTF3C4/DOHH/GNL3L/PCNA/USPL1/MDM2/TAF5L/EPC2/PWP1/ACTL6A/LEF1/NUP58/KANSL2/POLE3/MBIP/TADA1/SUV39H2/PLOD2/RANBP2/KAT6B/BRPF1/RPS6KA4/NUP35/GNL3/NSD1/CTNNB1/ING5/SETMAR/ZNF274/KAT5/BEND3/TAF7/SUMO3/MORF4L1/MI…	74
BP	GO:1903321	negative regulation of protein modification by small protein conjugation or removal	40/1552	148/16568	4.53841e-10	4.40969e-08	GCLC/PSMB1/CRY1/PSMC4/PSMA4/U2AF2/UBE2D1/PSEN1/DNAJA1/PSMC5/PSMD5/PSMC6/PSMA3/PSMC1/PSMA7/PSMD7/SGTA/CAV1/GTPBP4/PSMD11/FBXO5/PSMD14/PDCL3/TNFAIP3/SOX4/PSMB2/GNL3L/CDC16/PSME3/TRIM21/UBC/TRIP12/BUB3/PSMC2/PSMC3/CTNNB1/PSMD1/PSMD13/PSMD12/PINX1	40
BP	GO:1901988	negative regulation of cell cycle phase transition	51/1552	217/16568	4.7831e-10	4.56444e-08	PSMB1/ZNF207/PSMC4/PSMA4/CUL1/TRIP13/ZW10/PSMC5/CLSPN/PSMD5/EP300/PSMC6/PSMA3/PSMC1/PSMA7/PSMD7/NBN/CASP2/PSMD11/SKP1/PSMD14/RPA2/SOX4/PSMB2/PSME3/VPS4A/PCNA/APC/MDM2/HUS1/CTDSP1/CNOT9/PLK2/UBC/CENPJ/BUB3/PSMC2/E2F7/PSMC3/RFWD3/ATF5/TRIAP1/PSMD1/SFN/GEN1/NPM1/PSMD13/PSMD12/TFDP1/E2F4/PINX1	51
BP	GO:0000462	maturation of SSU-rRNA from tricistronic rRNA transcript (SSU-rRNA, 5.8S rRNA, LSU-rRNA)	18/1552	36/16568	4.90954e-10	4.60291e-08	NOP14/UTP6/KRR1/BYSL/DIEXF/HEATR1/FCF1/UTP20/UTP3/ABT1/UTP23/PDCD11/DCAF13/BMS1/TSR1/RRS1/WDR46/PWP2	18
BP	GO:0032392	DNA geometric change	28/1552	82/16568	5.72558e-10	5.27543e-08	RECQL/DDX11/HMGB3/MCM2/MCM6/XRCC5/DDX1/MCM5/NBN/MCM4/SETX/TWNK/GTF2H3/HNRNPA2B1/MTERF1/INO80/ANXA1/DHX9/CUL4A/G3BP1/UBC/CHD1/SUPV3L1/MCM7/DDB1/HMGB1/XRCC6/DDX3X	28
BP	GO:0061418	regulation of transcription from RNA polymerase II promoter in response to hypoxia	27/1552	77/16568	5.86831e-10	5.3153e-08	PSMB1/PSMC4/PSMA4/UBE2D1/PSMC5/PSMD5/EP300/PSMC6/PSMA3/PSMC1/PSMA7/PSMD7/PSMD11/PSMD14/EPAS1/HIF3A/PSMB2/PSME3/EGLN1/LIMD1/UBC/PSMC2/PSMC3/PSMD1/HIGD1A/PSMD13/PSMD12	27
BP	GO:1901987	regulation of cell cycle phase transition	79/1552	415/16568	6.58253e-10	5.86284e-08	PSMB1/ZNF207/PSMC4/CUL3/PSMA4/CUL1/TRIP13/UBE2D1/NDE1/HSP90AA1/ZW10/PSMC5/DYNLL1/CLSPN/CDC6/PSMD5/CDC7/EP300/PSMC6/PSMA3/PSMC1/PSMA7/MAPRE1/PSMD7/NBN/CASP2/PSMD11/YWHAE/FBXO5/SKP1/EIF4G1/PSMD14/RPA2/VPS4B/SOX4/PSMB2/INO80/CDC16/PSME3/VPS4A/PCNA/APC/ANXA1/CDK4/MDM2/HUS1/RDX/CUL4A/CTDSP1/CNOT9/PLK2/EGFR/MEPCE/UBC/CENPJ/BUB3/PCNT/PSMC2/CDC25A/E2F7/PSMC3/DDB1/RFWD3/ATF5/YWHAG/TRIAP1/PSMD1/SFN/GEN1/NP…	79
BP	GO:0031397	negative regulation of protein ubiquitination	38/1552	138/16568	6.87469e-10	6.02268e-08	GCLC/PSMB1/CRY1/PSMC4/PSMA4/U2AF2/UBE2D1/PSEN1/DNAJA1/PSMC5/PSMD5/PSMC6/PSMA3/PSMC1/PSMA7/PSMD7/SGTA/CAV1/GTPBP4/PSMD11/FBXO5/PSMD14/PDCL3/TNFAIP3/SOX4/PSMB2/GNL3L/CDC16/PSME3/UBC/TRIP12/BUB3/PSMC2/PSMC3/PSMD1/PSMD13/PSMD12/PINX1	38
BP	GO:0071897	DNA biosynthetic process	48/1552	201/16568	8.73497e-10	7.52898e-08	UFD1/POLD3/XRCC5/HSP90AA1/PALB2/HNRNPC/SIRT1/RBBP8/NBN/DNAJC2/GAR1/PTGES3/PDGFRB/SMG7/RPA2/HNRNPA2B1/ZBTB1/GNL3L/DKC1/MYBBP1A/TERF2/PCNA/RFC3/NAT10/HNRNPA1/PKIB/CCT7/KLF4/MYC/HNRNPD/CCT6A/POLE3/CCT5/UBC/GJA1/HNRNPU/VCP/CCT2/GREM1/CTNNB1/KAT5/EXO1/LIG4/TOP3A/PPIA/TFDP1/DDX39B/PINX1	48
BP	GO:0006310	DNA recombination	55/1552	251/16568	1.6002e-09	1.35104e-07	RECQL/HMGB3/TRIP13/TFRC/UNG/THOC1/XRCC5/RIF1/PALB2/CDC7/ACTR5/RBBP8/NBN/SETX/MCM9/KPNA1/WDR48/INO80D/PSMD14/MSH6/SFPQ/RPA2/MLH3/AP5S1/INO80/NDFIP1/FIGNL1/TERF2/HUS1/ACTL6A/LEF1/HSPD1/SUPV3L1/SMARCAD1/RFWD3/FEN1/APEX2/KAT5/NABP1/KLHL15/EXO1/LIG4/TOP3A/UBE2N/GEN1/ALYREF/MORF4L1/MCRS1/H2AFX/HMGB1/XRCC6/EME2/TSN/EXOSC6/RBM14	55
BP	GO:0051437	positive regulation of ubiquitin-protein ligase activity involved in regulation of mitotic cell cycle transition	26/1552	75/16568	1.61802e-09	1.35104e-07	PSMB1/PSMC4/PSMA4/CUL1/UBE2D1/PSMC5/PSMD5/PSMC6/PSMA3/PSMC1/PSMA7/PSMD7/PSMD11/FBXO5/SKP1/PSMD14/PSMB2/CDC16/PSME3/UBC/BUB3/PSMC2/PSMC3/PSMD1/PSMD13/PSMD12	26
BP	GO:0090305	nucleic acid phosphodiester bond hydrolysis	59/1552	279/16568	1.7368e-09	1.42792e-07	ELAC2/ASTE1/POLD3/DDX1/DIS3/NOP14/XRN2/RBBP8/POP4/GTF2H3/KPNA1/NCBP2/SMG7/RPA2/PPP1R8/FCF1/UTP20/DGCR8/PCNA/TOE1/RFC3/RNASEL/MRPL44/DBR1/CUL4A/ISG20L2/G3BP1/ABT1/UTP23/ZC3H12C/UBC/EXOG/NOL9/CASP3/PCF11/BMS1/TSR1/DDB1/FEN1/APEX2/SETMAR/RNASEH1/CLP1/EXO1/PDE12/CSTF2T/PGBD5/ZC3H12D/GEN1/RPP25/RRS1/EDC3/PLD6/AEN/HMGB1/ERI2/EME2/DCLRE1A/TSN	59
BP	GO:0031398	positive regulation of protein ubiquitination	44/1552	180/16568	2.01244e-09	1.62947e-07	PSMB1/PSMC4/PSMA4/HSPA5/CUL1/UBE2D1/PSMC5/PSMD5/PSMC6/PSMA3/PSMC1/PSMA7/XIAP/PSMD7/CAV1/PSMD11/FBXO5/SKP1/UBE3A/PSMD14/NMI/PSMB2/CDC16/PSME3/NDFIP1/DERL1/RAB1A/BCL10/UBC/ANGPT1/BUB3/PSMC2/PSMC3/RNF139/MALT1/PSMD1/UBE2N/NPM1/PTTG1IP/AMER1/PSMD13/NHLRC1/PSMD12/PDCD6	44
BP	GO:0045930	negative regulation of mitotic cell cycle	60/1552	288/16568	2.31668e-09	1.84781e-07	PSMB1/ZNF207/PSMC4/PSMA4/FOXC1/CUL1/PTPN3/TRIP13/ZW10/PSMC5/CLSPN/PSMD5/EP300/PSMC6/PSMA3/PSMC1/PSMA7/PSMD7/TRIM35/NBN/CASP2/PSMD11/SKP1/PSMD14/RPA2/ZWINT/SOX4/PSMB2/PSME3/VPS4A/PCNA/APC/MDM2/HUS1/CTDSP1/CNOT9/PLK2/EGFR/UBC/CENPJ/BUB3/PSMC2/E2F7/PSMC3/SMAD3/CTNNB1/RFWD3/SETMAR/TRIAP1/NABP1/PSMD1/SFN/GEN1/NPM1/PSMD13/PSMD12/EME2/TFDP1/E2F4/PINX1	60
BP	GO:0044843	cell cycle G1/S phase transition	55/1552	255/16568	2.92847e-09	2.30143e-07	CUL3/CUL1/MCM10/MCM2/MCM6/CDC6/CDC7/RANBP1/MCM5/EP300/RBBP8/GSPT1/MCM4/CASP2/ZPR1/FBXO5/MCM3/EIF4G1/RPA2/SOX4/PPAT/INO80/PSME3/PCNA/ANXA1/CDK4/MDM2/USP37/MYC/RDX/CUL4A/CTDSP1/CNOT9/PLK2/EGFR/MEPCE/POLE3/ITGB1/UBC/EIF4E/CENPJ/RANBP2/CDC25A/E2F7/MCM7/RFWD3/E2F6/TRIAP1/RRM2/SFN/NPM1/TFDP1/E2F4/TRIM71/DDX3X	55
BP	GO:0050684	regulation of mRNA processing	32/1552	110/16568	3.42964e-09	2.65623e-07	RBM5/U2AF2/C1QBP/DDX5/HSPA8/SRSF3/NCBP2/SRSF7/PRDX6/RBM25/HNRNPA2B1/SMU1/SRSF6/NSRP1/HNRNPA1/DHX9/TRA2B/MBNL2/EIF4A3/SF3B4/WTAP/HNRNPU/SREK1/DYRK1A/SON/SRSF2/CWC22/HNRNPK/LEO1/RBM4/NPM1/SRSF10	32
BP	GO:2000736	regulation of stem cell differentiation	34/1552	122/16568	3.83192e-09	2.9254e-07	PSMB1/PSMC4/PSMA4/FOXC1/CBFB/REST/PSMC5/PSMD5/PSMC6/PSMA3/PSMC1/PSMA7/PSMD7/PSMD11/OCIAD1/PSMD14/KDM3A/SOX9/PSMB2/PSME3/H3F3B/PWP1/YAP1/UBC/HNRNPU/RUNX1/PSMC2/PSMC3/CDK12/PSMD1/TACSTD2/PSMD13/PSMD12/YTHDF2	34
BP	GO:1904668	positive regulation of ubiquitin protein ligase activity	27/1552	83/16568	3.91303e-09	2.94525e-07	PSMB1/PSMC4/PSMA4/CUL1/UBE2D1/PSMC5/PSMD5/PSMC6/PSMA3/PSMC1/PSMA7/PSMD7/PSMD11/FBXO5/SKP1/PSMD14/PSMB2/CDC16/PSME3/RAB1A/UBC/BUB3/PSMC2/PSMC3/PSMD1/PSMD13/PSMD12	27
BP	GO:2000058	regulation of protein ubiquitination involved in ubiquitin-dependent protein catabolic process	31/1552	105/16568	4.05266e-09	3.00797e-07	PSMB1/PSMC4/PSMA4/CUL1/UBE2D1/PSEN1/PSMC5/PSMD5/PSMC6/PSMA3/PSMC1/PSMA7/PSMD7/SGTA/PSMD11/FBXO5/SKP1/UBE3A/PSMD14/PDCL3/PSMB2/CDC16/PSME3/UBC/BUB3/PSMC2/PSMC3/RNF139/PSMD1/PSMD13/PSMD12	31
BP	GO:0006369	termination of RNA polymerase II transcription	24/1552	68/16568	4.53027e-09	3.31641e-07	U2AF2/THOC1/POLDIP3/CSTF1/SETX/MAGOHB/SRSF3/NCBP2/SRSF7/DDX39A/SRSF6/SRRM1/SRSF1/EIF4A3/CPSF7/U2AF1/CHTOP/SRSF2/SLU7/PCF11/CLP1/CSTF2T/ALYREF/DDX39B	24
BP	GO:0043414	macromolecule methylation	58/1552	280/16568	5.34172e-09	3.85759e-07	NSUN2/METTL1/ARID4B/MBD3/EED/RIF1/DIMT1/TRMT6/SIRT1/RNMT/CTCF/SETD6/GSPT1/DOT1L/FTSJ3/HSPA8/KMT5B/PRDM4/NOP2/KDM3A/PRDM2/RBBP5/EEF2KMT/PHF19/DNMT3A/FAM98A/ETF1/MRM2/MTRR/PWP1/TRMO/TGS1/ALKBH8/FBXO11/METTL14/WTAP/MEPCE/SUV39H2/N6AMT1/PAXBP1/WDR4/CHTOP/TFB2M/VCP/NSD1/TRMT61A/CTNNB1/LCMT2/SETMAR/FAM98B/ZNF274/COPRS/TRMT10C/BEND3/PLD6/WDR5/ZNF335/PRMT6	58
BP	GO:0002244	hematopoietic progenitor cell differentiation	41/1552	168/16568	7.45923e-09	5.31495e-07	PSMB1/PSMC4/PSMA4/FOXC1/CBFB/XRCC5/PSEN1/REST/PSMC5/PSMD5/PSMC6/PSMA3/PSMC1/PSMA7/ARHGEF7/PSMD7/ARMC6/PSMD11/ZBTB24/PSMD14/HOXB3/SOX4/PSMB2/ZBTB1/PSME3/H3F3B/YAP1/UBC/AGPAT5/RUNX1/PSMC2/PSMC3/PYGO1/PSMD1/LIG4/RRS1/ZNF784/PSMD13/PSMD12/YTHDF2/FNIP1	41
BP	GO:1902750	negative regulation of cell cycle G2/M phase transition	28/1552	91/16568	8.23217e-09	5.78852e-07	PSMB1/PSMC4/PSMA4/CUL1/PSMC5/CLSPN/PSMD5/PSMC6/PSMA3/PSMC1/PSMA7/PSMD7/NBN/PSMD11/SKP1/PSMD14/PSMB2/PSME3/VPS4A/HUS1/UBC/PSMC2/PSMC3/ATF5/PSMD1/PSMD13/PSMD12/PINX1	28
BP	GO:0032200	telomere organization	38/1552	150/16568	8.77047e-09	6.02148e-07	POLD3/XRCC5/RIF1/HSP90AA1/HNRNPC/TFIP11/NBN/DOT1L/GAR1/PTGES3/SMG7/RPA2/HNRNPA2B1/GNL3L/DKC1/H3F3B/TERF2/PCNA/RFC3/NAT10/HNRNPA1/PKIB/CCT7/MYC/HNRNPD/CCT6A/POLE3/CCT5/HNRNPU/GNL3/CCT2/CTNNB1/FEN1/EXO1/DHX36/XRCC6/DCLRE1A/PINX1	38
BP	GO:0051436	negative regulation of ubiquitin-protein ligase activity involved in mitotic cell cycle	24/1552	70/16568	8.78884e-09	6.02148e-07	PSMB1/PSMC4/PSMA4/UBE2D1/PSMC5/PSMD5/PSMC6/PSMA3/PSMC1/PSMA7/PSMD7/PSMD11/FBXO5/PSMD14/PSMB2/CDC16/PSME3/UBC/BUB3/PSMC2/PSMC3/PSMD1/PSMD13/PSMD12	24
BP	GO:0006399	tRNA metabolic process	43/1552	182/16568	9.20273e-09	6.22524e-07	ELAC2/NSUN2/METTL1/ADAT1/THUMPD1/TRNT1/DDX1/TRMT6/PUS7/EARS2/POP4/TARS/RARS/DARS/FARSB/DARS2/MOCS3/GTF3C4/NAT10/EPRS/TRMO/ALKBH8/SSB/YARS2/WARS/DUS3L/QTRT2/GTF3C6/WDR4/TRUB1/TRMT61A/LCMT2/HARS/FAM98B/TP53RK/CLP1/TRMT10C/CTU2/PUS1/RPP25/PSTK/YRDC/MARS2	43
BP	GO:0016579	protein deubiquitination	58/1552	285/16568	1.05361e-08	7.0381e-07	PSMB1/PSMC4/PSMA4/RHOA/UFD1/UBE2D1/SART3/KEAP1/ATXN7L3/PSMC5/CLSPN/PSMD5/EP300/PSMC6/PSMA3/PSMC1/PSMA7/ACTR5/USP14/USP11/PSMD7/TGFBR1/PSMD11/WDR48/INO80D/PSMD14/TNFAIP3/USP45/USP22/PSMB2/INO80/PSME3/TRIM21/APC/USP15/MDM2/USP37/ACTL6A/MYC/RIPK1/ASXL2/MINDY3/UBC/USP16/PSMC2/USP1/CDC25A/OTUD4/VCP/PSMC3/SMAD3/OTUD3/USP38/PSMD1/VCPIP1/PSMD13/MCRS1/PSMD12	58
BP	GO:0000380	alternative mRNA splicing, via spliceosome	20/1552	51/16568	1.08239e-08	7.1411e-07	RBM5/HNRNPM/DDX5/SFPQ/RBM25/SMU1/SRSF6/NSRP1/HNRNPA1/DHX9/SRSF1/TRA2B/MBNL2/WTAP/HNRNPU/SREK1/DYRK1A/SRSF2/SLU7/RBM4	20
BP	GO:0070646	protein modification by small protein removal	60/1552	300/16568	1.16153e-08	7.5698e-07	PSMB1/PSMC4/PSMA4/RHOA/UFD1/UBE2D1/SART3/KEAP1/ATXN7L3/PSMC5/CLSPN/PSMD5/EP300/PSMC6/PSMA3/PSMC1/PSMA7/ACTR5/USP14/USP11/PSMD7/TGFBR1/PSMD11/WDR48/INO80D/PSMD14/TNFAIP3/USP45/USP22/PSMB2/INO80/PSME3/TRIM21/USPL1/APC/USP15/MDM2/USP37/ACTL6A/MYC/RIPK1/COPS3/ASXL2/MINDY3/UBC/USP16/PSMC2/USP1/CDC25A/OTUD4/VCP/PSMC3/SMAD3/OTUD3/USP38/PSMD1/VCPIP1/PSMD13/MCRS1/PSMD12	60
BP	GO:0051439	regulation of ubiquitin-protein ligase activity involved in mitotic cell cycle	24/1552	71/16568	1.21065e-08	7.79481e-07	PSMB1/PSMC4/PSMA4/UBE2D1/PSMC5/PSMD5/PSMC6/PSMA3/PSMC1/PSMA7/PSMD7/PSMD11/FBXO5/PSMD14/PSMB2/CDC16/PSME3/UBC/BUB3/PSMC2/PSMC3/PSMD1/PSMD13/PSMD12	24
BP	GO:0042787	protein ubiquitination involved in ubiquitin-dependent protein catabolic process	47/1552	211/16568	1.41684e-08	9.01382e-07	PSMB1/PSMC4/UBA6/CUL3/PSMA4/CUL1/UBE2D1/PSEN1/PSMC5/PSMD5/PSMC6/PSMA3/ASB2/PSMC1/PSMA7/PSMD7/SGTA/RNF43/PSMD11/FBXO5/SKP1/UBE3A/PSMD14/PDCL3/PSMB2/CDC16/PSME3/BTBD3/MDM2/CUL4A/UBC/TRIP12/BUB3/UBE2Z/PSMC2/KBTBD8/PSMC3/ABTB2/DDB1/RNF34/RNF139/PSMD1/KLHL15/FBXO45/BTBD6/PSMD13/PSMD12	47
BP	GO:0032508	DNA duplex unwinding	24/1552	72/16568	1.65593e-08	1.04109e-06	RECQL/DDX11/MCM2/MCM6/XRCC5/DDX1/MCM5/NBN/MCM4/SETX/TWNK/GTF2H3/INO80/ANXA1/DHX9/CUL4A/G3BP1/UBC/CHD1/SUPV3L1/MCM7/DDB1/XRCC6/DDX3X	24
BP	GO:0042273	ribosomal large subunit biogenesis	23/1552	67/16568	1.74108e-08	1.0819e-06	NOP16/MRTO4/RRP15/PES1/FTSJ3/NOP2/PAK1IP1/BRIX1/RPF1/EBNA1BP2/FASTKD2/NIP7/RPL7L1/SURF6/NOL9/RSL1D1/ZNF622/RRS1/NPM1/DDX28/RPF2/MAK16/SDAD1	23
BP	GO:1901532	regulation of hematopoietic progenitor cell differentiation	28/1552	94/16568	1.82636e-08	1.12185e-06	PSMB1/PSMC4/PSMA4/FOXC1/CBFB/PSMC5/PSMD5/PSMC6/PSMA3/PSMC1/PSMA7/PSMD7/PSMD11/PSMD14/PSMB2/ZBTB1/PSME3/H3F3B/YAP1/UBC/RUNX1/PSMC2/PSMC3/PSMD1/PSMD13/PSMD12/YTHDF2/FNIP1	28
BP	GO:0071103	DNA conformation change	53/1552	254/16568	1.87059e-08	1.13596e-06	RECQL/DDX11/HMGB3/WAPL/MCM2/SART3/MCM6/XRCC5/DDX1/MCM5/CTCF/NBN/MCM4/AKAP8/GRWD1/SETX/TWNK/GTF2H3/PAPD7/SMC4/SET/HNRNPA2B1/SOX9/MTERF1/INO80/H3F3B/NASP/ANXA1/DHX9/SMC2/CENPO/CUL4A/BAHD1/G3BP1/UBC/SMARCA5/CHD1/SUPV3L1/KAT6B/MCM7/DDB1/TOP3A/SPTY2D1/NPM1/TSPYL2/NAP1L1/H2AFX/TSPYL1/HMGB1/XRCC6/TOP1/BRD2/DDX3X	53
BP	GO:0017148	negative regulation of translation	47/1552	213/16568	1.93796e-08	1.16364e-06	NUP160/SEH1L/SRRT/TNRC6A/NUP50/CIRBP/RAE1/DDX5/NUP155/EIF4G1/NCL/HNRNPA2B1/NUP153/HNRNPR/DGCR8/ILF3/RAN/H3F3B/EIF2S1/SYNCRIP/CAPRIN1/DHX9/RC3H1/EPRS/HNRNPD/NUP58/TARBP2/EIF4A3/SRP9/POLR2D/CNOT9/LIMD1/METTL14/EGFR/EIF4E/RANBP2/NUP35/SMAD3/RNF139/RBM4/POLR2L/ZC3H12D/YTHDF3/YTHDF2/TRIM71/NUP62/DDX3X	47
BP	GO:0010972	negative regulation of G2/M transition of mitotic cell cycle	27/1552	89/16568	2.12261e-08	1.24651e-06	PSMB1/PSMC4/PSMA4/CUL1/PSMC5/CLSPN/PSMD5/PSMC6/PSMA3/PSMC1/PSMA7/PSMD7/NBN/PSMD11/SKP1/PSMD14/PSMB2/PSME3/VPS4A/HUS1/UBC/PSMC2/PSMC3/PSMD1/PSMD13/PSMD12/PINX1	27
BP	GO:0031124	mRNA 3'-end processing	27/1552	89/16568	2.12261e-08	1.24651e-06	U2AF2/THOC1/POLDIP3/CSTF1/MTPAP/MAGOHB/SRSF3/NCBP2/PAPOLG/SRSF7/DDX39A/SRSF6/SRRM1/SRSF1/EIF4A3/POLR2D/CPSF7/U2AF1/CHTOP/SRSF2/SLU7/PCF11/LEO1/CLP1/CSTF2T/ALYREF/DDX39B	27
BP	GO:0009451	RNA modification	35/1552	136/16568	2.17717e-08	1.26465e-06	NSUN2/METTL1/NOP58/THUMPD1/DIMT1/TRMT6/DNAJB11/PUS7/NOP56/RNMT/FTSJ3/GAR1/NOP2/MRM2/MOCS3/DKC1/NAT10/TRMO/TGS1/ALKBH8/SSB/DUS3L/METTL14/WTAP/MEPCE/QTRT2/WDR4/TFB2M/TRUB1/TRMT61A/LCMT2/TRMT10C/CTU2/PUS1/YRDC	35
BP	GO:0032259	methylation	65/1552	342/16568	2.31612e-08	1.3309e-06	CIAPIN1/METTL13/NSUN2/METTL1/ARID4B/MBD3/EED/RIF1/DIMT1/TRMT6/SIRT1/RNMT/CTCF/SETD6/GSPT1/DOT1L/FTSJ3/HSPA8/KMT5B/PRDM4/NOP2/KDM3A/PRDM2/RBBP5/EEF2KMT/PHF19/DNMT3A/FAM98A/ETF1/MRM2/MTRR/PWP1/TRMO/TGS1/ALKBH8/FBXO11/PRDM15/METTL14/WTAP/MEPCE/SUV39H2/N6AMT1/FAM86C1/PAXBP1/WDR4/CHTOP/TFB2M/VCP/NSD1/TRMT61A/CTNNB1/LCMT2/MAT2A/PRDM10/SETMAR/METTL7B/FAM98B/ZNF274/COPRS/TRMT10C/BEND3/PLD6/WDR5/ZNF335/PR…	65
BP	GO:1902036	regulation of hematopoietic stem cell differentiation	26/1552	84/16568	2.43311e-08	1.38325e-06	PSMB1/PSMC4/PSMA4/FOXC1/CBFB/PSMC5/PSMD5/PSMC6/PSMA3/PSMC1/PSMA7/PSMD7/PSMD11/PSMD14/PSMB2/PSME3/H3F3B/YAP1/UBC/RUNX1/PSMC2/PSMC3/PSMD1/PSMD13/PSMD12/YTHDF2	26
BP	GO:2000060	positive regulation of protein ubiquitination involved in ubiquitin-dependent protein catabolic process	27/1552	90/16568	2.76433e-08	1.55501e-06	PSMB1/PSMC4/PSMA4/CUL1/UBE2D1/PSMC5/PSMD5/PSMC6/PSMA3/PSMC1/PSMA7/PSMD7/PSMD11/FBXO5/SKP1/PSMD14/PSMB2/CDC16/PSME3/UBC/BUB3/PSMC2/PSMC3/RNF139/PSMD1/PSMD13/PSMD12	27
BP	GO:0006302	double-strand break repair	45/1552	202/16568	2.85368e-08	1.58855e-06	RECQL/DDX11/TRIP13/XRCC5/DDX1/RIF1/PALB2/CDC7/TFIP11/ACTR5/RBBP8/NBN/SETX/MCM9/PAPD7/WDR48/PSMD14/SFPQ/RPA2/SLF2/C7orf49/DEK/AP5S1/INO80/FIGNL1/HUS1/TRIP12/SMARCAD1/VCP/MARF1/RFWD3/FEN1/SETMAR/KAT5/NABP1/KLHL15/LIG4/UBE2N/GEN1/CIB1/MORF4L1/H2AFX/XRCC6/EME2/DCLRE1A	45
BP	GO:1904666	regulation of ubiquitin protein ligase activity	27/1552	91/16568	3.58324e-08	1.97411e-06	PSMB1/PSMC4/PSMA4/CUL1/UBE2D1/PSMC5/PSMD5/PSMC6/PSMA3/PSMC1/PSMA7/PSMD7/PSMD11/FBXO5/SKP1/PSMD14/PSMB2/CDC16/PSME3/RAB1A/UBC/BUB3/PSMC2/PSMC3/PSMD1/PSMD13/PSMD12	27
BP	GO:0000723	telomere maintenance	36/1552	145/16568	3.76787e-08	2.05464e-06	POLD3/XRCC5/RIF1/HSP90AA1/HNRNPC/TFIP11/NBN/GAR1/PTGES3/SMG7/RPA2/HNRNPA2B1/GNL3L/DKC1/TERF2/PCNA/RFC3/NAT10/HNRNPA1/PKIB/CCT7/MYC/HNRNPD/CCT6A/POLE3/CCT5/HNRNPU/GNL3/CCT2/CTNNB1/FEN1/EXO1/DHX36/XRCC6/DCLRE1A/PINX1	36
BP	GO:0038095	Fc-epsilon receptor signaling pathway	32/1552	121/16568	4.31588e-08	2.3297e-06	PSMB1/PSMC4/PSMA4/CUL1/MAP2K4/UBE2D1/NFATC3/PSMC5/PSMD5/PSMC6/PSMA3/PSMC1/PSMA7/PSMD7/PSMD11/NFKB1/SKP1/PSMD14/PSMB2/PSME3/BCL10/PIK3R1/UBC/PSMC2/PSMC3/MALT1/PSMD1/UBE2N/PSMD13/PSMD12/NRAS/PPP3R1	32
BP	GO:1904667	negative regulation of ubiquitin protein ligase activity	24/1552	76/16568	5.42662e-08	2.89999e-06	PSMB1/PSMC4/PSMA4/UBE2D1/PSMC5/PSMD5/PSMC6/PSMA3/PSMC1/PSMA7/PSMD7/PSMD11/FBXO5/PSMD14/PSMB2/CDC16/PSME3/UBC/BUB3/PSMC2/PSMC3/PSMD1/PSMD13/PSMD12	24
BP	GO:0033044	regulation of chromosome organization	58/1552	298/16568	5.56242e-08	2.94313e-06	ZNF207/DDX11/CUL3/WAPL/TRIP13/SREBF1/EED/SART3/XRCC5/RIF1/ZW10/HNRNPC/CDC6/SIRT1/CTCF/NBN/AKAP8/KDM3A/SFPQ/SET/PHF19/SLF2/HNRNPA2B1/GNL3L/DKC1/H3F3B/TERF2/APC/NAT10/HNRNPA1/PKIB/CCT7/MYC/HNRNPD/CCT6A/CCT5/HNRNPU/TRIP12/BUB3/PAXBP1/CHTOP/RPS6KA4/GNL3/NSD1/CCT2/CTNNB1/FEN1/SETMAR/ZNF274/LIG4/DHX36/UBE2N/GEN1/TAF7/SPTY2D1/ZNF335/PINX1/EID1	58
BP	GO:0031146	SCF-dependent proteasomal ubiquitin-dependent protein catabolic process	23/1552	71/16568	6.01494e-08	3.15136e-06	FBXL3/PSMB1/PSMC4/PSMA4/CUL1/PSMC5/PSMD5/PSMC6/PSMA3/PSMC1/PSMA7/PSMD7/PSMD11/SKP1/PSMD14/PSMB2/PSME3/UBC/PSMC2/PSMC3/PSMD1/PSMD13/PSMD12	23
BP	GO:0019058	viral life cycle	59/1552	307/16568	6.82904e-08	3.54315e-06	VTA1/NUP160/PKN2/CDC42/TFRC/HACD3/XPO1/CHMP2B/SEH1L/ATG16L1/NUP50/RAE1/VAPA/EEA1/KPNA3/VPS18/TRIM35/ZC3HAV1/CAV1/DDX5/HSPA8/DDX6/NUP155/KPNA1/CHMP3/NR5A2/VPS4B/SLPI/VAPB/NUP153/DEK/EFNB2/ILF3/TRIM21/RAN/VPS4A/ROCK2/RNASEL/RAB1A/NUP58/TARBP2/EGFR/CHMP7/ITGB1/UBC/RANBP2/UBP1/NUP35/ITGA2/VCP/AXL/DDB1/PPID/PDE12/KPNA4/PPIA/DPP4/NUP62/DDX3X	59
BP	GO:1902749	regulation of cell cycle G2/M phase transition	44/1552	201/16568	6.98e-08	3.58394e-06	PSMB1/PSMC4/PSMA4/CUL1/NDE1/HSP90AA1/PSMC5/DYNLL1/CLSPN/PSMD5/CDC7/PSMC6/PSMA3/PSMC1/PSMA7/MAPRE1/PSMD7/NBN/PSMD11/YWHAE/SKP1/PSMD14/VPS4B/PSMB2/PSME3/VPS4A/CDK4/HUS1/UBC/CENPJ/PCNT/PSMC2/CDC25A/PSMC3/ATF5/YWHAG/PSMD1/NPM1/PSMD13/TUBB4B/TUBB/PSMD12/HAUS3/PINX1	44
BP	GO:0043161	proteasome-mediated ubiquitin-dependent protein catabolic process	69/1552	382/16568	7.0418e-08	3.58394e-06	GCLC/FBXL3/PSMB1/RNF216/PSMC4/CUL3/PSMA4/HSPA5/CUL1/UFD1/UBE2D1/DERL2/DNAJC10/UBE2A/KEAP1/PSEN1/PSMC5/KLHL42/PSMD5/SIRT1/PSMC6/PSMA3/PSMC1/PSMA7/USP14/PSMD7/PPP2CB/SGTA/CAV1/CCDC47/PSMD11/KCTD10/SKP1/PSMD14/PSMB2/CDC16/RLIM/PSME3/SELENOS/BTBD3/APC/MDM2/DERL1/SDCBP/CUL4A/PLK2/UBC/BUB3/PSMC2/VCP/PSMC3/ABTB2/HSP90B1/DDB1/CTNNB1/RNF34/RNF139/KAT5/PSMD1/KLHL15/FBXO45/TBL1XR1/KCTD2/AMER1/BTBD6/PSMD13/N…	69
BP	GO:0016570	histone modification	76/1552	436/16568	7.19033e-08	3.62501e-06	MSL3/BAZ1B/ARID4B/ING3/MBD3/SREBF1/EED/SART3/UBE2A/RIF1/SRCAP/REST/ATXN7L3/SIRT1/EP300/BRMS1L/ZMYND8/CTCF/SETD6/DOT1L/AKAP8/KMT5B/PRDM4/SKP1/KDM3A/SFPQ/PRDM2/RBBP5/SET/PHF19/EPC1/NAA50/USP22/GTF3C4/KDM4B/USP15/TAF5L/EPC2/PWP1/ACTL6A/LEF1/KANSL2/POLE3/ARID5B/MBIP/TADA1/SUV39H2/TRIP12/USP16/KAT6B/BRPF1/PAXBP1/HLCS/CHTOP/RPS6KA4/SMARCAD1/NSD1/LEO1/DDB1/CTNNB1/ING5/SETMAR/ZNF274/COPRS/KAT5/TBL1XR1/UB…	76
BP	GO:0060218	hematopoietic stem cell differentiation	27/1552	94/16568	7.59714e-08	3.72469e-06	PSMB1/PSMC4/PSMA4/FOXC1/CBFB/XRCC5/PSMC5/PSMD5/PSMC6/PSMA3/PSMC1/PSMA7/PSMD7/PSMD11/PSMD14/PSMB2/PSME3/H3F3B/YAP1/UBC/RUNX1/PSMC2/PSMC3/PSMD1/PSMD13/PSMD12/YTHDF2	27
BP	GO:1990823	response to leukemia inhibitory factor	27/1552	94/16568	7.59714e-08	3.72469e-06	BCLAF1/PFKP/TFRC/EED/XRCC5/RIF1/MYNN/SIRT1/RNMT/TWISTNB/TLE4/SPOCK2/PDCD10/NCL/KDM3A/SRSF7/SRM/NR5A2/NFYB/KLF4/MRPL15/ARID5B/EPS8/HNRNPU/KAT6B/PIGA/MAT2A	27
BP	GO:1990830	cellular response to leukemia inhibitory factor	27/1552	94/16568	7.59714e-08	3.72469e-06	BCLAF1/PFKP/TFRC/EED/XRCC5/RIF1/MYNN/SIRT1/RNMT/TWISTNB/TLE4/SPOCK2/PDCD10/NCL/KDM3A/SRSF7/SRM/NR5A2/NFYB/KLF4/MRPL15/ARID5B/EPS8/HNRNPU/KAT6B/PIGA/MAT2A	27
BP	GO:2000278	regulation of DNA biosynthetic process	28/1552	100/16568	7.99567e-08	3.88444e-06	XRCC5/HSP90AA1/HNRNPC/DNAJC2/PTGES3/PDGFRB/HNRNPA2B1/GNL3L/DKC1/TERF2/RFC3/NAT10/HNRNPA1/PKIB/CCT7/KLF4/MYC/HNRNPD/CCT6A/CCT5/GJA1/HNRNPU/CCT2/GREM1/CTNNB1/TFDP1/DDX39B/PINX1	28
BP	GO:0051444	negative regulation of ubiquitin-protein transferase activity	25/1552	83/16568	8.2165e-08	3.95576e-06	PSMB1/PSMC4/PSMA4/UBE2D1/PSEN1/PSMC5/PSMD5/PSMC6/PSMA3/PSMC1/PSMA7/PSMD7/PSMD11/FBXO5/PSMD14/PSMB2/CDC16/PSME3/UBC/BUB3/PSMC2/PSMC3/PSMD1/PSMD13/PSMD12	25
BP	GO:0006261	DNA-dependent DNA replication	35/1552	143/16568	8.51155e-08	4.06122e-06	DDX11/RTFDC1/MCM10/MCM2/MCM6/POLD3/FGFR1/THOC1/CDC6/CDC7/MCM5/NBN/MCM4/TWNK/TFAM/ZPR1/MCM9/MCM3/GMNN/RPA2/INO80/TERF2/PCNA/RFC3/POLE3/E2F7/MCM7/RFWD3/FEN1/SETMAR/RNASEH1/GINS3/ALYREF/MCMBP/EME2	35
BP	GO:0038093	Fc receptor signaling pathway	41/1552	183/16568	9.87349e-08	4.66938e-06	PSMB1/PSMC4/PSMA4/CUL1/MAP2K4/CDC42/UBE2D1/NFATC3/HSP90AA1/PSMC5/PSMD5/PSMC6/PSMA3/PSMC1/PSMA7/PSMD7/RAPGEF1/PSMD11/NFKB1/ARPC3/SKP1/ACTR3/PSMD14/PSMB2/PSME3/ACTR2/BCL10/PIK3R1/UBC/PSMC2/ARPC2/PSMC3/MALT1/PSMD1/BAIAP2/UBE2N/PSMD13/PSMD12/NRAS/PPP3R1/ARPC4	41
BP	GO:0031145	anaphase-promoting complex-dependent catabolic process	24/1552	79/16568	1.24061e-07	5.81563e-06	PSMB1/PSMC4/CUL3/PSMA4/UBE2D1/PSMC5/PSMD5/PSMC6/PSMA3/PSMC1/PSMA7/PSMD7/PSMD11/PSMD14/PSMB2/CDC16/PSME3/UBC/BUB3/PSMC2/PSMC3/PSMD1/PSMD13/PSMD12	24
BP	GO:0051443	positive regulation of ubiquitin-protein transferase activity	28/1552	102/16568	1.26722e-07	5.88873e-06	PSMB1/PSMC4/PSMA4/CUL1/UBE2D1/PSMC5/PSMD5/PSMC6/PSMA3/PSMC1/PSMA7/PSMD7/PSMD11/FBXO5/SKP1/PSMD14/PSMB2/CDC16/PSME3/RAB1A/UBC/BUB3/PSMC2/PSMC3/PSMD1/UBE2N/PSMD13/PSMD12	28
BP	GO:0034249	negative regulation of cellular amide metabolic process	47/1552	227/16568	1.50647e-07	6.94014e-06	NUP160/SEH1L/SRRT/TNRC6A/NUP50/CIRBP/RAE1/DDX5/NUP155/EIF4G1/NCL/HNRNPA2B1/NUP153/HNRNPR/DGCR8/ILF3/RAN/H3F3B/EIF2S1/SYNCRIP/CAPRIN1/DHX9/RC3H1/EPRS/HNRNPD/NUP58/TARBP2/EIF4A3/SRP9/POLR2D/CNOT9/LIMD1/METTL14/EGFR/EIF4E/RANBP2/NUP35/SMAD3/RNF139/RBM4/POLR2L/ZC3H12D/YTHDF3/YTHDF2/TRIM71/NUP62/DDX3X	47
BP	GO:0038061	NIK/NF-kappaB signaling	31/1552	121/16568	1.53006e-07	6.9886e-06	TSPAN6/PSMB1/PSMC4/PSMA4/CUL1/PSMC5/PSMD5/PSMC6/PSMA3/PSMC1/PSMA7/PSMD7/PSMD11/NFKB1/SKP1/PSMD14/PSMB2/PSME3/RC3H1/UACA/EGFR/UBC/PSMC2/PSMC3/MALT1/PSMD1/PSMD13/ZFP91/HMGB1/PSMD12/TMSB4X	31
BP	GO:0006521	regulation of cellular amino acid metabolic process	20/1552	59/16568	1.87409e-07	8.4874e-06	PSMB1/PSMC4/PSMA4/PSMC5/PSMD5/PSMC6/PSMA3/PSMC1/PSMA7/PSMD7/PSMD11/PSMD14/ODC1/PSMB2/PSME3/PSMC2/PSMC3/PSMD1/PSMD13/PSMD12	20
BP	GO:0051054	positive regulation of DNA metabolic process	45/1552	216/16568	2.28634e-07	1.02674e-05	DDX11/KITLG/MAP2K4/CDC42/TFRC/UNG/FGFR1/XRCC5/RIF1/HSP90AA1/SIRT1/CDC7/NBN/PTGES3/PDGFRB/MSH6/TGFB3/SLF2/HNRNPA2B1/INO80/DKC1/PCNA/RFC3/HNRNPA1/PKIB/CCT7/DHX9/KLF4/MYC/HNRNPD/EGFR/CCT6A/CCT5/GNL3/E2F7/CCT2/GREM1/CTNNB1/SETMAR/DHX36/UBE2N/H2AFX/HMGB1/DDX39B/EXOSC6	45
BP	GO:0000479	endonucleolytic cleavage of tricistronic rRNA transcript (SSU-rRNA, 5.8S rRNA, LSU-rRNA)	9/1552	13/16568	2.74033e-07	1.22036e-05	NOP14/FCF1/UTP20/ABT1/UTP23/NOL9/BMS1/TSR1/RRS1	9
BP	GO:0002479	antigen processing and presentation of exogenous peptide antigen via MHC class I, TAP-dependent	22/1552	71/16568	2.80764e-07	1.24e-05	PSMB1/PSMC4/PSMA4/VAMP3/PSMC5/PSMD5/PSMC6/PSMA3/PSMC1/PSMA7/PSMD7/PSMD11/PSMD14/PSMB2/PSME3/PSMC2/PSMC3/B2M/PDIA3/PSMD1/PSMD13/PSMD12	22
BP	GO:0002223	stimulatory C-type lectin receptor signaling pathway	30/1552	118/16568	2.89597e-07	1.26853e-05	PSMB1/PSMC4/PSMA4/CUL1/UBE2D1/PSMC5/PSMD5/EP300/PSMC6/PSMA3/PSMC1/PSMA7/PSMD7/PSMD11/NFKB1/SKP1/PSMD14/PSMB2/PSME3/BCL10/UBC/PSMC2/PSMC3/MALT1/PSMD1/MUC13/UBE2N/PSMD13/PSMD12/NRAS	30
BP	GO:0000959	mitochondrial RNA metabolic process	15/1552	36/16568	2.92189e-07	1.26948e-05	ELAC2/TRNT1/EARS2/TWNK/TFAM/DARS2/MTERF1/YARS2/PPARGC1B/SUPV3L1/TFB2M/TRMT10C/PDE12/PUS1/FASTKD5	15
BP	GO:0006997	nucleus organization	34/1552	144/16568	3.25493e-07	1.40277e-05	NUP160/CHMP2B/ZMPSTE24/SEH1L/RRN3/NUP50/PES1/RAE1/TMEM33/ZPR1/NUP155/PPP2CA/KDM3A/VPS4B/NUP153/POLR1B/H3F3B/VPS4A/USPL1/NUP58/TOR1AIP1/CHMP7/RANBP2/NUP35/REEP3/NOLC1/SF1/TMEM43/PYGO1/LEMD3/ANKLE2/PITPNB/NUP62/PPP2R2A	34
BP	GO:0010389	regulation of G2/M transition of mitotic cell cycle	41/1552	191/16568	3.37507e-07	1.44291e-05	PSMB1/PSMC4/PSMA4/CUL1/NDE1/HSP90AA1/PSMC5/DYNLL1/CLSPN/PSMD5/CDC7/PSMC6/PSMA3/PSMC1/PSMA7/MAPRE1/PSMD7/NBN/PSMD11/YWHAE/SKP1/PSMD14/VPS4B/PSMB2/PSME3/VPS4A/CDK4/HUS1/UBC/CENPJ/PCNT/PSMC2/PSMC3/YWHAG/PSMD1/PSMD13/TUBB4B/TUBB/PSMD12/HAUS3/PINX1	41
BP	GO:0006360	transcription from RNA polymerase I promoter	20/1552	61/16568	3.48279e-07	1.47714e-05	DHX33/DDX11/POLR1A/RRN3/TAF1C/TWISTNB/TFAM/UBTF/GTF2H3/NCL/CD3EAP/HEATR1/RASL11A/TTF1/POLR1B/NOL11/WDR43/UTP15/POLR1C/POLR2L	20
BP	GO:0002220	innate immune response activating cell surface receptor signaling pathway	30/1552	121/16568	5.19985e-07	2.18803e-05	PSMB1/PSMC4/PSMA4/CUL1/UBE2D1/PSMC5/PSMD5/EP300/PSMC6/PSMA3/PSMC1/PSMA7/PSMD7/PSMD11/NFKB1/SKP1/PSMD14/PSMB2/PSME3/BCL10/UBC/PSMC2/PSMC3/MALT1/PSMD1/MUC13/UBE2N/PSMD13/PSMD12/NRAS	30
BP	GO:0050852	T cell receptor signaling pathway	37/1552	167/16568	5.49702e-07	2.29501e-05	PSMB1/PSMC4/PSMA4/CUL1/UBE2D1/PAG1/CEACAM1/PSEN1/PSMC5/EZR/PSMD5/PSMC6/PSMA3/PSMC1/PSMA7/PSMD7/KCNN4/PSMD11/DUSP3/NFKB1/SKP1/PSMD14/PSMB2/PSME3/LGALS3/RC3H1/BCL10/PIK3R1/TNFRSF21/UBC/PSMC2/PSMC3/MALT1/PSMD1/UBE2N/PSMD13/PSMD12	37
BP	GO:0006352	DNA-templated transcription, initiation	45/1552	223/16568	5.90803e-07	2.44748e-05	PSMC4/BCLAF1/MED17/CBFB/POLR1A/RRN3/PSMC5/PSMC6/PSMC1/HNF4A/TAF1C/TWISTNB/SETX/TFAM/UBTF/GTF2H3/E2F3/SUB1/NR3C1/NRBP1/NR5A2/CD3EAP/ZNF45/SOX9/TTF1/GTF3C4/POLR1B/MED10/CDK4/YAP1/POLR2D/BDP1/THRB/SMARCA5/PSMC2/TFB2M/GTF2A1/PSMC3/CTNNB1/POLR1C/POLR2L/TAF7/NR2C2AP/MITF/HMGB1	45
BP	GO:0042590	antigen processing and presentation of exogenous peptide antigen via MHC class I	22/1552	74/16568	6.25295e-07	2.57044e-05	PSMB1/PSMC4/PSMA4/VAMP3/PSMC5/PSMD5/PSMC6/PSMA3/PSMC1/PSMA7/PSMD7/PSMD11/PSMD14/PSMB2/PSME3/PSMC2/PSMC3/B2M/PDIA3/PSMD1/PSMD13/PSMD12	22
BP	GO:0000075	cell cycle checkpoint	45/1552	224/16568	6.73522e-07	2.74756e-05	CRY1/ZNF207/NSUN2/TRIP13/THOC1/ZW10/WDR76/CLSPN/CDC6/CDC5L/EP300/RBBP8/NBN/DOT1L/CASP2/RPA2/ZWINT/SOX4/VPS4A/PCNA/APC/MDM2/HUS1/CUL4A/INTS7/CNOT9/PLK2/UBC/CENPJ/BUB3/TAOK1/E2F7/RFWD3/SETMAR/TRIAP1/NABP1/SFN/GEN1/PTPN11/NPM1/H2AFX/EME2/TFDP1/DDX39B/E2F4	45
BP	GO:0000478	endonucleolytic cleavage involved in rRNA processing	9/1552	14/16568	7.03172e-07	2.84678e-05	NOP14/FCF1/UTP20/ABT1/UTP23/NOL9/BMS1/TSR1/RRS1	9
BP	GO:1902570	protein localization to nucleolus	8/1552	11/16568	7.42597e-07	2.98379e-05	POLR1A/RAN/RRS1/NPM1/MCRS1/RPF2/NOL8/PINX1	8
BP	GO:0048863	stem cell differentiation	47/1552	240/16568	8.27065e-07	3.29839e-05	PSMB1/PSMC4/PSMA4/KITLG/FOXC1/CBFB/XRCC5/REST/PSMC5/PSMD5/NRP1/PSMC6/PSMA3/PSMC1/PSMA7/PSMD7/SETD6/PSMD11/OCIAD1/CORO1C/PSMD14/KDM3A/EPCAM/SOX9/PSMB2/FOXA1/PSME3/H3F3B/PWP1/YAP1/LEF1/UBC/HNRNPU/RUNX1/PSMC2/KBTBD8/PSMC3/NOLC1/GREM1/CDK12/CFL1/PSMD1/TACSTD2/PSMD13/PSMD12/YTHDF2/PDCD6	47
BP	GO:2000142	regulation of DNA-templated transcription, initiation	14/1552	34/16568	8.678e-07	3.4352e-05	PSMC4/BCLAF1/RRN3/PSMC5/PSMC6/PSMC1/SETX/SUB1/PSMC2/PSMC3/CTNNB1/TAF7/MITF/HMGB1	14
BP	GO:0010498	proteasomal protein catabolic process	72/1552	432/16568	9.25539e-07	3.63682e-05	GCLC/FBXL3/PSMB1/RNF216/PSMC4/CUL3/PSMA4/HSPA5/CUL1/UFD1/UBE2D1/DERL2/DNAJC10/UBE2A/KEAP1/PSEN1/PSMC5/KLHL42/PSMD5/SIRT1/PSMC6/PSMA3/PSMC1/PSMA7/USP14/PSMD7/PPP2CB/SGTA/CAV1/ATE1/CCDC47/PSMD11/KCTD10/SKP1/PSMD14/PSMB2/CDC16/RLIM/PSME3/SELENOS/BTBD3/APC/MDM2/NUDT15/DERL1/SDCBP/CUL4A/PLK2/DNAJB12/UBC/BUB3/PSMC2/VCP/PSMC3/ABTB2/HSP90B1/DDB1/CTNNB1/RNF34/RNF139/KAT5/PSMD1/KLHL15/FBXO45/TBL1XR1/KCTD2/…	72
BP	GO:0043620	regulation of DNA-templated transcription in response to stress	29/1552	118/16568	9.74035e-07	3.79945e-05	PSMB1/PSMC4/BCLAF1/PSMA4/HSPA5/UBE2D1/PSMC5/PSMD5/EP300/PSMC6/PSMA3/PSMC1/PSMA7/PSMD7/PSMD11/PSMD14/EPAS1/HIF3A/PSMB2/PSME3/EGLN1/LIMD1/UBC/PSMC2/PSMC3/PSMD1/HIGD1A/PSMD13/PSMD12	29
BP	GO:0000381	regulation of alternative mRNA splicing, via spliceosome	15/1552	39/16568	1.00619e-06	3.88021e-05	RBM5/DDX5/RBM25/SMU1/SRSF6/NSRP1/HNRNPA1/TRA2B/MBNL2/WTAP/HNRNPU/SREK1/DYRK1A/SRSF2/RBM4	15
BP	GO:0090501	RNA phosphodiester bond hydrolysis	31/1552	131/16568	1.00926e-06	3.88021e-05	ELAC2/DIS3/NOP14/XRN2/POP4/NCBP2/SMG7/PPP1R8/FCF1/UTP20/DGCR8/TOE1/RNASEL/MRPL44/DBR1/ISG20L2/ABT1/UTP23/NOL9/PCF11/BMS1/TSR1/FEN1/RNASEH1/CLP1/EXO1/PDE12/CSTF2T/RPP25/RRS1/EDC3	31
BP	GO:0043618	regulation of transcription from RNA polymerase II promoter in response to stress	28/1552	112/16568	1.03053e-06	3.93368e-05	PSMB1/PSMC4/PSMA4/HSPA5/UBE2D1/PSMC5/PSMD5/EP300/PSMC6/PSMA3/PSMC1/PSMA7/PSMD7/PSMD11/PSMD14/EPAS1/HIF3A/PSMB2/PSME3/EGLN1/LIMD1/UBC/PSMC2/PSMC3/PSMD1/HIGD1A/PSMD13/PSMD12	28
BP	GO:1903364	positive regulation of cellular protein catabolic process	41/1552	200/16568	1.20751e-06	4.57656e-05	GCLC/PSMB1/PSMC4/PSMA4/CUL1/UBE2D1/KEAP1/PSEN1/PSMC5/EZR/PSMD5/PSMC6/PSMA3/PSMC1/PSMA7/PSMD7/SGTA/CAV1/PSMD11/FBXO5/SKP1/PSMD14/TNFAIP3/PSMB2/CDC16/PSME3/MDM2/RDX/PLK2/UBC/BUB3/PSMC2/VCP/PSMC3/RNF139/PSMD1/PTTG1IP/AMER1/PSMD13/UBQLN2/PSMD12	41
BP	GO:0000819	sister chromatid segregation	45/1552	229/16568	1.27571e-06	4.801e-05	ZNF207/DDX11/NUP160/CUL3/WAPL/TRIP13/NDE1/XPO1/CHMP2B/SEH1L/ZW10/DYNLL1/CDC6/MAPRE1/CTCF/AKAP8/PAPD7/SMC4/SFPQ/STAG1/VPS4B/SLF2/NAA50/ZWINT/INO80/VPS4A/APC/DYNC1LI2/SMC2/CENPO/CHMP7/HNRNPU/RANBP2/BUB3/TAOK1/MIS12/CTNNB1/FEN1/GEN1/RRS1/ERCC6L/MCMBP/CHAMP1/NUP62/PINX1	45
BP	GO:0051348	negative regulation of transferase activity	62/1552	357/16568	1.29812e-06	4.85114e-05	IBTK/PSMB1/PSMC4/GPRC5A/PSMA4/UBE2D1/CEACAM1/PSEN1/GSTP1/DNAJA1/PSMC5/TESC/PSMD5/SIRT1/PSMC6/PSMA3/PSMC1/PSMA7/PSMD7/CAV1/PSMD11/DUSP3/PRKAR1A/CORO1C/FBXO5/PPP2CA/PSMD14/RGS2/TNFAIP3/FLRT3/PSMB2/CDC16/PSME3/VPS25/APC/PKIB/TARBP2/WARS/UBC/MBIP/HNRNPU/UBASH3B/BUB3/DUSP2/PSMC2/CASP3/PSMC3/SPRED1/YWHAG/PSMD1/SFN/SMCR8/TAF7/NPM1/CIB1/PSMD13/PTPN1/GMFB/PSMD12/TRIM27/NUP62/PINX1	62
BP	GO:0008033	tRNA processing	29/1552	120/16568	1.41163e-06	5.2387e-05	ELAC2/NSUN2/METTL1/ADAT1/THUMPD1/TRNT1/DDX1/TRMT6/PUS7/POP4/MOCS3/NAT10/TRMO/ALKBH8/SSB/DUS3L/QTRT2/WDR4/TRUB1/TRMT61A/LCMT2/FAM98B/TP53RK/CLP1/TRMT10C/CTU2/PUS1/RPP25/YRDC	29
BP	GO:0090502	RNA phosphodiester bond hydrolysis, endonucleolytic	20/1552	66/16568	1.43745e-06	5.29774e-05	ELAC2/NOP14/POP4/FCF1/UTP20/DGCR8/RNASEL/MRPL44/DBR1/ABT1/UTP23/NOL9/BMS1/TSR1/FEN1/RNASEH1/EXO1/RPP25/RRS1/EDC3	20
BP	GO:0000460	maturation of 5.8S rRNA	13/1552	31/16568	1.67029e-06	6.074e-05	RRP15/NOP14/PES1/FTSJ3/RPF1/FCF1/UTP20/ABT1/PDCD11/NOL9/RRS1/C1D/MAK16	13
BP	GO:0048524	positive regulation of viral process	26/1552	102/16568	1.67081e-06	6.074e-05	PKN2/HACD3/CHMP2B/EP300/NELFCD/VAPA/HSPA8/CHMP3/NR5A2/VPS4B/VAPB/TRIM21/VPS4A/DHX9/LEF1/TARBP2/POLR2D/CHD1/DDB1/PPID/CFL1/PDE12/POLR2L/PPIA/DDX3X/TMEM250	26
BP	GO:0002474	antigen processing and presentation of peptide antigen via MHC class I	24/1552	90/16568	1.74607e-06	6.30472e-05	PSMB1/PSMC4/PSMA4/VAMP3/PSMC5/PSMD5/PSMC6/PSMA3/PSMC1/SEC23A/PSMA7/PSMD7/PSMD11/PSMD14/PSMB2/CANX/PSME3/PSMC2/PSMC3/B2M/PDIA3/PSMD1/PSMD13/PSMD12	24
BP	GO:0044839	cell cycle G2/M phase transition	48/1552	254/16568	1.84175e-06	6.60559e-05	PSMB1/PSMC4/PSMA4/CUL1/PPP1R12A/NDE1/HSP90AA1/PSMC5/DYNLL1/CLSPN/PSMD5/CDC7/PSMC6/PSMA3/PSMC1/PSMA7/MAPRE1/PSMD7/NBN/AKAP8/PSMD11/YWHAE/SKP1/PSMD14/VPS4B/PSMB2/PSME3/VPS4A/CDK4/HUS1/CALM2/UBC/CENPJ/PCNT/PSMC2/CDC25A/PSMC3/ATF5/YWHAG/PSMD1/NPM1/PSMD13/TUBB4B/TUBB/PSMD12/HAUS3/PPP2R2A/PINX1	48
BP	GO:0051438	regulation of ubiquitin-protein transferase activity	29/1552	122/16568	2.02451e-06	7.21264e-05	PSMB1/PSMC4/PSMA4/CUL1/UBE2D1/PSEN1/PSMC5/PSMD5/PSMC6/PSMA3/PSMC1/PSMA7/PSMD7/PSMD11/FBXO5/SKP1/PSMD14/PSMB2/CDC16/PSME3/RAB1A/UBC/BUB3/PSMC2/PSMC3/PSMD1/UBE2N/PSMD13/PSMD12	29
BP	GO:0031570	DNA integrity checkpoint	35/1552	163/16568	2.3729e-06	8.34261e-05	CRY1/THOC1/WDR76/CLSPN/CDC6/CDC5L/EP300/RBBP8/NBN/DOT1L/CASP2/RPA2/SOX4/PCNA/MDM2/HUS1/CUL4A/INTS7/CNOT9/PLK2/UBC/CENPJ/TAOK1/E2F7/RFWD3/SETMAR/TRIAP1/SFN/PTPN11/NPM1/H2AFX/EME2/TFDP1/DDX39B/E2F4	35
BP	GO:0090090	negative regulation of canonical Wnt signaling pathway	35/1552	163/16568	2.3729e-06	8.34261e-05	PSMB1/PSMC4/CUL3/PSMA4/PSMC5/PSMD5/PSMC6/PSMA3/PSMC1/PSMA7/FERMT1/PSMD7/CAV1/RAPGEF1/DKK1/PSMD11/PSMD14/SOX9/PSMB2/PSME3/APC/LEF1/IGFBP4/LIMD1/G3BP1/TCF7L2/UBC/PSMC2/PSMC3/GREM1/PSMD1/SOX2/AMER1/PSMD13/PSMD12	35
BP	GO:0002218	activation of innate immune response	53/1552	294/16568	2.42347e-06	8.46471e-05	TSPAN6/PSMB1/PSMC4/MATR3/PSMA4/CUL1/CASP8/UFD1/UBE2D1/XRCC5/PSMC5/PSMD5/EP300/PSMC6/PSMA3/PSMC1/PSMA7/XIAP/PSMD7/CAV1/C1QBP/PSMD11/NFKB1/SKP1/PSMD14/SFPQ/TNFAIP3/PSPC1/PSMB2/PSME3/RIPK1/BCL10/HSPD1/UBC/PSMC2/F2RL1/CGAS/PSMC3/HSP90B1/FGG/FGA/FGB/MALT1/PSMD1/MUC13/UBE2N/PSMD13/HMGB1/XRCC6/PSMD12/GPATCH3/NRAS/RBM14	53
BP	GO:0045787	positive regulation of cell cycle	61/1552	356/16568	2.4863e-06	8.62779e-05	DDX11/CUL3/PKN2/RHOA/ASNS/CDC42/FGFR1/THOC1/CCNT2/ZNF268/CDC6/CDC7/RANBP1/EP300/CASP2/DUSP3/PDGFRB/EIF4G1/SFPQ/VPS4B/SLF2/USP22/SOX4/INO80/FOXA1/TRIM21/MYBBP1A/PCNA/ROCK2/ANXA1/TBX3/CDK4/MDM2/RDX/CUL4A/CNOT9/PLK2/EGFR/MEPCE/UBC/EIF4E/CENPJ/HNRNPU/RANBP2/CDC25A/PGGT1B/E2F7/FEN1/SETMAR/TRIAP1/SFN/CDK5R1/GEN1/PTPN11/NPM1/TFDP1/DDX39B/E2F4/NUP62/DDX3X/CCNL2	61
BP	GO:0006457	protein folding	43/1552	220/16568	2.52439e-06	8.70343e-05	HSPA5/GNAI3/DNAJC10/HSP90AA1/DNAJA1/PDRG1/DNAJB11/FKBP5/PSMC1/DNAJC2/PPIF/HSPA8/PTGES3/HSPA9/PDCL3/MESD/HSPH1/EMC3/TMX4/CANX/GNAI1/MPDU1/CCT7/DERL1/PPIL1/PPIG/TMX1/HSPD1/CCT6A/DNAJB12/CCT5/UBC/NGLY1/RANBP2/VBP1/VCP/CCT2/HSP90B1/B2M/PDIA3/PPID/PPIA/ERO1A	43
BP	GO:0006409	tRNA export from nucleus	13/1552	32/16568	2.57238e-06	8.75591e-05	NUP160/SEH1L/NUP50/RAE1/NUP155/NUP153/RAN/SSB/NUP58/RANBP2/NUP35/NOL6/NUP62	13
BP	GO:0071431	tRNA-containing ribonucleoprotein complex export from nucleus	13/1552	32/16568	2.57238e-06	8.75591e-05	NUP160/SEH1L/NUP50/RAE1/NUP155/NUP153/RAN/SSB/NUP58/RANBP2/NUP35/NOL6/NUP62	13
BP	GO:0006278	RNA-dependent DNA biosynthetic process	20/1552	69/16568	3.10804e-06	0.000105122	XRCC5/HSP90AA1/HNRNPC/GAR1/PTGES3/SMG7/GNL3L/DKC1/TERF2/NAT10/HNRNPA1/PKIB/CCT7/CCT6A/CCT5/HNRNPU/CCT2/CTNNB1/PPIA/PINX1	20
BP	GO:0035194	posttranscriptional gene silencing by RNA	29/1552	125/16568	3.41246e-06	0.000114693	NUP160/SEH1L/SRRT/TNRC6A/NUP50/RAE1/DDX5/NUP155/EIF4G1/HNRNPA2B1/NUP153/DGCR8/RAN/H3F3B/DHX9/NUP58/TARBP2/POLR2D/LIMD1/EGFR/RANBP2/NUP35/SMAD3/CLP1/RBM4/POLR2L/TRIM71/TSN/NUP62	29
BP	GO:0001510	RNA methylation	19/1552	64/16568	3.68583e-06	0.000122342	NSUN2/METTL1/DIMT1/TRMT6/RNMT/FTSJ3/NOP2/MRM2/TRMO/TGS1/ALKBH8/METTL14/WTAP/MEPCE/WDR4/TFB2M/TRMT61A/LCMT2/TRMT10C	19
BP	GO:2000573	positive regulation of DNA biosynthetic process	19/1552	64/16568	3.68583e-06	0.000122342	XRCC5/HSP90AA1/PTGES3/PDGFRB/HNRNPA2B1/DKC1/RFC3/HNRNPA1/PKIB/CCT7/KLF4/MYC/HNRNPD/CCT6A/CCT5/CCT2/GREM1/CTNNB1/DDX39B	19
BP	GO:0048025	negative regulation of mRNA splicing, via spliceosome	10/1552	20/16568	3.87739e-06	0.000127252	U2AF2/C1QBP/SRSF7/HNRNPA2B1/SRSF6/TRA2B/DYRK1A/HNRNPK/NPM1/SRSF10	10
BP	GO:0006356	regulation of transcription from RNA polymerase I promoter	13/1552	33/16568	3.88138e-06	0.000127252	DHX33/DDX11/RRN3/TAF1C/TFAM/UBTF/NCL/HEATR1/RASL11A/NOL11/WDR43/UTP15/POLR2L	13
BP	GO:0016441	posttranscriptional gene silencing	29/1552	126/16568	4.04163e-06	0.000131698	NUP160/SEH1L/SRRT/TNRC6A/NUP50/RAE1/DDX5/NUP155/EIF4G1/HNRNPA2B1/NUP153/DGCR8/RAN/H3F3B/DHX9/NUP58/TARBP2/POLR2D/LIMD1/EGFR/RANBP2/NUP35/SMAD3/CLP1/RBM4/POLR2L/TRIM71/TSN/NUP62	29
BP	GO:0000387	spliceosomal snRNP assembly	14/1552	38/16568	4.20827e-06	0.000136297	STRAP/DDX20/SART3/GEMIN5/RBM22/PRPF6/PRPF3/AAR2/TGS1/SNRPD1/GEMIN4/SRSF10/SMN1/SMN2	14
BP	GO:0000077	DNA damage checkpoint	33/1552	154/16568	4.77973e-06	0.000153873	CRY1/THOC1/WDR76/CLSPN/CDC5L/EP300/RBBP8/NBN/DOT1L/CASP2/RPA2/SOX4/PCNA/MDM2/HUS1/CUL4A/INTS7/CNOT9/PLK2/UBC/CENPJ/TAOK1/E2F7/RFWD3/TRIAP1/SFN/PTPN11/NPM1/H2AFX/EME2/TFDP1/DDX39B/E2F4	33
BP	GO:0045732	positive regulation of protein catabolic process	48/1552	263/16568	5.03609e-06	0.000161155	GCLC/PSMB1/PSMC4/PSMA4/CUL1/UBE2D1/KEAP1/PSEN1/PSMC5/EZR/PSMD5/PSMC6/PSMA3/PSMC1/PSMA7/PSMD7/SGTA/CAV1/PSMD11/FBXO5/SKP1/PSMD14/TNFAIP3/C4BPB/SOX9/PSMB2/CDC16/SNX9/PSME3/NDFIP1/APC/MDM2/RDX/PLK2/UBC/GJA1/BUB3/PSMC2/VCP/PSMC3/DDB1/RNF139/PSMD1/PTTG1IP/AMER1/PSMD13/UBQLN2/PSMD12	48
BP	GO:0033238	regulation of cellular amine metabolic process	21/1552	77/16568	5.18655e-06	0.000164982	PSMB1/PSMC4/PSMA4/PSMC5/PSMD5/PSMC6/PSMA3/PSMC1/PSMA7/PSMD7/PSMD11/PSMD14/ODC1/PSMB2/PSME3/PSMC2/HPRT1/PSMC3/PSMD1/PSMD13/PSMD12	21
BP	GO:0042255	ribosome assembly	18/1552	60/16568	5.60806e-06	0.000177334	MRTO4/C1QBP/NOP2/BRIX1/RPF1/FASTKD2/MRPS7/SBDS/NIP7/ABT1/BMS1/TSR1/RRS1/NPM1/DDX28/RPF2/DDX3X/PWP2	18
BP	GO:0051031	tRNA transport	13/1552	34/16568	5.74693e-06	0.000180657	NUP160/SEH1L/NUP50/RAE1/NUP155/NUP153/RAN/SSB/NUP58/RANBP2/NUP35/NOL6/NUP62	13
BP	GO:2000144	positive regulation of DNA-templated transcription, initiation	11/1552	25/16568	6.06809e-06	0.000189637	PSMC4/BCLAF1/PSMC5/PSMC6/PSMC1/SETX/SUB1/PSMC2/PSMC3/CTNNB1/MITF	11
BP	GO:0032204	regulation of telomere maintenance	21/1552	78/16568	6.47746e-06	0.000201253	XRCC5/HNRNPC/NBN/HNRNPA2B1/GNL3L/DKC1/TERF2/NAT10/HNRNPA1/PKIB/CCT7/MYC/HNRNPD/CCT6A/CCT5/HNRNPU/GNL3/CCT2/CTNNB1/DHX36/PINX1	21
BP	GO:0072331	signal transduction by p53 class mediator	48/1552	266/16568	6.93479e-06	0.000214217	MBD3/RRN3/CDIP1/SUPT16H/SIRT1/EP300/RBBP8/NBN/CASP2/DDX5/NOP2/PRKAB1/PAK1IP1/RPA2/TRIM24/SOX4/MYBBP1A/PCNA/RFC3/MDM2/HUS1/CNOT9/PLK2/SSRP1/UBC/CENPJ/BRPF1/DYRK1A/HNRNPK/E2F7/SPRED1/ING5/RNF34/TRIAP1/TP53RK/KAT5/EXO1/SFN/CDK5R1/TOP3A/TAF7/RRS1/AEN/NPM1/PTTG1IP/RPF2/TFDP1/E2F4	48
BP	GO:0016573	histone acetylation	31/1552	143/16568	7.15037e-06	0.000219607	MSL3/ING3/MBD3/SRCAP/SIRT1/EP300/CTCF/SET/EPC1/NAA50/USP22/GTF3C4/TAF5L/EPC2/ACTL6A/LEF1/KANSL2/POLE3/MBIP/TADA1/KAT6B/BRPF1/RPS6KA4/ING5/KAT5/BEND3/TAF7/MORF4L1/MCRS1/WDR5/EID1	31
BP	GO:0042176	regulation of protein catabolic process	64/1552	392/16568	7.38169e-06	0.000225416	GCLC/NOS2/PSMB1/PSMC4/PSMA4/CUL1/PTPN3/CDC42/UBE2D1/DERL2/KEAP1/PSEN1/XPO1/PSMC5/EZR/PSMD5/PSMC6/PSMA3/PSMC1/PSMA7/USP14/PSMD7/SGTA/CAV1/PSMD11/FBXO5/SKP1/UBE3A/PSMD14/PDCL3/ODC1/EPHA4/TNFAIP3/C4BPB/SOX9/PSMB2/CDC16/SNX9/PSME3/NDFIP1/APC/MDM2/SERPINE2/NUDT15/SDCBP/RDX/PLK2/EGFR/UBC/GJA1/BUB3/PSMC2/VCP/PSMC3/SMAD3/DDB1/RNF139/PSMD1/ANXA2/PTTG1IP/AMER1/PSMD13/UBQLN2/PSMD12	64
BP	GO:0007004	telomere maintenance via telomerase	19/1552	67/16568	7.76856e-06	0.000235882	XRCC5/HSP90AA1/HNRNPC/GAR1/PTGES3/SMG7/GNL3L/DKC1/TERF2/NAT10/HNRNPA1/PKIB/CCT7/CCT6A/CCT5/HNRNPU/CCT2/CTNNB1/PINX1	19
BP	GO:0044766	multi-organism transport	20/1552	73/16568	8.01992e-06	0.000240778	NUP160/THOC1/XPO1/SEH1L/NUP50/RAE1/KPNA3/CAV1/NUP155/KPNA1/NUP153/RAN/NUP58/UBC/RANBP2/NUP35/ALYREF/KPNA4/DDX39B/NUP62	20
BP	GO:1902579	multi-organism localization	20/1552	73/16568	8.01992e-06	0.000240778	NUP160/THOC1/XPO1/SEH1L/NUP50/RAE1/KPNA3/CAV1/NUP155/KPNA1/NUP153/RAN/NUP58/UBC/RANBP2/NUP35/ALYREF/KPNA4/DDX39B/NUP62	20
BP	GO:0016458	gene silencing	43/1552	230/16568	8.26029e-06	0.000246333	MSL3/NUP160/MBD3/RIF1/SEH1L/SRRT/TNRC6A/NUP50/SIRT1/RAE1/DOT1L/H2AFV/DDX5/NUP155/NCBP2/EIF4G1/DNMT3A/HNRNPA2B1/NUP153/DGCR8/RAN/H3F3B/DHX9/NUP58/TARBP2/BAHD1/POLR2D/CNOT9/LIMD1/EGFR/RANBP2/NUP35/H2AFZ/SMAD3/CLP1/RBM4/POLR2L/BEND3/MORF4L1/H2AFX/TRIM71/TSN/NUP62	43
BP	GO:0000086	G2/M transition of mitotic cell cycle	45/1552	245/16568	8.29714e-06	0.000246333	PSMB1/PSMC4/PSMA4/CUL1/PPP1R12A/NDE1/HSP90AA1/PSMC5/DYNLL1/CLSPN/PSMD5/CDC7/PSMC6/PSMA3/PSMC1/PSMA7/MAPRE1/PSMD7/NBN/PSMD11/YWHAE/SKP1/PSMD14/VPS4B/PSMB2/PSME3/VPS4A/CDK4/HUS1/CALM2/UBC/CENPJ/PCNT/PSMC2/CDC25A/PSMC3/YWHAG/PSMD1/PSMD13/TUBB4B/TUBB/PSMD12/HAUS3/PPP2R2A/PINX1	45
BP	GO:1903902	positive regulation of viral life cycle	17/1552	56/16568	8.51424e-06	0.000251382	PKN2/HACD3/CHMP2B/VAPA/HSPA8/CHMP3/NR5A2/VPS4B/VAPB/TRIM21/VPS4A/TARBP2/DDB1/PPID/PDE12/PPIA/DDX3X	17
BP	GO:0050851	antigen receptor-mediated signaling pathway	40/1552	209/16568	9.46987e-06	0.00027806	PSMB1/PSMC4/PSMA4/CUL1/CBFB/UBE2D1/PAG1/CEACAM1/PSEN1/PSMC5/EZR/PSMD5/PSMC6/PSMA3/PSMC1/PSMA7/PSMD7/KCNN4/PSMD11/DUSP3/NFKB1/SKP1/PSMD14/PSMB2/PSME3/LGALS3/RC3H1/BCL10/PIK3R1/TNFRSF21/UBC/RUNX1/PSMC2/PSMC3/MALT1/PSMD1/UBE2N/PSMD13/SLC39A10/PSMD12	40
BP	GO:0006479	protein methylation	35/1552	173/16568	9.64119e-06	0.0002785	ARID4B/EED/RIF1/SIRT1/CTCF/SETD6/GSPT1/DOT1L/HSPA8/KMT5B/PRDM4/KDM3A/PRDM2/RBBP5/EEF2KMT/PHF19/FAM98A/ETF1/PWP1/FBXO11/SUV39H2/N6AMT1/PAXBP1/CHTOP/VCP/NSD1/CTNNB1/SETMAR/FAM98B/ZNF274/COPRS/BEND3/WDR5/ZNF335/PRMT6	35
BP	GO:0008213	protein alkylation	35/1552	173/16568	9.64119e-06	0.0002785	ARID4B/EED/RIF1/SIRT1/CTCF/SETD6/GSPT1/DOT1L/HSPA8/KMT5B/PRDM4/KDM3A/PRDM2/RBBP5/EEF2KMT/PHF19/FAM98A/ETF1/PWP1/FBXO11/SUV39H2/N6AMT1/PAXBP1/CHTOP/VCP/NSD1/CTNNB1/SETMAR/FAM98B/ZNF274/COPRS/BEND3/WDR5/ZNF335/PRMT6	35
BP	GO:1901796	regulation of signal transduction by p53 class mediator	35/1552	173/16568	9.64119e-06	0.0002785	MBD3/RRN3/SUPT16H/SIRT1/EP300/RBBP8/NBN/DDX5/NOP2/PRKAB1/PAK1IP1/RPA2/TRIM24/RFC3/MDM2/HUS1/SSRP1/UBC/BRPF1/DYRK1A/HNRNPK/SPRED1/ING5/RNF34/TRIAP1/TP53RK/KAT5/EXO1/CDK5R1/TOP3A/TAF7/RRS1/NPM1/PTTG1IP/RPF2	35
BP	GO:0030178	negative regulation of Wnt signaling pathway	38/1552	195/16568	1.01926e-05	0.000292846	PSMB1/PSMC4/CUL3/PSMA4/PSMC5/PSMD5/PSMC6/PSMA3/PSMC1/PSMA7/FERMT1/PSMD7/CAV1/GRB10/RAPGEF1/DKK1/RNF43/PSMD11/PSMD14/SOX9/PSMB2/PSME3/APC/LEF1/IGFBP4/LIMD1/G3BP1/TCF7L2/UBC/PSMC2/PSMC3/GREM1/PSMD1/SOX2/AMER1/PSMD13/TRABD2A/PSMD12	38
BP	GO:2001020	regulation of response to DNA damage stimulus	35/1552	174/16568	1.10007e-05	0.000314373	CRY1/DDX11/BCLAF1/THOC1/RIF1/WDR76/SIRT1/TFIP11/DDX5/RPA2/SLF2/DEK/FIGNL1/TERF2/PCNA/MDM2/DHX9/MYC/CUL4A/EGFR/TRIP12/DYRK1A/USP1/HNRNPK/SPRED1/RFWD3/SETMAR/TRIAP1/KLHL15/UBE2N/NPM1/PTTG1IP/H2AFX/HMGB1/DDX39B	35
BP	GO:0035195	gene silencing by miRNA	27/1552	119/16568	1.13716e-05	0.000321974	NUP160/SEH1L/SRRT/TNRC6A/NUP50/RAE1/DDX5/NUP155/EIF4G1/HNRNPA2B1/NUP153/DGCR8/RAN/H3F3B/DHX9/NUP58/TARBP2/POLR2D/LIMD1/EGFR/RANBP2/NUP35/SMAD3/RBM4/POLR2L/TRIM71/NUP62	27
BP	GO:0000470	maturation of LSU-rRNA	10/1552	22/16568	1.13872e-05	0.000321974	RRP15/PES1/FTSJ3/NOP2/RPF1/RPL7L1/NOL9/RSL1D1/RPF2/MAK16	10
BP	GO:0000209	protein polyubiquitination	50/1552	287/16568	1.23147e-05	0.000346366	FBXL3/PSMB1/RNF216/PSMC4/CUL3/PSMA4/CUL1/CBFB/UBE2D1/UBE2A/PSMC5/KLHL42/PSMD5/PSMC6/PSMA3/ASB2/PSMC1/PSMA7/XIAP/PSMD7/PSMD11/SKP1/UBE3A/PSMD14/FBXO30/TNFAIP3/NMI/PSMB2/CDC16/RLIM/PSME3/TRIM21/FBXO21/LMO7/FBXO11/UBE2Q2/UBC/TRIP12/PSMC2/PSMC3/UBE2E3/RNF34/RNF139/PSMD1/UBE2N/PSMD13/ZFP91/NHLRC1/PSMD12/TRIM27	50
BP	GO:0018394	peptidyl-lysine acetylation	32/1552	154/16568	1.29409e-05	0.000362074	MSL3/ING3/MBD3/SRCAP/SIRT1/EP300/CTCF/SET/EPC1/NAA50/USP22/SOX4/GTF3C4/TAF5L/EPC2/ACTL6A/LEF1/KANSL2/POLE3/MBIP/TADA1/KAT6B/BRPF1/RPS6KA4/ING5/KAT5/BEND3/TAF7/MORF4L1/MCRS1/WDR5/EID1	32
BP	GO:0098813	nuclear chromosome segregation	51/1552	296/16568	1.3866e-05	0.000384824	ZNF207/DDX11/NUP160/CUL3/WAPL/CDC42/TRIP13/NDE1/XPO1/CHMP2B/SEH1L/ZW10/DYNLL1/CDC6/MAPRE1/CTCF/AKAP8/PAPD7/SMC4/ACTR3/SFPQ/STAG1/VPS4B/MLH3/SLF2/NAA50/ZWINT/INO80/VPS4A/APC/DYNC1LI2/SMC2/ACTR2/CENPO/CHMP7/HNRNPU/RANBP2/BUB3/TAOK1/MIS12/CTNNB1/FEN1/LEMD3/GEN1/RRS1/ERCC6L/MCMBP/EME2/CHAMP1/NUP62/PINX1	51
BP	GO:1903052	positive regulation of proteolysis involved in cellular protein catabolic process	36/1552	183/16568	1.3898e-05	0.000384824	GCLC/PSMB1/PSMC4/PSMA4/CUL1/UBE2D1/KEAP1/PSEN1/PSMC5/PSMD5/PSMC6/PSMA3/PSMC1/PSMA7/PSMD7/SGTA/CAV1/PSMD11/FBXO5/SKP1/PSMD14/PSMB2/CDC16/PSME3/MDM2/PLK2/UBC/BUB3/PSMC2/VCP/PSMC3/RNF139/PSMD1/PSMD13/UBQLN2/PSMD12	36
BP	GO:0034976	response to endoplasmic reticulum stress	48/1552	273/16568	1.42206e-05	0.000391727	SEC62/PSMC4/DDX11/HSPA5/SEC61A1/UFD1/ASNS/DERL2/DNAJC10/PSMC5/DNAJB11/SIRT1/EP300/PSMC6/PSMC1/USP14/PPP2CB/SGTA/CAV1/AGR2/CCDC47/TMEM33/COL4A3BP/UFM1/VAPB/TMX4/SELENOS/SEC61G/EIF2S1/DERL1/THBS1/TMX1/TMCO1/SRPRB/PIK3R1/DNAJB12/PSMC2/VCP/PSMC3/HSP90B1/PDIA3/RNF139/ATP2A2/SRPRA/TSPYL2/UBQLN2/PTPN1/ERO1A	48
BP	GO:1903362	regulation of cellular protein catabolic process	49/1552	281/16568	1.46119e-05	0.000400433	GCLC/PSMB1/PSMC4/PSMA4/CUL1/UBE2D1/DERL2/KEAP1/PSEN1/PSMC5/EZR/PSMD5/PSMC6/PSMA3/PSMC1/PSMA7/USP14/PSMD7/SGTA/CAV1/PSMD11/FBXO5/SKP1/UBE3A/PSMD14/PDCL3/EPHA4/TNFAIP3/PSMB2/CDC16/PSME3/MDM2/NUDT15/SDCBP/RDX/PLK2/UBC/BUB3/PSMC2/VCP/PSMC3/RNF139/PSMD1/ANXA2/PTTG1IP/AMER1/PSMD13/UBQLN2/PSMD12	49
BP	GO:1904816	positive regulation of protein localization to chromosome, telomeric region	7/1552	11/16568	1.46865e-05	0.000400433	GNL3L/DKC1/CCT7/CCT6A/CCT5/GNL3/CCT2	7
BP	GO:0018393	internal peptidyl-lysine acetylation	31/1552	148/16568	1.48591e-05	0.000401273	MSL3/ING3/MBD3/SRCAP/SIRT1/EP300/CTCF/SET/EPC1/NAA50/USP22/GTF3C4/TAF5L/EPC2/ACTL6A/LEF1/KANSL2/POLE3/MBIP/TADA1/KAT6B/BRPF1/RPS6KA4/ING5/KAT5/BEND3/TAF7/MORF4L1/MCRS1/WDR5/EID1	31
BP	GO:2001252	positive regulation of chromosome organization	32/1552	155/16568	1.48675e-05	0.000401273	DDX11/CUL3/SREBF1/EED/SART3/XRCC5/RIF1/SIRT1/NBN/AKAP8/SFPQ/PHF19/SLF2/HNRNPA2B1/DKC1/HNRNPA1/PKIB/CCT7/HNRNPD/CCT6A/CCT5/HNRNPU/PAXBP1/CHTOP/RPS6KA4/GNL3/CCT2/CTNNB1/FEN1/LIG4/DHX36/UBE2N	32
BP	GO:0031047	gene silencing by RNA	31/1552	149/16568	1.71073e-05	0.000459404	NUP160/SEH1L/SRRT/TNRC6A/NUP50/RAE1/DDX5/NUP155/NCBP2/EIF4G1/HNRNPA2B1/NUP153/DGCR8/RAN/H3F3B/DHX9/NUP58/TARBP2/POLR2D/CNOT9/LIMD1/EGFR/RANBP2/NUP35/SMAD3/CLP1/RBM4/POLR2L/TRIM71/TSN/NUP62	31
BP	GO:1903706	regulation of hemopoiesis	66/1552	420/16568	1.90758e-05	0.000508675	PSMB1/PSMC4/HMGB3/PSMA4/KITLG/FOXC1/CASP8/CBFB/IL4R/CEACAM1/PSMC5/TESC/TNRC6A/PSMD5/EP300/PSMC6/PSMA3/PSMC1/PSMA7/PSMD7/CA2/PSMD11/HSPA9/FOXP1/PSMD14/LOXL3/RBBP5/TJP2/PSMB2/ZBTB1/PSME3/NDFIP1/LGALS3/H3F3B/SPINK5/ANXA1/RC3H1/MYC/RIPK1/YAP1/THBS1/LEF1/CUL4A/SOD1/PIK3R1/PURB/UBC/UBASH3B/PPARGC1B/RUNX1/PSMC2/TGFBR2/PSMC3/LEO1/B2M/AXL/CTNNB1/PSMD1/CIB1/PSMD13/HMGB1/WDR5/PSMD12/YTHDF2/PRMT6/FNIP1	66
BP	GO:0045089	positive regulation of innate immune response	56/1552	339/16568	1.91324e-05	0.000508675	TSPAN6/PSMB1/PSMC4/POLR3B/MATR3/PSMA4/CUL1/CASP8/UFD1/UBE2D1/XRCC5/PSMC5/PSMD5/EP300/PSMC6/PSMA3/PSMC1/PSMA7/XIAP/PSMD7/CAV1/C1QBP/PSMD11/NFKB1/SKP1/PSMD14/SFPQ/TNFAIP3/PSPC1/PSMB2/PSME3/DHX9/RIPK1/BCL10/HSPD1/UBC/PSMC2/F2RL1/CGAS/PSMC3/HSP90B1/AP1G1/FGG/FGA/FGB/MALT1/PSMD1/MUC13/UBE2N/PSMD13/HMGB1/XRCC6/PSMD12/GPATCH3/NRAS/RBM14	56
BP	GO:0000466	maturation of 5.8S rRNA from tricistronic rRNA transcript (SSU-rRNA, 5.8S rRNA, LSU-rRNA)	9/1552	19/16568	2.10007e-05	0.000555583	NOP14/PES1/FTSJ3/FCF1/UTP20/ABT1/PDCD11/NOL9/RRS1	9
BP	GO:0034504	protein localization to nucleus	59/1552	365/16568	2.24699e-05	0.000591524	TNPO3/RHOA/POLR1A/KEAP1/PSEN1/XPO1/TNPO1/CHERP/RBM22/NUP50/SIRT1/RANBP1/RAE1/FERMT1/KPNA3/TGFBR1/ZPR1/SKP1/NUP155/KPNA1/SPTBN1/PRDX1/TGFB3/CSE1L/NUP153/SOX9/RAN/CCT7/MDM2/TXN/TGS1/G3BP2/NUP58/TOR1AIP1/PIK3R1/EGFR/CCT6A/CCT5/HNRNPU/RANBP2/ANGPT1/NUP35/CCT2/GREM1/SMAD3/PDIA3/CTNNB1/PYGO1/RRS1/NPM1/PTTG1IP/KPNA4/MCRS1/RPF2/NOL8/PPP1R10/TMSB4X/NUP62/PINX1	59
BP	GO:0046794	transport of virus	17/1552	60/16568	2.34263e-05	0.000610753	NUP160/XPO1/SEH1L/NUP50/RAE1/KPNA3/CAV1/NUP155/KPNA1/NUP153/RAN/NUP58/UBC/RANBP2/NUP35/KPNA4/NUP62	17
BP	GO:0010833	telomere maintenance via telomere lengthening	20/1552	78/16568	2.3429e-05	0.000610753	XRCC5/HSP90AA1/HNRNPC/GAR1/PTGES3/SMG7/HNRNPA2B1/GNL3L/DKC1/TERF2/NAT10/HNRNPA1/PKIB/CCT7/CCT6A/CCT5/HNRNPU/CCT2/CTNNB1/PINX1	20
BP	GO:0031331	positive regulation of cellular catabolic process	62/1552	390/16568	2.36582e-05	0.000613734	GCLC/PSMB1/PSMC4/PSMA4/CUL1/GNAI3/UBE2D1/TP53INP2/KEAP1/PSEN1/PSMC5/MUL1/EZR/PSMD5/SIRT1/PSMC6/PSMA3/PSMC1/PSMA7/PSMD7/SGTA/ZC3HAV1/CAV1/PSMD11/CAMKK2/FBXO5/SKP1/PSMD14/TNFAIP3/RAB3GAP2/HNRNPR/PSMB2/CDC16/SNX9/PSME3/TRIM21/MDM2/RC3H1/RDX/HNRNPD/METTL14/PLK2/UBC/BUB3/SUPV3L1/PSMC2/VCP/PSMC3/RNF139/PSMD1/SMCR8/ZC3H12D/PTTG1IP/AMER1/PSMD13/YTHDF3/UBQLN2/HMGB1/PTPN1/PSMD12/YTHDF2/TRIM71	62
BP	GO:0045070	positive regulation of viral genome replication	12/1552	33/16568	2.39118e-05	0.000617318	PKN2/HACD3/VAPA/HSPA8/NR5A2/VAPB/TARBP2/DDB1/PPID/PDE12/PPIA/DDX3X	12
BP	GO:0009896	positive regulation of catabolic process	68/1552	440/16568	2.48588e-05	0.000638681	GCLC/PSMB1/PSMC4/PSMA4/CUL1/GNAI3/UBE2D1/TP53INP2/KEAP1/PSEN1/PSMC5/MUL1/EZR/PSMD5/SIRT1/PSMC6/PSMA3/PSMC1/PSMA7/PSMD7/SGTA/ZC3HAV1/CAV1/PSMD11/CAMKK2/FBXO5/SKP1/PSMD14/TNFAIP3/RAB3GAP2/C4BPB/SOX9/HNRNPR/PSMB2/CDC16/SNX9/PSME3/NDFIP1/TRIM21/APC/MDM2/RC3H1/RDX/HNRNPD/METTL14/PLK2/UBC/GJA1/BUB3/SUPV3L1/PSMC2/VCP/PSMC3/DDB1/RNF139/PSMD1/SMCR8/ZC3H12D/PTTG1IP/AMER1/PSMD13/YTHDF3/UBQLN2/HMGB1/PTPN1/PS…	68
BP	GO:1900024	regulation of substrate adhesion-dependent cell spreading	15/1552	49/16568	2.56245e-05	0.000655204	CDC42/UNC13D/NRP1/ARHGEF7/C1QBP/CORO1C/AP1AR/DOCK5/ARPC2/FGG/FGA/FGB/TACSTD2/CIB1/S100A10	15
BP	GO:0007059	chromosome segregation	56/1552	343/16568	2.69679e-05	0.000686268	ZNF207/DDX11/NUP160/CUL3/WAPL/CDC42/TRIP13/NDE1/XPO1/CHMP2B/SEH1L/ZW10/DYNLL1/CDC6/MAPRE1/CTCF/AKAP8/PAPD7/NR3C1/SMC4/ACTR3/SFPQ/STAG1/VPS4B/MLH3/SLF2/NAA50/ZWINT/INO80/VPS4A/ARL8B/APC/DYNC1LI2/SMC2/ACTR2/CENPO/CHMP7/HNRNPU/RANBP2/BUB3/TAOK1/SMARCAD1/MIS12/CTNNB1/FEN1/LEMD3/GEN1/RRS1/ERCC6L/MCMBP/EME2/CHAMP1/TOP1/NUP62/DDX3X/PINX1	56
BP	GO:0060249	anatomical structure homeostasis	59/1552	368/16568	2.87304e-05	0.000727655	NCDN/STRAP/FOXC1/TFRC/POLD3/TP53INP2/XRCC5/RIF1/HSP90AA1/CHMP2B/FH/HNRNPC/TFIP11/CA2/NBN/GAR1/PTGES3/EPAS1/SMG7/PRDX1/RPA2/TNFAIP3/HNRNPA2B1/SOX9/GNL3L/DKC1/TERF2/PCNA/RFC3/WDR36/NAT10/HNRNPA1/PKIB/CCT7/MYC/HNRNPD/SOD1/EGFR/CCT6A/POLE3/ALDOA/CCT5/HNRNPU/UBASH3B/PPARGC1B/TFF1/GNL3/TNFRSF11B/CCT2/B2M/CTNNB1/FEN1/MUC13/EXO1/DHX36/PTPN11/XRCC6/DCLRE1A/PINX1	59
BP	GO:0051053	negative regulation of DNA metabolic process	27/1552	125/16568	2.91753e-05	0.000735438	WAPL/THOC1/XRCC5/RIF1/HNRNPC/CDC6/TFIP11/NBN/DNAJC2/GTPBP4/GMNN/MSH6/TGFB3/TTF1/GNL3L/NDFIP1/TERF2/NAT10/HNRNPA1/HUS1/GJA1/HNRNPU/TRIP12/S100A11/KLHL15/TSPYL2/PINX1	27
BP	GO:1903829	positive regulation of cellular protein localization	63/1552	401/16568	2.94975e-05	0.000737611	U2AF2/CASP8/RHOA/CDC42/PSEN1/STARD7/WBP11/CHERP/RBM22/DYNLL1/EZR/CEMIP/AGR2/TGFBR1/YWHAE/ZPR1/PDCD10/SPTBN1/FAM20B/MESD/TGFB3/GNAI1/YWHAH/GNL3L/DKC1/XPO4/YWHAQ/APC/CCT7/MDM2/ABHD17C/ACTL6A/RDX/IQGAP1/PIK3R1/EGFR/CCT6A/POLR3A/TCF7L2/ITGB1/CCT5/U2AF1/PCNT/SQSTM1/GNL3/ICE1/YWHAZ/CCT2/YWHAB/GREM1/SMAD3/MTCL1/YWHAG/SFN/CDK5R1/NPM1/CIB1/MCRS1/TFDP1/NUP62/PPP3R1/WDR46/PINX1	63
BP	GO:0006475	internal protein amino acid acetylation	31/1552	153/16568	2.95469e-05	0.000737611	MSL3/ING3/MBD3/SRCAP/SIRT1/EP300/CTCF/SET/EPC1/NAA50/USP22/GTF3C4/TAF5L/EPC2/ACTL6A/LEF1/KANSL2/POLE3/MBIP/TADA1/KAT6B/BRPF1/RPS6KA4/ING5/KAT5/BEND3/TAF7/MORF4L1/MCRS1/WDR5/EID1	31
BP	GO:0030433	ubiquitin-dependent ERAD pathway	19/1552	73/16568	2.96756e-05	0.000737611	PSMC4/HSPA5/DERL2/DNAJC10/PSMC5/PSMC6/PSMC1/USP14/SGTA/CAV1/CCDC47/SELENOS/DERL1/PSMC2/VCP/PSMC3/HSP90B1/RNF139/UBQLN2	19
BP	GO:0060964	regulation of gene silencing by miRNA	21/1552	86/16568	3.28078e-05	0.000811264	NUP160/SEH1L/TNRC6A/NUP50/RAE1/DDX5/NUP155/EIF4G1/NUP153/RAN/H3F3B/DHX9/NUP58/POLR2D/LIMD1/EGFR/RANBP2/NUP35/POLR2L/TRIM71/NUP62	21
BP	GO:1900739	regulation of protein insertion into mitochondrial membrane involved in apoptotic signaling pathway	11/1552	29/16568	3.30942e-05	0.000811264	CASP8/DYNLL1/YWHAE/YWHAH/YWHAQ/YWHAZ/YWHAB/YWHAG/SFN/TFDP1/PPP3R1	11
BP	GO:1900740	positive regulation of protein insertion into mitochondrial membrane involved in apoptotic signaling pathway	11/1552	29/16568	3.30942e-05	0.000811264	CASP8/DYNLL1/YWHAE/YWHAH/YWHAQ/YWHAZ/YWHAB/YWHAG/SFN/TFDP1/PPP3R1	11
BP	GO:1900026	positive regulation of substrate adhesion-dependent cell spreading	12/1552	34/16568	3.38199e-05	0.000825269	CDC42/UNC13D/NRP1/ARHGEF7/C1QBP/DOCK5/ARPC2/FGG/FGA/FGB/CIB1/S100A10	12
BP	GO:0043903	regulation of symbiosis, encompassing mutualism through parasitism	39/1552	213/16568	3.48347e-05	0.000846165	PKN2/HACD3/CHMP2B/REST/EP300/NELFCD/VAPA/TRIM35/ZC3HAV1/CAV1/DDX5/HSPA8/CHMP3/NR5A2/VPS4B/SLPI/VAPB/ILF3/TRIM21/VPS4A/RNASEL/DHX9/LEF1/TARBP2/POLR2D/CHD1/SQSTM1/F2RL1/PSMC3/DDB1/PPID/CFL1/PDE12/POLR2L/ANXA2/PPIA/TRIM27/DDX3X/TMEM250	39
BP	GO:0090068	positive regulation of cell cycle process	45/1552	259/16568	3.52361e-05	0.000852044	DDX11/CUL3/PKN2/RHOA/CDC42/FGFR1/CDC6/CDC7/RANBP1/EP300/CASP2/PDGFRB/EIF4G1/SFPQ/VPS4B/SLF2/SOX4/INO80/MYBBP1A/PCNA/ROCK2/ANXA1/CDK4/MDM2/RDX/CUL4A/CNOT9/PLK2/MEPCE/UBC/CENPJ/HNRNPU/RANBP2/CDC25A/E2F7/FEN1/TRIAP1/SFN/CDK5R1/GEN1/NPM1/TFDP1/E2F4/NUP62/DDX3X	45
BP	GO:0006400	tRNA modification	19/1552	74/16568	3.64614e-05	0.000877701	NSUN2/METTL1/THUMPD1/TRMT6/MOCS3/NAT10/TRMO/ALKBH8/SSB/DUS3L/QTRT2/WDR4/TRUB1/TRMT61A/LCMT2/TRMT10C/CTU2/PUS1/YRDC	19
BP	GO:0006354	DNA-templated transcription, elongation	27/1552	127/16568	3.92371e-05	0.000940283	ELOA/POLR1A/THOC1/CCNT2/SUPT16H/NELFCD/TAF1C/TWISTNB/UBTF/GTF2H3/NCBP2/CD3EAP/POLR1B/POLR2D/EAF1/SSRP1/HNRNPU/ZNF326/GTF2A1/LEO1/CDK12/POLR1C/POLR2L/TAF7/ALYREF/DDX39B/HMGN1	27
BP	GO:0006473	protein acetylation	34/1552	177/16568	3.97605e-05	0.000948573	MSL3/ING3/MBD3/SRCAP/SIRT1/EP300/CTCF/SET/EPC1/NAA50/USP22/SOX4/GTF3C4/TAF5L/EPC2/ACTL6A/LEF1/KANSL2/POLE3/MBIP/TADA1/KAT6B/BRPF1/RPS6KA4/NAA15/ING5/KAT5/NAA20/BEND3/TAF7/MORF4L1/MCRS1/WDR5/EID1	34
BP	GO:0071456	cellular response to hypoxia	36/1552	192/16568	4.09135e-05	0.000971742	PSMB1/PSMC4/PSMA4/UBE2D1/ENO1/PSMC5/PSMD5/SIRT1/EP300/PSMC6/PSMA3/PSMC1/PSMA7/PGK1/PSMD7/PSMD11/PSMD14/EPAS1/DNMT3A/HIF3A/PSMB2/PSME3/MDM2/EGLN1/MYC/LIMD1/UBC/PDK1/SUV39H2/PSMC2/PSMC3/PSMD1/HIGD1A/PSMD13/PSMD12/ERO1A	36
BP	GO:0051170	nuclear import	49/1552	292/16568	4.114e-05	0.000972797	TNPO3/DDX20/RHOA/KEAP1/PSEN1/GEMIN5/TNPO1/CHERP/RBM22/NUP50/SIRT1/RAB18/RANBP1/RAE1/FERMT1/KPNA3/TGFBR1/ZPR1/NUP155/KPNA1/SPTBN1/PRDX1/TGFB3/CSE1L/NUP153/RAN/HNRNPA1/TXN/TGS1/G3BP2/NUP58/PIK3R1/EGFR/RANBP2/ANGPT1/NUP35/GREM1/SMAD3/PDIA3/SNRPD1/CTNNB1/GEMIN4/PTTG1IP/KPNA4/PPP1R10/TMSB4X/SMN1/SMN2/NUP62	49
BP	GO:0034605	cellular response to heat	25/1552	114/16568	4.3549e-05	0.00102522	NUP160/HSP90AA1/SEH1L/NUP50/SIRT1/EP300/RAE1/DNAJC2/YWHAE/HSPA8/PTGES3/NUP155/RPA2/HSPH1/NUP153/EIF2S1/THBS1/MYOF/NUP58/POLR2D/RANBP2/NUP35/SLU7/NUP62/PDCD6	25
BP	GO:0033119	negative regulation of RNA splicing	10/1552	25/16568	4.4269e-05	0.0010376	U2AF2/C1QBP/SRSF7/HNRNPA2B1/SRSF6/TRA2B/DYRK1A/HNRNPK/NPM1/SRSF10	10
BP	GO:0090263	positive regulation of canonical Wnt signaling pathway	26/1552	121/16568	4.47207e-05	0.00104361	PSMB1/PSMC4/PSMA4/PSMC5/PSMD5/PSMC6/PSMA3/PSMC1/PSMA7/XIAP/PSMD7/CAV1/PSMD11/NFKB1/PSMD14/SOX4/PSMB2/PSME3/UBC/PSMC2/PSMC3/PSMD1/AMER1/PSMD13/PSMD12/DDX3X	26
BP	GO:0075733	intracellular transport of virus	16/1552	57/16568	4.5896e-05	0.00106638	NUP160/XPO1/SEH1L/NUP50/RAE1/KPNA3/NUP155/KPNA1/NUP153/RAN/NUP58/UBC/RANBP2/NUP35/KPNA4/NUP62	16
BP	GO:0098781	ncRNA transcription	23/1552	101/16568	4.65888e-05	0.00107779	DDX11/CCNT2/RRN3/SRRT/RPRD1B/INTS6/NCBP2/NCL/CD3EAP/GTF3C4/POLR1B/NOL11/INTS14/INTS7/POLR2D/GTF3C6/NIFK/ICE1/PHAX/GTF2A1/SNAPC4/NABP1/POLR2L	23
BP	GO:0050792	regulation of viral process	35/1552	186/16568	4.81694e-05	0.00110833	PKN2/HACD3/CHMP2B/REST/EP300/NELFCD/VAPA/TRIM35/ZC3HAV1/DDX5/HSPA8/CHMP3/NR5A2/VPS4B/SLPI/VAPB/ILF3/TRIM21/VPS4A/RNASEL/DHX9/LEF1/TARBP2/POLR2D/CHD1/PSMC3/DDB1/PPID/CFL1/PDE12/POLR2L/PPIA/TRIM27/DDX3X/TMEM250	35
BP	GO:0060828	regulation of canonical Wnt signaling pathway	42/1552	239/16568	4.83235e-05	0.00110833	PSMB1/PSMC4/CUL3/PSMA4/PSEN1/PSMC5/PSMD5/PSMC6/PSMA3/PSMC1/PSMA7/FERMT1/XIAP/PSMD7/CAV1/RAPGEF1/DKK1/PSMD11/NFKB1/PSMD14/SOX4/SOX9/PSMB2/PSME3/APC/LEF1/IGFBP4/LIMD1/G3BP1/TCF7L2/UBC/PSMC2/PSMC3/GREM1/PSMD1/AMER3/SOX2/ZNF703/AMER1/PSMD13/PSMD12/DDX3X	42
BP	GO:0010256	endomembrane system organization	61/1552	392/16568	5.2199e-05	0.0011921	VTA1/NUP160/FAM160A2/SEC61A1/CDC42/CHMP2B/ZMPSTE24/RAB10/SEH1L/ZW10/NUP50/RAB18/RAE1/ARHGEF7/VPS18/CAV1/ARHGAP21/CCDC47/TMEM33/COL4A3BP/NUP155/PPP2CA/PDCD10/SPTBN1/CHMP3/EXOC8/BLZF1/RAB3GAP2/VPS4B/VAPB/RAB22A/NUP153/SNX9/VPS25/VPS4A/SERPINE2/RAB1A/MYOF/NUP58/SOD1/TOR1AIP1/ATP8B2/CHMP7/SURF4/RANBP2/SQSTM1/NUP35/YWHAZ/REEP3/SH3TC2/ARL6IP1/TMEM43/LEMD3/ATP2A2/VCPIP1/BAIAP2/ANKLE2/ATL3/FAM109A/NUP62/…	61
BP	GO:1903312	negative regulation of mRNA metabolic process	19/1552	76/16568	5.43021e-05	0.00123485	YBX3/U2AF2/HNRNPC/CIRBP/C1QBP/SRSF7/HNRNPA2B1/SRSF6/DHX34/SYNCRIP/DHX9/TRA2B/HNRNPD/HNRNPU/DYRK1A/HNRNPK/NPM1/PKP3/SRSF10	19
BP	GO:0060147	regulation of posttranscriptional gene silencing	21/1552	89/16568	5.65606e-05	0.00127536	NUP160/SEH1L/TNRC6A/NUP50/RAE1/DDX5/NUP155/EIF4G1/NUP153/RAN/H3F3B/DHX9/NUP58/POLR2D/LIMD1/EGFR/RANBP2/NUP35/POLR2L/TRIM71/NUP62	21
BP	GO:0060966	regulation of gene silencing by RNA	21/1552	89/16568	5.65606e-05	0.00127536	NUP160/SEH1L/TNRC6A/NUP50/RAE1/DDX5/NUP155/EIF4G1/NUP153/RAN/H3F3B/DHX9/NUP58/POLR2D/LIMD1/EGFR/RANBP2/NUP35/POLR2L/TRIM71/NUP62	21
BP	GO:0045088	regulation of innate immune response	63/1552	411/16568	6.24691e-05	0.00140267	TSPAN6/PSMB1/PSMC4/POLR3B/MATR3/PSMA4/CUL1/CASP8/UFD1/UBE2D1/XRCC5/CEACAM1/PSMC5/MUL1/PSMD5/EP300/PSMC6/PSMA3/PSMC1/PSMA7/XIAP/PSMD7/CAV1/C1QBP/PSMD11/NFKB1/SKP1/PSMD14/SFPQ/TNFAIP3/PSPC1/NMI/PSMB2/PSME3/RNASEL/DHX9/RIPK1/BCL10/HSPD1/UBC/PSMC2/ABCE1/F2RL1/CGAS/PSMC3/HSP90B1/AP1G1/FGG/FGA/FGB/MALT1/PSMD1/MUC13/UBE2N/PTPN11/PSMD13/HMGB1/PTPN1/XRCC6/PSMD12/GPATCH3/NRAS/RBM14	63
BP	GO:0045898	regulation of RNA polymerase II transcriptional preinitiation complex assembly	7/1552	13/16568	6.44828e-05	0.00143398	PSMC4/PSMC5/PSMC6/PSMC1/PSMC2/PSMC3/HMGB1	7
BP	GO:1904814	regulation of protein localization to chromosome, telomeric region	7/1552	13/16568	6.44828e-05	0.00143398	GNL3L/DKC1/CCT7/CCT6A/CCT5/GNL3/CCT2	7
BP	GO:0051973	positive regulation of telomerase activity	12/1552	36/16568	6.46686e-05	0.00143398	XRCC5/HSP90AA1/PTGES3/HNRNPA2B1/DKC1/PKIB/KLF4/MYC/HNRNPD/CCT2/GREM1/CTNNB1	12
BP	GO:0002040	sprouting angiogenesis	19/1552	77/16568	6.58396e-05	0.00144374	RHOA/CDC42/CEACAM1/NRP1/PDCD10/EFNB2/TMEM2/KLF4/THBS1/LEF1/ITGB1/ANGPT1/JCAD/E2F7/SPRED1/GREM1/CIB1/HMGB1/PARVA	19
BP	GO:1900034	regulation of cellular response to heat	19/1552	77/16568	6.58396e-05	0.00144374	NUP160/HSP90AA1/SEH1L/NUP50/SIRT1/EP300/RAE1/DNAJC2/YWHAE/HSPA8/PTGES3/NUP155/RPA2/HSPH1/NUP153/NUP58/RANBP2/NUP35/NUP62	19
BP	GO:0032069	regulation of nuclease activity	10/1552	26/16568	6.59191e-05	0.00144374	DDX11/HSPA5/SIRT1/VAPB/TERF2/PCNA/ABCE1/NPM1/HMGB1/PTPN1	10
BP	GO:0019079	viral genome replication	24/1552	110/16568	6.69753e-05	0.00146088	PKN2/CDC42/HACD3/ATG16L1/VAPA/EEA1/ZC3HAV1/DDX5/HSPA8/NR5A2/SLPI/VAPB/DEK/ILF3/ROCK2/RNASEL/TARBP2/UBP1/VCP/DDB1/PPID/PDE12/PPIA/DDX3X	24
BP	GO:0001844	protein insertion into mitochondrial membrane involved in apoptotic signaling pathway	11/1552	31/16568	6.79207e-05	0.00146951	CASP8/DYNLL1/YWHAE/YWHAH/YWHAQ/YWHAZ/YWHAB/YWHAG/SFN/TFDP1/PPP3R1	11
BP	GO:0033120	positive regulation of RNA splicing	11/1552	31/16568	6.79207e-05	0.00146951	U2AF2/RBM22/SETX/ZPR1/HSPA8/PRDX6/SRSF1/TRA2B/EIF4A3/SF3B4/PIK3R1	11
BP	GO:0032210	regulation of telomere maintenance via telomerase	15/1552	53/16568	7.09938e-05	0.00152366	XRCC5/HNRNPC/GNL3L/DKC1/TERF2/NAT10/HNRNPA1/PKIB/CCT7/CCT6A/CCT5/HNRNPU/CCT2/CTNNB1/PINX1	15
BP	GO:0046605	regulation of centrosome cycle	15/1552	53/16568	7.09938e-05	0.00152366	XPO1/CHMP2B/RANBP1/CHMP3/VPS4B/ROCK2/PLK2/CENPJ/RANBP2/CTNNB1/ATF5/GEN1/NPM1/NUP62/RBM14	15
BP	GO:0007093	mitotic cell cycle checkpoint	31/1552	160/16568	7.22619e-05	0.00154467	ZNF207/TRIP13/ZW10/CLSPN/EP300/NBN/CASP2/RPA2/ZWINT/SOX4/VPS4A/PCNA/APC/MDM2/HUS1/CNOT9/PLK2/UBC/CENPJ/BUB3/E2F7/RFWD3/SETMAR/TRIAP1/NABP1/SFN/GEN1/NPM1/EME2/TFDP1/E2F4	31
BP	GO:0002429	immune response-activating cell surface receptor signaling pathway	52/1552	323/16568	7.50204e-05	0.00159725	PSMB1/PSMC4/PSMA4/CUL1/CBFB/CDC42/UBE2D1/PAG1/CEACAM1/PSEN1/HSP90AA1/PSMC5/EZR/PSMD5/EP300/PSMC6/PSMA3/PSMC1/PSMA7/PSMD7/KCNN4/RAPGEF1/PSMD11/DUSP3/NFKB1/ARPC3/SKP1/ACTR3/PSMD14/PSMB2/PSME3/LGALS3/RC3H1/ACTR2/BCL10/PIK3R1/TNFRSF21/UBC/RUNX1/PSMC2/ARPC2/PSMC3/MALT1/PSMD1/MUC13/BAIAP2/UBE2N/PSMD13/SLC39A10/PSMD12/NRAS/ARPC4	52
BP	GO:0007080	mitotic metaphase plate congression	13/1552	42/16568	7.74667e-05	0.00164279	CUL3/CHMP2B/SEH1L/ZW10/VPS4B/VPS4A/CHMP7/HNRNPU/MIS12/RRS1/CHAMP1/NUP62/PINX1	13
BP	GO:2000045	regulation of G1/S transition of mitotic cell cycle	28/1552	139/16568	7.83546e-05	0.0016486	CDC6/EP300/CASP2/EIF4G1/RPA2/SOX4/INO80/PSME3/PCNA/ANXA1/MDM2/RDX/CUL4A/CTDSP1/CNOT9/PLK2/EGFR/MEPCE/UBC/CENPJ/E2F7/RFWD3/TRIAP1/SFN/NPM1/TFDP1/E2F4/DDX3X	28
BP	GO:0002478	antigen processing and presentation of exogenous peptide antigen	32/1552	168/16568	7.83579e-05	0.0016486	PSMB1/PSMC4/PSMA4/VAMP3/AP1M1/PSMC5/DYNLL1/PSMD5/PSMC6/PSMA3/PSMC1/SEC23A/PSMA7/PSMD7/PSMD11/PSMD14/CAPZA1/PSMB2/CANX/PSME3/DYNC1LI2/CTSV/AP1S3/PSMC2/PSMC3/B2M/AP1G1/DCTN5/PDIA3/PSMD1/PSMD13/PSMD12	32
BP	GO:0045943	positive regulation of transcription from RNA polymerase I promoter	9/1552	22/16568	8.71963e-05	0.00182736	DHX33/DDX11/UBTF/NCL/HEATR1/RASL11A/NOL11/WDR43/UTP15	9
BP	GO:0006998	nuclear envelope organization	20/1552	85/16568	8.78872e-05	0.00183034	NUP160/ZMPSTE24/SEH1L/NUP50/RAE1/NUP155/PPP2CA/NUP153/VPS4A/NUP58/TOR1AIP1/CHMP7/RANBP2/NUP35/REEP3/TMEM43/LEMD3/ANKLE2/NUP62/PPP2R2A	20
BP	GO:1903050	regulation of proteolysis involved in cellular protein catabolic process	43/1552	253/16568	8.80234e-05	0.00183034	GCLC/PSMB1/PSMC4/PSMA4/CUL1/UBE2D1/DERL2/KEAP1/PSEN1/PSMC5/PSMD5/PSMC6/PSMA3/PSMC1/PSMA7/USP14/PSMD7/SGTA/CAV1/PSMD11/FBXO5/SKP1/UBE3A/PSMD14/PDCL3/EPHA4/PSMB2/CDC16/PSME3/MDM2/NUDT15/SDCBP/PLK2/UBC/BUB3/PSMC2/VCP/PSMC3/RNF139/PSMD1/PSMD13/UBQLN2/PSMD12	43
BP	GO:0036294	cellular response to decreased oxygen levels	36/1552	199/16568	8.86241e-05	0.00183569	PSMB1/PSMC4/PSMA4/UBE2D1/ENO1/PSMC5/PSMD5/SIRT1/EP300/PSMC6/PSMA3/PSMC1/PSMA7/PGK1/PSMD7/PSMD11/PSMD14/EPAS1/DNMT3A/HIF3A/PSMB2/PSME3/MDM2/EGLN1/MYC/LIMD1/UBC/PDK1/SUV39H2/PSMC2/PSMC3/PSMD1/HIGD1A/PSMD13/PSMD12/ERO1A	36
BP	GO:0032984	macromolecular complex disassembly	49/1552	301/16568	9.02195e-05	0.00184664	VTA1/MRPS10/LIMA1/MRPS35/WDR1/CHMP2B/SUPT16H/TFIP11/GSPT1/GRWD1/CAV1/SETX/MRPL27/HSPA8/MRPS30/MRPL3/SPTBN1/CHMP3/CAPZA1/STMN1/SET/VPS4B/ETF1/MRPS7/VPS4A/MICAL2/APC/MRPL44/MYC/MRPL15/RDX/DENR/MAP1LC3B/CHMP7/EPS8/N6AMT1/MRPL17/ABCE1/F2RL1/VCP/CTNNB1/MRPL13/CFL1/SMCR8/MRPL54/AMER1/CIB1/MCTS1/MICAL3	49
BP	GO:0002758	innate immune response-activating signal transduction	46/1552	277/16568	9.02841e-05	0.00184664	TSPAN6/PSMB1/PSMC4/PSMA4/CUL1/CASP8/UFD1/UBE2D1/PSMC5/PSMD5/EP300/PSMC6/PSMA3/PSMC1/PSMA7/XIAP/PSMD7/CAV1/C1QBP/PSMD11/NFKB1/SKP1/PSMD14/TNFAIP3/PSMB2/PSME3/RIPK1/BCL10/HSPD1/UBC/PSMC2/F2RL1/PSMC3/HSP90B1/FGG/FGA/FGB/MALT1/PSMD1/MUC13/UBE2N/PSMD13/HMGB1/PSMD12/GPATCH3/NRAS	46
BP	GO:0060070	canonical Wnt signaling pathway	48/1552	293/16568	9.04699e-05	0.00184664	PSMB1/PSMC4/CUL3/PSMA4/CDC42/PSEN1/PSMC5/PSMD5/PSMC6/PSMA3/PSMC1/PSMA7/FERMT1/XIAP/PSMD7/CAV1/RAPGEF1/DKK1/PSMD11/NFKB1/PSMD14/SOX4/SOX9/PSMB2/PSME3/APC/KLF4/MYC/LEF1/IGFBP4/LIMD1/G3BP1/TCF7L2/UBC/PSMC2/PSMC3/GREM1/SMAD3/CTNNB1/PSMD1/TBL1XR1/AMER3/SOX2/ZNF703/AMER1/PSMD13/PSMD12/DDX3X	48
BP	GO:1904356	regulation of telomere maintenance via telomere lengthening	16/1552	60/16568	9.05351e-05	0.00184664	XRCC5/HNRNPC/HNRNPA2B1/GNL3L/DKC1/TERF2/NAT10/HNRNPA1/PKIB/CCT7/CCT6A/CCT5/HNRNPU/CCT2/CTNNB1/PINX1	16
BP	GO:0006361	transcription initiation from RNA polymerase I promoter	11/1552	32/16568	9.47882e-05	0.00192604	POLR1A/RRN3/TAF1C/TWISTNB/UBTF/GTF2H3/CD3EAP/TTF1/POLR1B/POLR1C/POLR2L	11
BP	GO:0071453	cellular response to oxygen levels	38/1552	215/16568	9.56428e-05	0.00193482	PSMB1/PSMC4/PSMA4/UBE2D1/ENO1/PSMC5/PSMD5/SIRT1/EP300/PSMC6/PSMA3/PSMC1/PSMA7/PGK1/PSMD7/CAV1/PSMD11/PSMD14/EPAS1/DNMT3A/HIF3A/PSMB2/PSME3/MDM2/EGLN1/MYC/LIMD1/UBC/PDK1/SUV39H2/PSMC2/PSMC3/PSMD1/HIGD1A/ATP6V0A2/PSMD13/PSMD12/ERO1A	38
BP	GO:0070198	protein localization to chromosome, telomeric region	10/1552	27/16568	9.59444e-05	0.00193482	XRCC5/GNL3L/DKC1/TERF2/CCT7/CCT6A/CCT5/GNL3/CCT2/PINX1	10
BP	GO:0033209	tumor necrosis factor-mediated signaling pathway	32/1552	170/16568	9.90145e-05	0.00198922	PSMB1/PSMC4/PSMA4/CASP8/GSTP1/PSMC5/CDIP1/PSMD5/PSMC6/PSMA3/PSMC1/PSMA7/PSMD7/PSMD11/KRT18/PSMD14/TNFAIP3/TJP2/PSMB2/PSME3/RIPK1/TNFRSF21/UBC/PSMC2/F2RL1/TNFRSF11B/PSMC3/KRT8/PSMD1/PSMD13/PSMD12/TMSB4X	32
BP	GO:0034214	protein hexamerization	6/1552	10/16568	0.000100849	0.00201097	OAT/TWNK/PANX1/YME1L1/VCP/MAT2A	6
BP	GO:0045899	positive regulation of RNA polymerase II transcriptional preinitiation complex assembly	6/1552	10/16568	0.000100849	0.00201097	PSMC4/PSMC5/PSMC6/PSMC1/PSMC2/PSMC3	6
BP	GO:0000070	mitotic sister chromatid segregation	28/1552	141/16568	0.000101693	0.00202025	ZNF207/CUL3/WAPL/TRIP13/CHMP2B/SEH1L/ZW10/CDC6/AKAP8/PAPD7/SMC4/VPS4B/SLF2/NAA50/ZWINT/INO80/VPS4A/APC/SMC2/CHMP7/HNRNPU/BUB3/MIS12/GEN1/RRS1/CHAMP1/NUP62/PINX1	28
BP	GO:0016571	histone methylation	26/1552	127/16568	0.000105201	0.0020822	ARID4B/EED/RIF1/SIRT1/CTCF/SETD6/DOT1L/KMT5B/PRDM4/KDM3A/PRDM2/RBBP5/PHF19/PWP1/SUV39H2/PAXBP1/CHTOP/NSD1/CTNNB1/SETMAR/ZNF274/COPRS/BEND3/WDR5/ZNF335/PRMT6	26
BP	GO:0036503	ERAD pathway	21/1552	93/16568	0.000111533	0.00219939	PSMC4/HSPA5/UFD1/DERL2/DNAJC10/PSMC5/PSMC6/PSMC1/USP14/SGTA/CAV1/CCDC47/SELENOS/DERL1/DNAJB12/PSMC2/VCP/PSMC3/HSP90B1/RNF139/UBQLN2	21
BP	GO:0045931	positive regulation of mitotic cell cycle	27/1552	135/16568	0.000118412	0.00230331	CUL3/PKN2/ASNS/FGFR1/CDC6/CDC7/RANBP1/DUSP3/PDGFRB/EIF4G1/VPS4B/SLF2/USP22/FOXA1/ANXA1/CDK4/MDM2/RDX/CUL4A/MEPCE/EIF4E/HNRNPU/RANBP2/GEN1/PTPN11/NUP62/DDX3X	27
BP	GO:0000054	ribosomal subunit export from nucleus	7/1552	14/16568	0.000118527	0.00230331	XPO1/RAN/LTV1/ABCE1/RRS1/NPM1/SDAD1	7
BP	GO:0033750	ribosome localization	7/1552	14/16568	0.000118527	0.00230331	XPO1/RAN/LTV1/ABCE1/RRS1/NPM1/SDAD1	7
BP	GO:0034975	protein folding in endoplasmic reticulum	7/1552	14/16568	0.000118527	0.00230331	HSPA5/DNAJC10/EMC3/CANX/HSP90B1/PDIA3/ERO1A	7
BP	GO:0002768	immune response-regulating cell surface receptor signaling pathway	55/1552	354/16568	0.00012474	0.00241526	PSMB1/PSMC4/PSMA4/CUL1/MAP2K4/CBFB/CDC42/UBE2D1/NFATC3/PAG1/CEACAM1/PSEN1/HSP90AA1/PSMC5/EZR/PSMD5/EP300/PSMC6/PSMA3/PSMC1/PSMA7/PSMD7/KCNN4/RAPGEF1/PSMD11/DUSP3/NFKB1/ARPC3/SKP1/ACTR3/PSMD14/PSMB2/PSME3/LGALS3/RC3H1/ACTR2/BCL10/PIK3R1/TNFRSF21/UBC/RUNX1/PSMC2/ARPC2/PSMC3/MALT1/PSMD1/MUC13/BAIAP2/UBE2N/PSMD13/SLC39A10/PSMD12/NRAS/PPP3R1/ARPC4	55
BP	GO:0001666	response to hypoxia	53/1552	338/16568	0.000129343	0.00249535	NOS2/PSMB1/PSMC4/PSMA4/PKM/UBE2D1/ENO1/PSMC5/PSMD5/SIRT1/EP300/PSMC6/PSMA3/PSMC1/PSMA7/PGK1/PSMD7/HMOX2/CAV1/PSMD11/PSMD14/EPAS1/TGFB3/DNMT3A/HIF3A/PSMB2/PSME3/LDHA/MDM2/EGLN1/SLC2A8/MYC/THBS1/ATP1B1/LIMD1/UBC/PDK1/SUV39H2/PLOD2/PSMC2/CAPN2/TGFBR2/ITGA2/CASP3/PSMC3/HSP90B1/SMAD3/PSMD1/HIGD1A/PSMD13/PSMD12/DPP4/ERO1A	53
BP	GO:0051204	protein insertion into mitochondrial membrane	11/1552	33/16568	0.000130226	0.00250335	CASP8/DYNLL1/YWHAE/YWHAH/YWHAQ/YWHAZ/YWHAB/YWHAG/SFN/TFDP1/PPP3R1	11
BP	GO:0000469	cleavage involved in rRNA processing	9/1552	23/16568	0.000131386	0.00251658	NOP14/FCF1/UTP20/ABT1/UTP23/NOL9/BMS1/TSR1/RRS1	9
BP	GO:0032206	positive regulation of telomere maintenance	14/1552	50/16568	0.000139493	0.00266114	XRCC5/NBN/HNRNPA2B1/DKC1/HNRNPA1/PKIB/CCT7/HNRNPD/CCT6A/CCT5/GNL3/CCT2/CTNNB1/DHX36	14
BP	GO:0006275	regulation of DNA replication	24/1552	115/16568	0.000139929	0.00266114	KITLG/WAPL/MAP2K4/CDC42/FGFR1/CDC6/CDC7/NBN/GTPBP4/GMNN/PPP2CA/TGFB3/TTF1/INO80/TERF2/PCNA/RFC3/DHX9/USP37/HUS1/EGFR/S100A11/E2F7/TSPYL2	24
BP	GO:0006446	regulation of translational initiation	18/1552	75/16568	0.000148964	0.00281294	DDX1/EIF5/EIF3B/EIF4H/EIF4G2/NCBP2/EIF1B/EIF4G1/EIF2S1/POLR2D/YTHDF1/UHMK1/EIF5B/RBM4/NPM1/YTHDF3/YTHDF2/DDX3X	18
BP	GO:0034502	protein localization to chromosome	18/1552	75/16568	0.000148964	0.00281294	WAPL/XRCC5/ZW10/CTCF/RPA2/SLF2/GNL3L/DKC1/TERF2/CCT7/CCT6A/CHMP7/CCT5/GNL3/CCT2/MIS12/CHAMP1/PINX1	18
BP	GO:0045727	positive regulation of translation	23/1552	109/16568	0.000160666	0.00301263	YBX3/CIRBP/POLDIP3/RBM3/C1QBP/SOX4/CDK4/DHX9/THBS1/HNRNPD/TARBP2/EIF4A3/POLR2D/YTHDF1/UHMK1/USP16/ITGA2/TRMT10C/NPM1/YTHDF3/YTHDF2/DDX39B/DDX3X	23
BP	GO:0060071	Wnt signaling pathway, planar cell polarity pathway	23/1552	109/16568	0.000160666	0.00301263	PSMB1/PSMC4/PSMA4/RHOA/CDC42/PSMC5/PSMD5/PSMC6/PSMA3/PSMC1/PSMA7/PSMD7/DKK1/PSMD11/PSMD14/PSMB2/PSME3/UBC/PSMC2/PSMC3/PSMD1/PSMD13/PSMD12	23
BP	GO:0034446	substrate adhesion-dependent cell spreading	19/1552	82/16568	0.000162478	0.00303596	VAMP3/CDC42/UNC13D/NRP1/ARHGEF7/C1QBP/CORO1C/RAB1A/AP1AR/DOCK5/ARPC2/AXL/FGG/FGA/FGB/TACSTD2/CIB1/PARVA/S100A10	19
BP	GO:0045862	positive regulation of proteolysis	58/1552	383/16568	0.000167636	0.00312141	GCLC/PSMB1/PSMC4/NLRP2/PSMA4/CUL1/CASP8/UBE2D1/ENO1/SART3/KEAP1/PSEN1/REST/PSMC5/MUL1/PSMD5/SIRT1/PSMC6/PSMA3/PSMC1/PSMA7/PSMD7/SGTA/CAV1/CASP2/PSMD11/FBXO5/SKP1/PSMD14/EPHA4/CASP8AP2/PSMB2/CLN6/CDC16/SNX9/PSME3/MDM2/MYC/RIPK1/BCL10/HSPD1/PLK2/UBC/BUB3/PSMC2/CASP3/VCP/PSMC3/SMAD3/RNF139/CYCS/PSMD1/PSMD13/UBQLN2/HMGB1/PSMD12/DDX3X/PDCD6	58
BP	GO:0019884	antigen processing and presentation of exogenous antigen	32/1552	175/16568	0.000173657	0.00322231	PSMB1/PSMC4/PSMA4/VAMP3/AP1M1/PSMC5/DYNLL1/PSMD5/PSMC6/PSMA3/PSMC1/SEC23A/PSMA7/PSMD7/PSMD11/PSMD14/CAPZA1/PSMB2/CANX/PSME3/DYNC1LI2/CTSV/AP1S3/PSMC2/PSMC3/B2M/AP1G1/DCTN5/PDIA3/PSMD1/PSMD13/PSMD12	32
BP	GO:0000245	spliceosomal complex assembly	15/1552	57/16568	0.00017511	0.00323802	RBM5/DDX1/PRPF6/CRNKL1/SETX/SRSF6/SRSF1/SCAF11/SLU7/SNRPD1/SF1/SRSF10/DDX39B/SMN1/SMN2	15
BP	GO:0070482	response to oxygen levels	56/1552	368/16568	0.000189607	0.003494	NOS2/PSMB1/PSMC4/PSMA4/PKM/UBE2D1/ENO1/PSMC5/PSMD5/SIRT1/EP300/PSMC6/PSMA3/PSMC1/PSMA7/PGK1/PSMD7/HMOX2/CAV1/PSMD11/PDGFRB/PSMD14/EPAS1/TGFB3/DNMT3A/HIF3A/PSMB2/PSME3/LDHA/CDK4/MDM2/EGLN1/SLC2A8/MYC/THBS1/ATP1B1/LIMD1/UBC/PDK1/SUV39H2/PLOD2/PSMC2/CAPN2/TGFBR2/ITGA2/CASP3/PSMC3/HSP90B1/SMAD3/PSMD1/HIGD1A/ATP6V0A2/PSMD13/PSMD12/DPP4/ERO1A	56
BP	GO:2000001	regulation of DNA damage checkpoint	7/1552	15/16568	0.000204278	0.00375142	CRY1/THOC1/WDR76/RPA2/CUL4A/RFWD3/DDX39B	7
BP	GO:0002757	immune response-activating signal transduction	68/1552	471/16568	0.00020562	0.00376313	TSPAN6/PSMB1/PSMC4/PSMA4/CUL1/CASP8/CBFB/UFD1/CDC42/UBE2D1/PAG1/CEACAM1/PSEN1/HSP90AA1/PSMC5/EZR/PSMD5/EP300/PSMC6/PSMA3/PSMC1/PSMA7/XIAP/PSMD7/KCNN4/CAV1/RAPGEF1/C1QBP/PSMD11/DUSP3/NFKB1/ARPC3/SKP1/ACTR3/PSMD14/TNFAIP3/PSMB2/PSME3/LGALS3/RC3H1/RIPK1/ACTR2/BCL10/HSPD1/PIK3R1/TNFRSF21/UBC/RUNX1/PSMC2/ARPC2/F2RL1/PSMC3/HSP90B1/FGG/FGA/FGB/MALT1/PSMD1/MUC13/BAIAP2/UBE2N/PSMD13/HMGB1/SLC39A10/PSMD12/…	68
BP	GO:0009266	response to temperature stimulus	38/1552	223/16568	0.000208758	0.00380752	GCLC/GLRX2/ABCC2/NUP160/YBX3/CASP8/ATP2B1/HSP90AA1/SEH1L/DNAJA1/NUP50/SIRT1/CIRBP/EP300/RAE1/DNAJC2/YWHAE/HSPA8/PTGES3/NUP155/RPA2/HSPH1/NUP153/VGF/EIF2S1/THBS1/MYOF/NUP58/SOD1/POLR2D/HSPD1/RANBP2/NUP35/SLU7/RNF34/ERO1A/NUP62/PDCD6	38
BP	GO:0090175	regulation of establishment of planar polarity	23/1552	111/16568	0.000213519	0.00386795	PSMB1/PSMC4/PSMA4/RHOA/CDC42/PSMC5/PSMD5/PSMC6/PSMA3/PSMC1/PSMA7/PSMD7/DKK1/PSMD11/PSMD14/PSMB2/PSME3/UBC/PSMC2/PSMC3/PSMD1/PSMD13/PSMD12	23
BP	GO:1905477	positive regulation of protein localization to membrane	23/1552	111/16568	0.000213519	0.00386795	CASP8/DYNLL1/EZR/CEMIP/AGR2/YWHAE/SPTBN1/MESD/YWHAH/YWHAQ/PIK3R1/EGFR/ITGB1/SQSTM1/YWHAZ/YWHAB/MTCL1/YWHAG/SFN/CDK5R1/CIB1/TFDP1/PPP3R1	23
BP	GO:0051972	regulation of telomerase activity	13/1552	46/16568	0.000216586	0.00389476	XRCC5/HSP90AA1/PTGES3/HNRNPA2B1/DKC1/PKIB/KLF4/MYC/HNRNPD/CCT2/GREM1/CTNNB1/PINX1	13
BP	GO:1901028	regulation of mitochondrial outer membrane permeabilization involved in apoptotic signaling pathway	13/1552	46/16568	0.000216586	0.00389476	CASP8/DYNLL1/MUL1/TMEM14A/YWHAE/YWHAH/YWHAQ/YWHAZ/YWHAB/YWHAG/SFN/TFDP1/PPP3R1	13
BP	GO:0010565	regulation of cellular ketone metabolic process	30/1552	162/16568	0.000217186	0.00389476	PSMB1/PSMC4/PSMA4/SREBF1/CEACAM1/REST/PSMC5/PSMD5/SIRT1/PSMC6/PSMA3/PSMC1/PSMA7/PSMD7/CAV1/PSMD11/PSMD14/ODC1/FABP3/LPGAT1/PSMB2/PSME3/ANXA1/DLAT/PDK1/PSMC2/PSMC3/PSMD1/PSMD13/PSMD12	30
BP	GO:0051099	positive regulation of binding	31/1552	170/16568	0.000229078	0.0040943	KRIT1/DDX11/FOXC1/WAPL/PSEN1/NRP1/EP300/MAPRE1/ARHGEF7/CAV1/GMNN/EIF4G1/EPHA4/STMN1/GNL3L/RAN/EIF2S1/DHX9/TXN/KLF4/DERL1/CALM2/PLK2/TCF7L2/ITGA2/B2M/CTNNB1/ANXA2/HMGB1/S100A10/PINX1	31
BP	GO:0007062	sister chromatid cohesion	26/1552	133/16568	0.000230367	0.00410361	DDX11/NUP160/WAPL/NDE1/XPO1/SEH1L/ZW10/DYNLL1/MAPRE1/CTCF/PAPD7/SFPQ/STAG1/SLF2/NAA50/ZWINT/DYNC1LI2/CENPO/RANBP2/BUB3/TAOK1/MIS12/CTNNB1/FEN1/ERCC6L/MCMBP	26
BP	GO:0031571	mitotic G1 DNA damage checkpoint	17/1552	71/16568	0.00023235	0.00411151	EP300/CASP2/RPA2/SOX4/PCNA/MDM2/CNOT9/PLK2/UBC/CENPJ/E2F7/RFWD3/TRIAP1/SFN/NPM1/TFDP1/E2F4	17
BP	GO:0044819	mitotic G1/S transition checkpoint	17/1552	71/16568	0.00023235	0.00411151	EP300/CASP2/RPA2/SOX4/PCNA/MDM2/CNOT9/PLK2/UBC/CENPJ/E2F7/RFWD3/TRIAP1/SFN/NPM1/TFDP1/E2F4	17
BP	GO:0036293	response to decreased oxygen levels	53/1552	346/16568	0.000235757	0.00415803	NOS2/PSMB1/PSMC4/PSMA4/PKM/UBE2D1/ENO1/PSMC5/PSMD5/SIRT1/EP300/PSMC6/PSMA3/PSMC1/PSMA7/PGK1/PSMD7/HMOX2/CAV1/PSMD11/PSMD14/EPAS1/TGFB3/DNMT3A/HIF3A/PSMB2/PSME3/LDHA/MDM2/EGLN1/SLC2A8/MYC/THBS1/ATP1B1/LIMD1/UBC/PDK1/SUV39H2/PLOD2/PSMC2/CAPN2/TGFBR2/ITGA2/CASP3/PSMC3/HSP90B1/SMAD3/PSMD1/HIGD1A/PSMD13/PSMD12/DPP4/ERO1A	53
BP	GO:0071359	cellular response to dsRNA	16/1552	65/16568	0.000250315	0.00438585	SRRT/MUL1/CAV1/DDX5/NFKB1/HNRNPA2B1/DGCR8/DHX9/TARBP2/EGFR/CGAS/SMAD3/PDE12/NPM1/TRIM71/TSN	16
BP	GO:1903313	positive regulation of mRNA metabolic process	16/1552	65/16568	0.000250315	0.00438585	ZC3HAV1/HSPA8/NCBP2/PRDX6/HNRNPR/RC3H1/TRA2B/HNRNPD/EIF4A3/SF3B4/METTL14/LEO1/ZC3H12D/YTHDF3/YTHDF2/TRIM71	16
BP	GO:0030111	regulation of Wnt signaling pathway	49/1552	314/16568	0.000256305	0.00447612	PSMB1/PSMC4/CUL3/PSMA4/CBFB/PSEN1/PSMC5/PSMD5/PSMC6/PSMA3/PSMC1/PSMA7/FERMT1/XIAP/PSMD7/CAV1/GRB10/RAPGEF1/DKK1/RNF43/PSMD11/NFKB1/PPP2CA/PSMD14/SOX4/SOX9/PSMB2/PSME3/APC/LEF1/IGFBP4/LIMD1/G3BP1/DCDC2/TCF7L2/UBC/RUNX1/PSMC2/PSMC3/GREM1/PSMD1/AMER3/SOX2/ZNF703/AMER1/PSMD13/TRABD2A/PSMD12/DDX3X	49
BP	GO:0006363	termination of RNA polymerase I transcription	10/1552	30/16568	0.000263111	0.00456515	POLR1A/TAF1C/TWISTNB/UBTF/GTF2H3/CD3EAP/TTF1/POLR1B/POLR1C/POLR2L	10
BP	GO:0050686	negative regulation of mRNA processing	10/1552	30/16568	0.000263111	0.00456515	U2AF2/C1QBP/SRSF7/HNRNPA2B1/SRSF6/TRA2B/DYRK1A/HNRNPK/NPM1/SRSF10	10
BP	GO:0060260	regulation of transcription initiation from RNA polymerase II promoter	9/1552	25/16568	0.000276387	0.00476167	PSMC4/PSMC5/PSMC6/PSMC1/SUB1/PSMC2/PSMC3/TAF7/HMGB1	9
BP	GO:0016925	protein sumoylation	20/1552	92/16568	0.000276976	0.00476167	NUP160/SEH1L/MUL1/NUP50/L3MBTL2/RAE1/NUP155/NUP153/GNL3L/PCNA/MDM2/NUP58/RANBP2/NUP35/GNL3/CTNNB1/SUMO3/MITF/TOP1/NUP62	20
BP	GO:0044783	G1 DNA damage checkpoint	17/1552	72/16568	0.000278002	0.00476167	EP300/CASP2/RPA2/SOX4/PCNA/MDM2/CNOT9/PLK2/UBC/CENPJ/E2F7/RFWD3/TRIAP1/SFN/NPM1/TFDP1/E2F4	17
BP	GO:0045454	cell redox homeostasis	17/1552	72/16568	0.000278002	0.00476167	GCLC/KRIT1/NOS2/GLRX2/DNAJC10/TXNDC9/PRDX1/PRDX6/TMX4/SCO2/SELENOS/TXN/TMX1/PDIA3/ERO1A/SELENOT/TMX2	17
BP	GO:0000724	double-strand break repair via homologous recombination	22/1552	106/16568	0.000283254	0.00483267	RECQL/RIF1/PALB2/CDC7/RBBP8/NBN/MCM9/WDR48/PSMD14/SFPQ/RPA2/AP5S1/INO80/FIGNL1/HUS1/RFWD3/FEN1/NABP1/KLHL15/UBE2N/GEN1/MORF4L1	22
BP	GO:0043902	positive regulation of multi-organism process	31/1552	172/16568	0.000283955	0.00483267	NOS2/PKN2/HACD3/CHMP2B/EP300/NELFCD/VAPA/C1QBP/HSPA8/CHMP3/NR5A2/VPS4B/VAPB/TRIM21/VPS4A/DHX9/LEF1/TARBP2/POLR2D/CHD1/F2RL1/DDB1/P2RY1/PPID/CFL1/PDE12/POLR2L/CIB1/PPIA/DDX3X/TMEM250	31
BP	GO:2001233	regulation of apoptotic signaling pathway	56/1552	374/16568	0.000289033	0.00490347	GCLC/BCLAF1/CTNNA1/YBX3/CASP8/ENO1/FGFR1/PSEN1/GSTP1/RRN3/DNAJA1/DYNLL1/MUL1/ITGA6/TMEM14A/SIRT1/NRP1/CAV1/CASP2/TGFBR1/PPIF/YWHAE/SFPQ/IVNS1ABP/TNFAIP3/HSPH1/YWHAH/PSME3/SELENOS/LGALS3/FIGNL1/YWHAQ/MDM2/RIPK1/THBS1/SOD1/BCL10/TCF7L2/YWHAZ/HNRNPK/YWHAB/SMAD3/PDIA3/CTNNB1/YWHAG/RNF34/TRIAP1/FGG/FGA/FGB/SFN/PTTG1IP/PTPN1/TFDP1/DDX3X/PPP3R1	56
BP	GO:0140053	mitochondrial gene expression	26/1552	135/16568	0.0002948	0.00498547	ELAC2/MRPS10/MRPS35/TRNT1/EARS2/TWNK/TFAM/C1QBP/MRPL27/MRPS30/MRPL3/DARS2/MRPS7/MTERF1/MRPL44/MRPL15/YARS2/PPARGC1B/MRPL17/TFB2M/GFM1/HARS/MRPL13/TRMT10C/MRPL54/FASTKD5	26
BP	GO:0072401	signal transduction involved in DNA integrity checkpoint	16/1552	66/16568	0.000302082	0.00507167	CDC5L/EP300/CASP2/SOX4/PCNA/MDM2/CNOT9/PLK2/UBC/CENPJ/E2F7/TRIAP1/SFN/NPM1/TFDP1/E2F4	16
BP	GO:0072422	signal transduction involved in DNA damage checkpoint	16/1552	66/16568	0.000302082	0.00507167	CDC5L/EP300/CASP2/SOX4/PCNA/MDM2/CNOT9/PLK2/UBC/CENPJ/E2F7/TRIAP1/SFN/NPM1/TFDP1/E2F4	16
BP	GO:0035567	non-canonical Wnt signaling pathway	28/1552	150/16568	0.000302744	0.00507167	PSMB1/PSMC4/PSMA4/RHOA/CDC42/PSMC5/TNRC6A/PSMD5/PSMC6/PSMA3/PSMC1/PSMA7/PSMD7/DKK1/PSMD11/PSMD14/PSMB2/PSME3/LEF1/TCF7L2/UBC/PSMC2/PSMC3/CTNNB1/PSMD1/PSMD13/PSMD12/PPP3R1	28
BP	GO:0016055	Wnt signaling pathway	67/1552	469/16568	0.000309066	0.0051614	PSMB1/PSMC4/CUL3/PSMA4/CUL1/RHOA/CBFB/CDC42/PSEN1/PSMC5/TNRC6A/PSMD5/PSMC6/PSMA3/PSMC1/PSMA7/FERMT1/XIAP/PSMD7/CAV1/GRB10/BCL7B/TLE4/RAPGEF1/DKK1/RNF43/PSMD11/NFKB1/SKP1/PPP2CA/PSMD14/MESD/VPS26A/SOX4/SOX9/PSMB2/PSME3/APC/KLF4/MYC/LEF1/IGFBP4/LIMD1/G3BP1/DCDC2/TCF7L2/UBC/RUNX1/PSMC2/PSMC3/LEO1/GREM1/SMAD3/DDB1/CTNNB1/PYGO1/PSMD1/TBL1XR1/AMER3/SOX2/ZNF703/AMER1/PSMD13/TRABD2A/PSMD12/DDX3X/PPP3R1	67
BP	GO:0000154	rRNA modification	11/1552	36/16568	0.000310759	0.00517351	NOP58/THUMPD1/DIMT1/NOP56/FTSJ3/GAR1/NOP2/MRM2/DKC1/NAT10/TFB2M	11
BP	GO:0001736	establishment of planar polarity	24/1552	121/16568	0.000314691	0.00520653	PSMB1/PSMC4/PSMA4/RHOA/CDC42/WDR1/PSMC5/PSMD5/PSMC6/PSMA3/PSMC1/PSMA7/PSMD7/DKK1/PSMD11/PSMD14/PSMB2/PSME3/UBC/PSMC2/PSMC3/PSMD1/PSMD13/PSMD12	24
BP	GO:0007164	establishment of tissue polarity	24/1552	121/16568	0.000314691	0.00520653	PSMB1/PSMC4/PSMA4/RHOA/CDC42/WDR1/PSMC5/PSMD5/PSMC6/PSMA3/PSMC1/PSMA7/PSMD7/DKK1/PSMD11/PSMD14/PSMB2/PSME3/UBC/PSMC2/PSMC3/PSMD1/PSMD13/PSMD12	24
BP	GO:0006282	regulation of DNA repair	20/1552	93/16568	0.000322303	0.00531601	DDX11/RIF1/SIRT1/TFIP11/RPA2/SLF2/DEK/FIGNL1/TERF2/PCNA/DHX9/CUL4A/EGFR/TRIP12/USP1/SETMAR/KLHL15/UBE2N/H2AFX/HMGB1	20
BP	GO:0000725	recombinational repair	22/1552	107/16568	0.000325576	0.00535347	RECQL/RIF1/PALB2/CDC7/RBBP8/NBN/MCM9/WDR48/PSMD14/SFPQ/RPA2/AP5S1/INO80/FIGNL1/HUS1/RFWD3/FEN1/NABP1/KLHL15/UBE2N/GEN1/MORF4L1	22
BP	GO:0048002	antigen processing and presentation of peptide antigen	32/1552	181/16568	0.000327028	0.00536085	PSMB1/PSMC4/PSMA4/VAMP3/AP1M1/PSMC5/DYNLL1/PSMD5/PSMC6/PSMA3/PSMC1/SEC23A/PSMA7/PSMD7/PSMD11/PSMD14/CAPZA1/PSMB2/CANX/PSME3/DYNC1LI2/CTSV/AP1S3/PSMC2/PSMC3/B2M/AP1G1/DCTN5/PDIA3/PSMD1/PSMD13/PSMD12	32
BP	GO:0071428	rRNA-containing ribonucleoprotein complex export from nucleus	7/1552	16/16568	0.000333857	0.00545606	XPO1/RAN/LTV1/ABCE1/RRS1/NPM1/SDAD1	7
BP	GO:0006270	DNA replication initiation	12/1552	42/16568	0.000336378	0.00548049	MCM10/MCM2/MCM6/CDC6/CDC7/MCM5/NBN/MCM4/MCM9/MCM3/POLE3/MCM7	12
BP	GO:0198738	cell-cell signaling by wnt	67/1552	471/16568	0.000348689	0.00566382	PSMB1/PSMC4/CUL3/PSMA4/CUL1/RHOA/CBFB/CDC42/PSEN1/PSMC5/TNRC6A/PSMD5/PSMC6/PSMA3/PSMC1/PSMA7/FERMT1/XIAP/PSMD7/CAV1/GRB10/BCL7B/TLE4/RAPGEF1/DKK1/RNF43/PSMD11/NFKB1/SKP1/PPP2CA/PSMD14/MESD/VPS26A/SOX4/SOX9/PSMB2/PSME3/APC/KLF4/MYC/LEF1/IGFBP4/LIMD1/G3BP1/DCDC2/TCF7L2/UBC/RUNX1/PSMC2/PSMC3/LEO1/GREM1/SMAD3/DDB1/CTNNB1/PYGO1/PSMD1/TBL1XR1/AMER3/SOX2/ZNF703/AMER1/PSMD13/TRABD2A/PSMD12/DDX3X/PPP3R1	67
BP	GO:2001234	negative regulation of apoptotic signaling pathway	35/1552	205/16568	0.000350906	0.00568255	GCLC/CTNNA1/YBX3/CASP8/ENO1/PSEN1/GSTP1/RRN3/DNAJA1/ITGA6/TMEM14A/SIRT1/NRP1/TGFBR1/PPIF/IVNS1ABP/TNFAIP3/HSPH1/PSME3/SELENOS/LGALS3/FIGNL1/MDM2/RIPK1/THBS1/TCF7L2/CTNNB1/RNF34/TRIAP1/FGG/FGA/FGB/PTTG1IP/PTPN1/DDX3X	35
BP	GO:0072395	signal transduction involved in cell cycle checkpoint	16/1552	67/16568	0.000362839	0.00585803	CDC5L/EP300/CASP2/SOX4/PCNA/MDM2/CNOT9/PLK2/UBC/CENPJ/E2F7/TRIAP1/SFN/NPM1/TFDP1/E2F4	16
BP	GO:0044774	mitotic DNA integrity checkpoint	22/1552	108/16568	0.000373337	0.00600938	CLSPN/EP300/NBN/CASP2/RPA2/SOX4/PCNA/MDM2/HUS1/CNOT9/PLK2/UBC/CENPJ/E2F7/RFWD3/SETMAR/TRIAP1/SFN/NPM1/EME2/TFDP1/E2F4	22
BP	GO:0000244	spliceosomal tri-snRNP complex assembly	6/1552	12/16568	0.000376103	0.00601765	DDX20/SART3/PRPF6/PRPF3/AAR2/SRSF10	6
BP	GO:0046607	positive regulation of centrosome cycle	6/1552	12/16568	0.000376103	0.00601765	RANBP1/VPS4B/ROCK2/RANBP2/NPM1/NUP62	6
BP	GO:0061157	mRNA destabilization	8/1552	21/16568	0.000388547	0.00619819	HNRNPR/RC3H1/HNRNPD/METTL14/ZC3H12D/YTHDF3/YTHDF2/TRIM71	8
BP	GO:0045815	positive regulation of gene expression, epigenetic	15/1552	61/16568	0.000391701	0.00622991	BAZ1B/POLR1A/EP300/TAF1C/TWISTNB/CD3EAP/DEK/POLR1B/MYBBP1A/H3F3B/SMARCA5/DDX21/CTNNB1/POLR1C/POLR2L	15
BP	GO:0009408	response to heat	29/1552	160/16568	0.000398703	0.00632246	GCLC/ABCC2/NUP160/HSP90AA1/SEH1L/DNAJA1/NUP50/SIRT1/EP300/RAE1/DNAJC2/YWHAE/HSPA8/PTGES3/NUP155/RPA2/HSPH1/NUP153/EIF2S1/THBS1/MYOF/NUP58/SOD1/POLR2D/RANBP2/NUP35/SLU7/NUP62/PDCD6	29
BP	GO:0010824	regulation of centrosome duplication	11/1552	37/16568	0.00040517	0.00637485	XPO1/CHMP2B/CHMP3/VPS4B/ROCK2/PLK2/CENPJ/GEN1/NPM1/NUP62/RBM14	11
BP	GO:1901030	positive regulation of mitochondrial outer membrane permeabilization involved in apoptotic signaling pathway	11/1552	37/16568	0.00040517	0.00637485	CASP8/DYNLL1/YWHAE/YWHAH/YWHAQ/YWHAZ/YWHAB/YWHAG/SFN/TFDP1/PPP3R1	11
BP	GO:0044106	cellular amine metabolic process	24/1552	123/16568	0.000405585	0.00637485	PSMB1/PSMC4/ABCC2/PSMA4/PSMC5/PSMD5/PSMC6/PSMA3/PSMC1/PSMA7/PSMD7/PSMD11/PSMD14/ODC1/SRM/AMD1/PSMB2/PSME3/PSMC2/HPRT1/PSMC3/PSMD1/PSMD13/PSMD12	24
BP	GO:0001701	in utero embryonic development	48/1552	312/16568	0.000410592	0.00643461	PSMC4/CUL3/RCN1/FOXC1/YBX3/CASP8/MBD3/FGFR1/KEAP1/PALB2/RRN3/RBBP8/NBN/TGFBR1/DUSP3/ZPR1/BYSL/COL4A3BP/SF3B6/EPAS1/TGFB3/SBDS/NASP/TBX3/EGLN1/SRSF1/LEF1/CUL4A/COPS3/BTF3/RPL7L1/EGFR/NSDHL/ITGB1/MBNL1/PTPRR/ANGPT1/MYO1E/PLCD3/CAPN2/TGFBR2/E2F7/PSMC3/SMAD3/CTNNB1/KRT8/LIG4/ZNF335	48
BP	GO:1902806	regulation of cell cycle G1/S phase transition	28/1552	153/16568	0.000423569	0.00661858	CDC6/EP300/CASP2/EIF4G1/RPA2/SOX4/INO80/PSME3/PCNA/ANXA1/MDM2/RDX/CUL4A/CTDSP1/CNOT9/PLK2/EGFR/MEPCE/UBC/CENPJ/E2F7/RFWD3/TRIAP1/SFN/NPM1/TFDP1/E2F4/DDX3X	28
BP	GO:0030330	DNA damage response, signal transduction by p53 class mediator	22/1552	109/16568	0.000427116	0.00665455	SIRT1/EP300/NBN/CASP2/DDX5/SOX4/PCNA/MDM2/CNOT9/PLK2/UBC/CENPJ/DYRK1A/E2F7/SPRED1/TRIAP1/KAT5/SFN/NPM1/PTTG1IP/TFDP1/E2F4	22
BP	GO:0017038	protein import	49/1552	321/16568	0.000431597	0.00670481	TNPO3/RHOA/KEAP1/PSEN1/HSP90AA1/TNPO1/CHERP/RBM22/NUP50/SIRT1/RANBP1/TIMM9/RAE1/FERMT1/KPNA3/TGFBR1/PEX12/ZPR1/HSPA8/NUP155/KPNA1/SPTBN1/PRDX1/TGFB3/CSE1L/NUP153/TOMM40/RAN/TIMM17A/TXN/TGS1/G3BP2/NUP58/HSPD1/PIK3R1/EGFR/RANBP2/ANGPT1/NUP35/GREM1/SMAD3/PDIA3/CTNNB1/TIMM22/PTTG1IP/KPNA4/PPP1R10/TMSB4X/NUP62	49
BP	GO:0051098	regulation of binding	51/1552	338/16568	0.000440117	0.00681735	KRIT1/DDX11/HSPA5/FOXC1/WAPL/CDC42/PSEN1/NRP1/TFIP11/EP300/ADNP/MAPRE1/ARHGEF7/DOT1L/CAV1/TGFBR1/GTPBP4/DKK1/GMNN/EIF4G1/EPHA4/STMN1/SLPI/GNL3L/RAN/EIF2S1/DHX9/TXN/KLF4/DERL1/LEF1/TDG/EIF4A3/CALM2/PLK2/MEPCE/TCF7L2/UBASH3B/ANGPT1/ITGA2/NSD1/B2M/SMAD3/CTNNB1/P2RY1/ANXA2/SUMO3/HMGB1/S100A10/TMSB4X/PINX1	51
BP	GO:0051303	establishment of chromosome localization	17/1552	75/16568	0.000464617	0.00717604	CUL3/NDE1/CHMP2B/SEH1L/ZW10/ACTR3/VPS4B/VPS4A/ACTR2/CHMP7/HNRNPU/MIS12/LEMD3/RRS1/CHAMP1/NUP62/PINX1	17
BP	GO:0006977	DNA damage response, signal transduction by p53 class mediator resulting in cell cycle arrest	15/1552	62/16568	0.000472605	0.00727839	EP300/CASP2/SOX4/PCNA/MDM2/CNOT9/PLK2/UBC/CENPJ/E2F7/TRIAP1/SFN/NPM1/TFDP1/E2F4	15
BP	GO:1901888	regulation of cell junction assembly	18/1552	82/16568	0.000484938	0.00744687	SLK/RHOA/CBFB/NRP1/TJP1/CAV1/RAPGEF1/CORO1C/RAP1B/ROCK2/THBS1/IQGAP1/GJA1/RUNX1/GREM1/SMAD3/S100A10/OCLN	18
BP	GO:0060968	regulation of gene silencing	22/1552	110/16568	0.000487537	0.00746532	NUP160/SEH1L/TNRC6A/NUP50/SIRT1/RAE1/DDX5/NUP155/EIF4G1/NUP153/RAN/H3F3B/DHX9/NUP58/POLR2D/LIMD1/EGFR/RANBP2/NUP35/POLR2L/TRIM71/NUP62	22
BP	GO:0035966	response to topologically incorrect protein	33/1552	193/16568	0.000496433	0.00757983	SEC62/DDX11/CUL3/HSPA5/SEC61A1/UFD1/ASNS/DERL2/HSP90AA1/DNAJA1/DNAJB11/EP300/AGR2/TMEM33/HSPA8/HSPH1/VAPB/SELENOS/SEC61G/EIF2S1/DERL1/THBS1/HSPD1/SRPRB/PIK3R1/DNAJB12/VCP/HSP90B1/KLHL15/SRPRA/TSPYL2/PTPN1/ERO1A	33
BP	GO:0002183	cytoplasmic translational initiation	7/1552	17/16568	0.000521831	0.00793229	EIF5/EIF4H/EIF4G1/DENR/RBM4/YTHDF2/MCTS1	7
BP	GO:0042769	DNA damage response, detection of DNA damage	11/1552	38/16568	0.000522486	0.00793229	MRPS35/POLD3/DNAJA1/RPA2/SOX4/PCNA/RFC3/CUL4A/UBC/USP1/DDB1	11
BP	GO:0050000	chromosome localization	17/1552	76/16568	0.000547103	0.00828248	CUL3/NDE1/CHMP2B/SEH1L/ZW10/ACTR3/VPS4B/VPS4A/ACTR2/CHMP7/HNRNPU/MIS12/LEMD3/RRS1/CHAMP1/NUP62/PINX1	17
BP	GO:0034329	cell junction assembly	34/1552	202/16568	0.000551968	0.00833254	VCL/CTNNA1/LAMC2/PKN2/SLK/RHOA/CBFB/CDC42/WDR1/TNS1/ITGA6/NRP1/ARHGEF7/TJP1/CAV1/RAPGEF1/CORO1C/CAPZA1/RAP1B/ROCK2/APC/THBS1/IQGAP1/GJA1/RUNX1/ITGA2/GREM1/SMAD3/CTNNB1/PLEC/ZNF703/PKP3/S100A10/OCLN	34
BP	GO:0072431	signal transduction involved in mitotic G1 DNA damage checkpoint	15/1552	63/16568	0.000567375	0.00851699	EP300/CASP2/SOX4/PCNA/MDM2/CNOT9/PLK2/UBC/CENPJ/E2F7/TRIAP1/SFN/NPM1/TFDP1/E2F4	15
BP	GO:1902400	intracellular signal transduction involved in G1 DNA damage checkpoint	15/1552	63/16568	0.000567375	0.00851699	EP300/CASP2/SOX4/PCNA/MDM2/CNOT9/PLK2/UBC/CENPJ/E2F7/TRIAP1/SFN/NPM1/TFDP1/E2F4	15
BP	GO:0035722	interleukin-12-mediated signaling pathway	14/1552	57/16568	0.000613958	0.00913926	CDC42/HSPA9/CAPZA1/HNRNPA2B1/CANX/RAP1B/SOD1/HNRNPDL/HNRNPF/CFL1/PITPNA/ANXA2/PPIA/GSTA2	14
BP	GO:0044786	cell cycle DNA replication	14/1552	57/16568	0.000613958	0.00913926	RTFDC1/POLD3/FGFR1/CDC7/ZPR1/GMNN/RPA2/INO80/TERF2/PCNA/RFC3/POLE3/E2F7/FEN1	14
BP	GO:0071349	cellular response to interleukin-12	14/1552	57/16568	0.000613958	0.00913926	CDC42/HSPA9/CAPZA1/HNRNPA2B1/CANX/RAP1B/SOD1/HNRNPDL/HNRNPF/CFL1/PITPNA/ANXA2/PPIA/GSTA2	14
BP	GO:0072413	signal transduction involved in mitotic cell cycle checkpoint	15/1552	64/16568	0.000677875	0.0100071	EP300/CASP2/SOX4/PCNA/MDM2/CNOT9/PLK2/UBC/CENPJ/E2F7/TRIAP1/SFN/NPM1/TFDP1/E2F4	15
BP	GO:1902402	signal transduction involved in mitotic DNA damage checkpoint	15/1552	64/16568	0.000677875	0.0100071	EP300/CASP2/SOX4/PCNA/MDM2/CNOT9/PLK2/UBC/CENPJ/E2F7/TRIAP1/SFN/NPM1/TFDP1/E2F4	15
BP	GO:1902403	signal transduction involved in mitotic DNA integrity checkpoint	15/1552	64/16568	0.000677875	0.0100071	EP300/CASP2/SOX4/PCNA/MDM2/CNOT9/PLK2/UBC/CENPJ/E2F7/TRIAP1/SFN/NPM1/TFDP1/E2F4	15
BP	GO:0006289	nucleotide-excision repair	22/1552	113/16568	0.000715632	0.0105354	AQR/POLD3/SIRT1/EP300/RBBP8/GTF2H3/RPA2/USP45/PCNA/RFC3/HUS1/CUL4A/COPS3/POLR2D/UBC/DDB1/LIG4/POLR2L/UBE2N/SUMO3/HMGB1/HMGN1	22
BP	GO:0000083	regulation of transcription involved in G1/S transition of mitotic cell cycle	9/1552	28/16568	0.000721777	0.0105806	CDC6/ZPR1/FBXO5/PCNA/E2F7/E2F6/RRM2/TFDP1/E2F4	9
BP	GO:0033045	regulation of sister chromatid segregation	16/1552	71/16568	0.000722667	0.0105806	ZNF207/DDX11/CUL3/WAPL/TRIP13/ZW10/CDC6/CTCF/SFPQ/SLF2/APC/HNRNPU/BUB3/CTNNB1/FEN1/GEN1	16
BP	GO:0043543	protein acylation	35/1552	213/16568	0.000724656	0.0105808	MSL3/ING3/MBD3/SRCAP/SIRT1/EP300/CTCF/SET/EPC1/NAA50/USP22/SOX4/GTF3C4/TAF5L/EPC2/ABHD17C/ACTL6A/LEF1/KANSL2/POLE3/MBIP/TADA1/KAT6B/BRPF1/RPS6KA4/NAA15/ING5/KAT5/NAA20/BEND3/TAF7/MORF4L1/MCRS1/WDR5/EID1	35
BP	GO:0043241	protein complex disassembly	42/1552	270/16568	0.00072911	0.0106168	VTA1/MRPS10/LIMA1/MRPS35/WDR1/CHMP2B/GSPT1/CAV1/SETX/MRPL27/HSPA8/MRPS30/MRPL3/SPTBN1/CHMP3/CAPZA1/STMN1/VPS4B/ETF1/MRPS7/VPS4A/MICAL2/APC/MRPL44/MRPL15/RDX/MAP1LC3B/CHMP7/EPS8/N6AMT1/MRPL17/ABCE1/F2RL1/VCP/CTNNB1/MRPL13/CFL1/SMCR8/MRPL54/AMER1/CIB1/MICAL3	42
BP	GO:0070671	response to interleukin-12	14/1552	58/16568	0.000740585	0.0107254	CDC42/HSPA9/CAPZA1/HNRNPA2B1/CANX/RAP1B/SOD1/HNRNPDL/HNRNPF/CFL1/PITPNA/ANXA2/PPIA/GSTA2	14
BP	GO:1902686	mitochondrial outer membrane permeabilization involved in programmed cell death	14/1552	58/16568	0.000740585	0.0107254	CASP8/DYNLL1/MUL1/TMEM14A/PPIF/YWHAE/YWHAH/YWHAQ/YWHAZ/YWHAB/YWHAG/SFN/TFDP1/PPP3R1	14
BP	GO:0016073	snRNA metabolic process	18/1552	85/16568	0.000763328	0.0110249	CCNT2/SRRT/RPRD1B/INTS6/NCBP2/DKC1/TOE1/INTS14/INTS7/POLR2D/MEPCE/ICE1/PHAX/GTF2A1/SNAPC4/NABP1/POLR2L/EXOSC6	18
BP	GO:0060261	positive regulation of transcription initiation from RNA polymerase II promoter	7/1552	18/16568	0.000785217	0.0113105	PSMC4/PSMC5/PSMC6/PSMC1/SUB1/PSMC2/PSMC3	7
BP	GO:0050779	RNA destabilization	8/1552	23/16568	0.000789739	0.0113451	HNRNPR/RC3H1/HNRNPD/METTL14/ZC3H12D/YTHDF3/YTHDF2/TRIM71	8
BP	GO:0032781	positive regulation of ATPase activity	13/1552	52/16568	0.000794816	0.0113874	ATP1B3/DNAJC10/DNAJA1/DYNLL1/DNAJB11/DNAJC2/DHX9/ATP1B1/TOR1AIP1/HNRNPU/CHTOP/SETMAR/TMSB4X	13
BP	GO:0034330	cell junction organization	41/1552	263/16568	0.000801881	0.0114113	VCL/CTNNA1/DSG2/LAMC2/PKN2/SLK/RHOA/CBFB/CDC42/WDR1/CDH17/TNS1/ITGA6/NRP1/ARHGEF7/TJP1/CAV1/TGFBR1/RAPGEF1/CORO1C/CAPZA1/TGFB3/RAP1B/ROCK2/APC/RDX/THBS1/IQGAP1/GJA1/RUNX1/ITGA2/F2RL1/GREM1/SMAD3/CTNNB1/NECTIN3/PLEC/ZNF703/PKP3/S100A10/OCLN	41
BP	GO:0019076	viral release from host cell	10/1552	34/16568	0.000811435	0.0114113	CHMP2B/VAPA/TRIM35/CHMP3/VPS4B/TRIM21/VPS4A/DDB1/PPID/PPIA	10
BP	GO:0035890	exit from host	10/1552	34/16568	0.000811435	0.0114113	CHMP2B/VAPA/TRIM35/CHMP3/VPS4B/TRIM21/VPS4A/DDB1/PPID/PPIA	10
BP	GO:0035891	exit from host cell	10/1552	34/16568	0.000811435	0.0114113	CHMP2B/VAPA/TRIM35/CHMP3/VPS4B/TRIM21/VPS4A/DDB1/PPID/PPIA	10
BP	GO:0052126	movement in host environment	10/1552	34/16568	0.000811435	0.0114113	CHMP2B/VAPA/TRIM35/CHMP3/VPS4B/TRIM21/VPS4A/DDB1/PPID/PPIA	10
BP	GO:0052192	movement in environment of other organism involved in symbiotic interaction	10/1552	34/16568	0.000811435	0.0114113	CHMP2B/VAPA/TRIM35/CHMP3/VPS4B/TRIM21/VPS4A/DDB1/PPID/PPIA	10
BP	GO:1904837	beta-catenin-TCF complex assembly	10/1552	34/16568	0.000811435	0.0114113	EP300/TLE4/RBBP5/MYC/LEF1/TCF7L2/LEO1/CTNNB1/PYGO1/KAT5	10
BP	GO:0007050	cell cycle arrest	39/1552	247/16568	0.000828686	0.0116114	CUL3/CUL1/ZNF268/EP300/NBN/CASP2/RHEB/TGFBR1/LAMTOR3/EIF4G2/PRKAB1/RRAGC/SOX4/MYBBP1A/PCNA/APC/CDK4/MDM2/MYC/THBS1/CUL4A/CNOT9/PLK2/TCF7L2/UBC/CENPJ/UHMK1/E2F7/SMAD3/SETMAR/PA2G4/TRIAP1/SFN/CDK5R1/WDR6/NPM1/SOX2/TFDP1/E2F4	39
BP	GO:0034250	positive regulation of cellular amide metabolic process	24/1552	129/16568	0.000830008	0.0116114	YBX3/CIRBP/POLDIP3/RBM3/C1QBP/EPHA4/SOX4/CDK4/DHX9/THBS1/HNRNPD/TARBP2/EIF4A3/POLR2D/YTHDF1/UHMK1/USP16/ITGA2/TRMT10C/NPM1/YTHDF3/YTHDF2/DDX39B/DDX3X	24
BP	GO:0006338	chromatin remodeling	27/1552	152/16568	0.000856188	0.0119464	MSL3/BAZ1B/MBD3/HNRNPC/DEK/SOX9/TTF1/ZBTB1/INO80/FOXA1/H3F3B/NASP/ACTL6A/MYC/CENPO/BAHD1/SUV39H2/SMARCA5/CHD1/SMARCAD1/PBRM1/CTNNB1/SPTY2D1/NPM1/MORF4L1/PTMA/TOP1	27
BP	GO:0042770	signal transduction in response to DNA damage	23/1552	122/16568	0.000873637	0.0121581	CDC5L/SIRT1/EP300/NBN/CASP2/DDX5/SOX4/PCNA/MDM2/CNOT9/PLK2/UBC/CENPJ/DYRK1A/E2F7/SPRED1/TRIAP1/KAT5/SFN/NPM1/PTTG1IP/TFDP1/E2F4	23
BP	GO:0001738	morphogenesis of a polarized epithelium	25/1552	137/16568	0.000876539	0.0121668	PSMB1/PSMC4/PSMA4/RHOA/CDC42/WDR1/RAB10/PSMC5/PSMD5/PSMC6/PSMA3/PSMC1/PSMA7/PSMD7/DKK1/PSMD11/PSMD14/PSMB2/PSME3/UBC/PSMC2/PSMC3/PSMD1/PSMD13/PSMD12	25
BP	GO:0044773	mitotic DNA damage checkpoint	20/1552	101/16568	0.000982437	0.0136014	EP300/NBN/CASP2/RPA2/SOX4/PCNA/MDM2/HUS1/CNOT9/PLK2/UBC/CENPJ/E2F7/RFWD3/TRIAP1/SFN/NPM1/EME2/TFDP1/E2F4	20
BP	GO:0019882	antigen processing and presentation	35/1552	217/16568	0.00101875	0.0140677	PSMB1/PSMC4/PSMA4/VAMP3/AP1M1/RAB10/PSMC5/DYNLL1/PSMD5/PSMC6/PSMA3/PSMC1/SEC23A/PSMA7/PSMD7/PSMD11/RAB35/PSMD14/CAPZA1/PSMB2/CANX/PSME3/DYNC1LI2/CTSV/THBS1/AP1S3/PSMC2/PSMC3/B2M/AP1G1/DCTN5/PDIA3/PSMD1/PSMD13/PSMD12	35
BP	GO:0051205	protein insertion into membrane	12/1552	47/16568	0.00102412	0.0141055	CASP8/DYNLL1/YWHAE/YWHAH/YWHAQ/EGFR/YWHAZ/YWHAB/YWHAG/SFN/TFDP1/PPP3R1	12
BP	GO:0034111	negative regulation of homotypic cell-cell adhesion	6/1552	14/16568	0.00103672	0.0142422	CEACAM1/SERPINE2/RDX/UBASH3B/FGG/ZNF703	6
BP	GO:0006458	'de novo' protein folding	10/1552	35/16568	0.00104178	0.0142751	DNAJC2/HSPA8/HSPH1/CCT7/HSPD1/CCT6A/DNAJB12/CCT5/CCT2/ERO1A	10
BP	GO:0035967	cellular response to topologically incorrect protein	27/1552	154/16568	0.0010502	0.0143536	SEC62/DDX11/CUL3/HSPA5/SEC61A1/UFD1/ASNS/DERL2/DNAJB11/EP300/AGR2/TMEM33/VAPB/SELENOS/SEC61G/EIF2S1/DERL1/SRPRB/PIK3R1/DNAJB12/VCP/HSP90B1/KLHL15/SRPRA/TSPYL2/PTPN1/ERO1A	27
BP	GO:0045540	regulation of cholesterol biosynthetic process	11/1552	41/16568	0.00105577	0.0143872	NFYA/IDI1/SREBF1/SQLE/SC5D/MVK/HMGCS1/GPAM/NFYB/RAN/SOD1	11
BP	GO:0001824	blastocyst development	14/1552	60/16568	0.00106074	0.0143872	PSMC4/CUL3/PALB2/RBBP8/NBN/TGFBR1/ZPR1/BYSL/SF3B6/SBDS/NASP/RPL7L1/CAPN2/PSMC3	14
BP	GO:0035794	positive regulation of mitochondrial membrane permeability	14/1552	60/16568	0.00106074	0.0143872	CASP8/DYNLL1/MUL1/TMEM14A/PPIF/YWHAE/YWHAH/YWHAQ/YWHAZ/YWHAB/YWHAG/SFN/TFDP1/PPP3R1	14
BP	GO:0006520	cellular amino acid metabolic process	52/1552	360/16568	0.00108182	0.0146361	GCLC/NOS2/PSMB1/PSMC4/PSMA4/ALDH18A1/OAT/ASNS/SEPHS1/PSMC5/PSMD5/PSMC6/PSMA3/PSMC1/HNF4A/PSMA7/PSMD7/SLC7A6/EARS2/PSMD11/TARS/RARS/PSMD14/ODC1/DARS/FARSB/DARS2/MTRR/GOT2/PSMB2/PPAT/SLC6A8/PSME3/EGLN1/EPRS/ASNSD1/YARS2/WARS/AASDHPPT/PLOD2/PSMC2/SLC25A32/PSMC3/HARS/GATM/PSMD1/ADO/ADI1/PSMD13/PSMD12/ERO1A/MARS2	52
BP	GO:2001251	negative regulation of chromosome organization	23/1552	124/16568	0.0011002	0.0148472	ZNF207/WAPL/TRIP13/XRCC5/ZW10/HNRNPC/SIRT1/NBN/KDM3A/SET/GNL3L/H3F3B/TERF2/APC/NAT10/HNRNPA1/HNRNPU/TRIP12/BUB3/SETMAR/GEN1/TAF7/PINX1	23
BP	GO:0034968	histone lysine methylation	20/1552	102/16568	0.0011166	0.0150305	ARID4B/EED/RIF1/SIRT1/SETD6/DOT1L/KMT5B/KDM3A/PRDM2/RBBP5/PHF19/PWP1/SUV39H2/NSD1/CTNNB1/SETMAR/ZNF274/BEND3/WDR5/ZNF335	20
BP	GO:0009308	amine metabolic process	24/1552	132/16568	0.00115949	0.0155337	PSMB1/PSMC4/ABCC2/PSMA4/PSMC5/PSMD5/PSMC6/PSMA3/PSMC1/PSMA7/PSMD7/PSMD11/PSMD14/ODC1/SRM/AMD1/PSMB2/PSME3/PSMC2/HPRT1/PSMC3/PSMD1/PSMD13/PSMD12	24
BP	GO:0030177	positive regulation of Wnt signaling pathway	27/1552	155/16568	0.00116076	0.0155337	PSMB1/PSMC4/PSMA4/PSMC5/PSMD5/PSMC6/PSMA3/PSMC1/PSMA7/XIAP/PSMD7/CAV1/DKK1/PSMD11/NFKB1/PSMD14/SOX4/PSMB2/PSME3/UBC/PSMC2/PSMC3/PSMD1/AMER1/PSMD13/PSMD12/DDX3X	27
BP	GO:0097345	mitochondrial outer membrane permeabilization	13/1552	54/16568	0.0011627	0.0155337	CASP8/DYNLL1/MUL1/TMEM14A/YWHAE/YWHAH/YWHAQ/YWHAZ/YWHAB/YWHAG/SFN/TFDP1/PPP3R1	13
BP	GO:0071824	protein-DNA complex subunit organization	37/1552	235/16568	0.00117078	0.0156026	PSMC4/MCM2/SART3/PSMC5/SUPT16H/PSMC6/PSMC1/CTCF/GRWD1/GTF2H3/GMNN/RPA2/SET/SOX9/H3F3B/NASP/MYC/CENPO/CUL4A/BDP1/UBC/SMARCA5/KAT6B/PSMC2/PSMC3/MIS12/DDB1/TAF7/SPTY2D1/NPM1/TSPYL2/NAP1L1/PTMA/H2AFX/TSPYL1/HMGB1/BRD2	37
BP	GO:0032070	regulation of deoxyribonuclease activity	5/1552	10/16568	0.00120752	0.0158941	DDX11/SIRT1/PCNA/NPM1/HMGB1	5
BP	GO:0034770	histone H4-K20 methylation	5/1552	10/16568	0.00120752	0.0158941	ARID4B/KMT5B/PWP1/NSD1/BEND3	5
BP	GO:0070203	regulation of establishment of protein localization to telomere	5/1552	10/16568	0.00120752	0.0158941	DKC1/CCT7/CCT6A/CCT5/CCT2	5
BP	GO:1904896	ESCRT complex disassembly	5/1552	10/16568	0.00120752	0.0158941	VTA1/CHMP2B/VPS4B/VPS4A/CHMP7	5
BP	GO:1904903	ESCRT III complex disassembly	5/1552	10/16568	0.00120752	0.0158941	VTA1/CHMP2B/VPS4B/VPS4A/CHMP7	5
BP	GO:0006362	transcription elongation from RNA polymerase I promoter	9/1552	30/16568	0.00125933	0.0165353	POLR1A/TAF1C/TWISTNB/UBTF/GTF2H3/CD3EAP/POLR1B/POLR1C/POLR2L	9
BP	GO:0002446	neutrophil mediated immunity	67/1552	494/16568	0.00126767	0.0166039	PSMB1/VCL/GDI2/PKM/RHOA/WDR1/AP1M1/PLD1/XRCC5/CEACAM1/PSEN1/HSP90AA1/GSTP1/RAB10/CEACAM6/FTL/DYNLL1/CMTM6/UNC13D/RAB18/VAPA/MAGT1/PSMD7/HMOX2/TSPAN14/PSMD11/LAMTOR3/NFKB1/HSPA8/FRK/PSMD14/PRDX6/RAB14/SLPI/RAP1B/CAP1/DIAPH1/LGALS3/SDCBP/ACTR2/SLC15A4/IQGAP1/SURF4/ALDOA/ATAD3B/PSMC2/S100A11/F2RL1/VCP/PSMC3/CCT2/B2M/PA2G4/PGAM1/PSMD1/RAP2B/ANXA2/PSMD13/TUBB4B/HMGB1/TUBB/PPIA/XRCC6/PSMD12/APRT/NRAS/D…	67
BP	GO:0009411	response to UV	24/1552	133/16568	0.00129188	0.0168797	UBE2A/SIRT1/CIRBP/EP300/ACTR5/MSH6/ZBTB1/INO80/PCNA/EIF2S1/MDM2/HUS1/MYC/PIK3R1/EGFR/USP1/CDC25A/CASP3/DDB1/FEN1/TRIAP1/PPID/NPM1/HMGN1	24
BP	GO:0002042	cell migration involved in sprouting angiogenesis	10/1552	36/16568	0.00132295	0.0171598	RHOA/NRP1/PDCD10/EFNB2/KLF4/ITGB1/JCAD/SPRED1/GREM1/CIB1	10
BP	GO:0008156	negative regulation of DNA replication	10/1552	36/16568	0.00132295	0.0171598	WAPL/CDC6/GTPBP4/GMNN/TGFB3/TTF1/TERF2/HUS1/S100A11/TSPYL2	10
BP	GO:1904358	positive regulation of telomere maintenance via telomere lengthening	10/1552	36/16568	0.00132295	0.0171598	XRCC5/HNRNPA2B1/DKC1/HNRNPA1/PKIB/CCT7/CCT6A/CCT5/CCT2/CTNNB1	10
BP	GO:0065004	protein-DNA complex assembly	33/1552	204/16568	0.00132773	0.0171802	PSMC4/MCM2/SART3/PSMC5/PSMC6/PSMC1/GRWD1/GTF2H3/GMNN/RPA2/SET/SOX9/H3F3B/NASP/CENPO/CUL4A/BDP1/UBC/SMARCA5/KAT6B/PSMC2/PSMC3/MIS12/DDB1/TAF7/SPTY2D1/NPM1/TSPYL2/NAP1L1/H2AFX/TSPYL1/HMGB1/BRD2	33
BP	GO:0045069	regulation of viral genome replication	17/1552	82/16568	0.00135475	0.0174874	PKN2/HACD3/VAPA/ZC3HAV1/DDX5/HSPA8/NR5A2/SLPI/VAPB/ILF3/RNASEL/TARBP2/DDB1/PPID/PDE12/PPIA/DDX3X	17
BP	GO:0051310	metaphase plate congression	13/1552	55/16568	0.00139416	0.0179528	CUL3/CHMP2B/SEH1L/ZW10/VPS4B/VPS4A/CHMP7/HNRNPU/MIS12/RRS1/CHAMP1/NUP62/PINX1	13
BP	GO:0006986	response to unfolded protein	29/1552	173/16568	0.00144895	0.0185752	SEC62/DDX11/HSPA5/SEC61A1/ASNS/DERL2/HSP90AA1/DNAJA1/DNAJB11/EP300/AGR2/TMEM33/HSPA8/HSPH1/VAPB/SELENOS/SEC61G/EIF2S1/DERL1/THBS1/HSPD1/SRPRB/PIK3R1/VCP/HSP90B1/SRPRA/TSPYL2/PTPN1/ERO1A	29
BP	GO:0006606	protein import into nucleus	41/1552	271/16568	0.00144945	0.0185752	TNPO3/RHOA/KEAP1/PSEN1/TNPO1/CHERP/RBM22/NUP50/SIRT1/RANBP1/RAE1/FERMT1/KPNA3/TGFBR1/ZPR1/NUP155/KPNA1/SPTBN1/PRDX1/TGFB3/CSE1L/NUP153/RAN/TXN/TGS1/G3BP2/NUP58/PIK3R1/EGFR/RANBP2/ANGPT1/NUP35/GREM1/SMAD3/PDIA3/CTNNB1/PTTG1IP/KPNA4/PPP1R10/TMSB4X/NUP62	41
BP	GO:0043331	response to dsRNA	19/1552	97/16568	0.00148714	0.0189997	DDX1/SRRT/MUL1/CAV1/DDX5/NFKB1/HNRNPA2B1/DGCR8/DHX9/TARBP2/EGFR/CGAS/DDX21/SMAD3/PDE12/DHX36/NPM1/TRIM71/TSN	19
BP	GO:1905710	positive regulation of membrane permeability	14/1552	62/16568	0.00148969	0.0189997	CASP8/DYNLL1/MUL1/TMEM14A/PPIF/YWHAE/YWHAH/YWHAQ/YWHAZ/YWHAB/YWHAG/SFN/TFDP1/PPP3R1	14
BP	GO:0002381	immunoglobulin production involved in immunoglobulin mediated immune response	12/1552	49/16568	0.00151757	0.0192635	TFRC/UNG/THOC1/RIF1/NBN/MSH6/NDFIP1/GCNT3/HSPD1/EXO1/LIG4/EXOSC6	12
BP	GO:0033260	nuclear DNA replication	12/1552	49/16568	0.00151757	0.0192635	RTFDC1/POLD3/FGFR1/CDC7/GMNN/RPA2/INO80/TERF2/PCNA/RFC3/POLE3/FEN1	12
BP	GO:0043312	neutrophil degranulation	65/1552	480/16568	0.00154522	0.0195679	PSMB1/VCL/GDI2/PKM/RHOA/AP1M1/PLD1/XRCC5/CEACAM1/PSEN1/HSP90AA1/GSTP1/RAB10/CEACAM6/FTL/DYNLL1/CMTM6/UNC13D/RAB18/VAPA/MAGT1/PSMD7/HMOX2/TSPAN14/PSMD11/LAMTOR3/NFKB1/HSPA8/FRK/PSMD14/PRDX6/RAB14/SLPI/RAP1B/CAP1/DIAPH1/LGALS3/SDCBP/ACTR2/SLC15A4/IQGAP1/SURF4/ALDOA/ATAD3B/PSMC2/S100A11/VCP/PSMC3/CCT2/B2M/PA2G4/PGAM1/PSMD1/RAP2B/ANXA2/PSMD13/TUBB4B/HMGB1/TUBB/PPIA/XRCC6/PSMD12/APRT/NRAS/DDX3X	65
BP	GO:0042119	neutrophil activation	66/1552	489/16568	0.001553	0.0196199	PSMB1/VCL/GDI2/PKM/RHOA/AP1M1/PLD1/XRCC5/CEACAM1/PSEN1/HSP90AA1/GSTP1/RAB10/CEACAM6/FTL/DYNLL1/CMTM6/UNC13D/RAB18/VAPA/MAGT1/PSMD7/HMOX2/TSPAN14/PSMD11/LAMTOR3/NFKB1/HSPA8/FRK/PSMD14/PRDX6/RAB14/SLPI/RAP1B/CAP1/DIAPH1/LGALS3/SDCBP/ACTR2/SLC15A4/IQGAP1/SURF4/ALDOA/ATAD3B/PSMC2/S100A11/F2RL1/VCP/PSMC3/CCT2/B2M/PA2G4/PGAM1/PSMD1/RAP2B/ANXA2/PSMD13/TUBB4B/HMGB1/TUBB/PPIA/XRCC6/PSMD12/APRT/NRAS/DDX3X	66
BP	GO:0046599	regulation of centriole replication	6/1552	15/16568	0.00159168	0.0199669	VPS4B/PLK2/CENPJ/NPM1/NUP62/RBM14	6
BP	GO:1902188	positive regulation of viral release from host cell	6/1552	15/16568	0.00159168	0.0199669	CHMP2B/VAPA/CHMP3/VPS4B/VPS4A/DDB1	6
BP	GO:1904874	positive regulation of telomerase RNA localization to Cajal body	6/1552	15/16568	0.00159168	0.0199669	DKC1/CCT7/SHQ1/CCT6A/CCT5/CCT2	6
BP	GO:0002204	somatic recombination of immunoglobulin genes involved in immune response	11/1552	43/16568	0.00161483	0.020103	TFRC/UNG/THOC1/RIF1/NBN/MSH6/NDFIP1/HSPD1/EXO1/LIG4/EXOSC6	11
BP	GO:0002208	somatic diversification of immunoglobulins involved in immune response	11/1552	43/16568	0.00161483	0.020103	TFRC/UNG/THOC1/RIF1/NBN/MSH6/NDFIP1/HSPD1/EXO1/LIG4/EXOSC6	11
BP	GO:0045190	isotype switching	11/1552	43/16568	0.00161483	0.020103	TFRC/UNG/THOC1/RIF1/NBN/MSH6/NDFIP1/HSPD1/EXO1/LIG4/EXOSC6	11
BP	GO:0032211	negative regulation of telomere maintenance via telomerase	7/1552	20/16568	0.00161806	0.020103	HNRNPC/GNL3L/TERF2/NAT10/HNRNPA1/HNRNPU/PINX1	7
BP	GO:0002283	neutrophil activation involved in immune response	65/1552	481/16568	0.0016278	0.020103	PSMB1/VCL/GDI2/PKM/RHOA/AP1M1/PLD1/XRCC5/CEACAM1/PSEN1/HSP90AA1/GSTP1/RAB10/CEACAM6/FTL/DYNLL1/CMTM6/UNC13D/RAB18/VAPA/MAGT1/PSMD7/HMOX2/TSPAN14/PSMD11/LAMTOR3/NFKB1/HSPA8/FRK/PSMD14/PRDX6/RAB14/SLPI/RAP1B/CAP1/DIAPH1/LGALS3/SDCBP/ACTR2/SLC15A4/IQGAP1/SURF4/ALDOA/ATAD3B/PSMC2/S100A11/VCP/PSMC3/CCT2/B2M/PA2G4/PGAM1/PSMD1/RAP2B/ANXA2/PSMD13/TUBB4B/HMGB1/TUBB/PPIA/XRCC6/PSMD12/APRT/NRAS/DDX3X	65
BP	GO:0009303	rRNA transcription	9/1552	31/16568	0.00162885	0.020103	DDX11/RRN3/NCL/CD3EAP/GTF3C4/POLR1B/NOL11/GTF3C6/NIFK	9
BP	GO:0030488	tRNA methylation	9/1552	31/16568	0.00162885	0.020103	NSUN2/METTL1/TRMT6/TRMO/ALKBH8/WDR4/TRMT61A/LCMT2/TRMT10C	9
BP	GO:1902110	positive regulation of mitochondrial membrane permeability involved in apoptotic process	13/1552	56/16568	0.00166263	0.0203815	CASP8/DYNLL1/MUL1/TMEM14A/YWHAE/YWHAH/YWHAQ/YWHAZ/YWHAB/YWHAG/SFN/TFDP1/PPP3R1	13
BP	GO:0019068	virion assembly	10/1552	37/16568	0.00166286	0.0203815	VTA1/CHMP2B/DDX6/CHMP3/VPS4B/VPS4A/RAB1A/CHMP7/UBC/PPIA	10
BP	GO:1903670	regulation of sprouting angiogenesis	10/1552	37/16568	0.00166286	0.0203815	RHOA/CEACAM1/NRP1/PDCD10/TMEM2/KLF4/JCAD/SPRED1/CIB1/HMGB1	10
BP	GO:0046822	regulation of nucleocytoplasmic transport	34/1552	215/16568	0.00168046	0.02055	PPP1R12A/RHOA/KEAP1/PSEN1/XPO1/CHERP/SIRT1/FERMT1/TGFBR1/YWHAE/ZPR1/NCBP2/PRDX1/TGFB3/SOX4/NUP153/XPO4/MDM2/DHX9/TXN/G3BP2/NUP58/PIK3R1/EGFR/TCF7L2/UHMK1/ANGPT1/GREM1/SMAD3/RBM4/SFN/PTPN11/TMSB4X/NUP62	34
BP	GO:0006096	glycolytic process	19/1552	98/16568	0.00168618	0.020573	NUP160/PFKP/PKM/ENO1/SEH1L/NUP50/RAE1/PGK1/TPI1/NUP155/NUP153/LDHA/NUP58/ALDOA/RANBP2/HKDC1/NUP35/PGAM1/NUP62	19
BP	GO:1905330	regulation of morphogenesis of an epithelium	29/1552	175/16568	0.00173585	0.0211307	PSMB1/PSMC4/PSMA4/RHOA/CDC42/FGFR1/PSMC5/PSMD5/PSMC6/PSMA3/PSMC1/PSMA7/PSMD7/DKK1/PSMD11/FOXP1/PSMD14/SOX9/PSMB2/PSME3/UBC/PSMC2/PSMC3/GREM1/CTNNB1/PSMD1/TACSTD2/PSMD13/PSMD12	29
BP	GO:0043967	histone H4 acetylation	14/1552	63/16568	0.0017532	0.0212934	MSL3/ING3/SIRT1/EP300/EPC1/NAA50/USP22/ACTL6A/LEF1/KANSL2/BEND3/MORF4L1/MCRS1/WDR5	14
BP	GO:0008543	fibroblast growth factor receptor signaling pathway	20/1552	106/16568	0.00182129	0.0220702	FGFR1/KIF16B/HNRNPM/SETX/NCBP2/RAB14/FLRT3/HNRNPA1/FGFBP1/THBS1/IQGAP1/POLR2D/UBC/SPRED1/CTNNB1/HNRNPH1/HNRNPF/POLR2L/PTPN11/TRIM71	20
BP	GO:0030968	endoplasmic reticulum unfolded protein response	23/1552	129/16568	0.00189879	0.022905	SEC62/DDX11/HSPA5/SEC61A1/ASNS/DERL2/DNAJB11/EP300/AGR2/TMEM33/VAPB/SELENOS/SEC61G/EIF2S1/DERL1/SRPRB/PIK3R1/VCP/HSP90B1/SRPRA/TSPYL2/PTPN1/ERO1A	23
BP	GO:0043900	regulation of multi-organism process	53/1552	378/16568	0.00190295	0.022905	TSPAN6/NOS2/RNF216/PKN2/UFD1/HACD3/CHMP2B/REST/MUL1/EP300/NELFCD/VAPA/TRIM35/ZC3HAV1/CAV1/C1QBP/DDX5/HSPA8/FOXP1/CHMP3/NR5A2/TNFAIP3/VPS4B/SLPI/VAPB/ILF3/TRIM21/VPS4A/SPINK5/RNASEL/DHX9/LEF1/TARBP2/POLR2D/CHD1/SQSTM1/F2RL1/CGAS/PSMC3/DDB1/P2RY1/PPID/CFL1/PDE12/POLR2L/ANXA2/CIB1/PPIA/YTHDF2/GPATCH3/TRIM27/DDX3X/TMEM250	53
BP	GO:0036230	granulocyte activation	66/1552	493/16568	0.00190499	0.022905	PSMB1/VCL/GDI2/PKM/RHOA/AP1M1/PLD1/XRCC5/CEACAM1/PSEN1/HSP90AA1/GSTP1/RAB10/CEACAM6/FTL/DYNLL1/CMTM6/UNC13D/RAB18/VAPA/MAGT1/PSMD7/HMOX2/TSPAN14/PSMD11/LAMTOR3/NFKB1/HSPA8/FRK/PSMD14/PRDX6/RAB14/SLPI/RAP1B/CAP1/DIAPH1/LGALS3/SDCBP/ACTR2/SLC15A4/IQGAP1/SURF4/ALDOA/ATAD3B/PSMC2/S100A11/F2RL1/VCP/PSMC3/CCT2/B2M/PA2G4/PGAM1/PSMD1/RAP2B/ANXA2/PSMD13/TUBB4B/HMGB1/TUBB/PPIA/XRCC6/PSMD12/APRT/NRAS/DDX3X	66
BP	GO:0006757	ATP generation from ADP	19/1552	99/16568	0.00190732	0.022905	NUP160/PFKP/PKM/ENO1/SEH1L/NUP50/RAE1/PGK1/TPI1/NUP155/NUP153/LDHA/NUP58/ALDOA/RANBP2/HKDC1/NUP35/PGAM1/NUP62	19
BP	GO:0031334	positive regulation of protein complex assembly	35/1552	225/16568	0.00193274	0.0231441	PSMC4/BCLAF1/CDH17/PSMC5/PSMC6/PSMC1/SETX/ARPC3/GTF2H3/SUB1/EIF4G1/ACTR3/RGS2/RPA2/SLF2/SNX9/ACTR2/AP1AR/CUL4A/WARS/PSMC2/ARPC2/ICE1/VCP/PSMC3/DDB1/CTNNB1/BAIAP2/TRABD2A/MITF/MMP1/GMFB/TRIM27/FNIP1/ARPC4	35
BP	GO:0018022	peptidyl-lysine methylation	21/1552	114/16568	0.00193589	0.0231441	ARID4B/EED/RIF1/SIRT1/SETD6/DOT1L/KMT5B/KDM3A/PRDM2/RBBP5/EEF2KMT/PHF19/PWP1/SUV39H2/NSD1/CTNNB1/SETMAR/ZNF274/BEND3/WDR5/ZNF335	21
BP	GO:1900087	positive regulation of G1/S transition of mitotic cell cycle	8/1552	26/16568	0.0019513	0.0232762	CDC6/EIF4G1/ANXA1/MDM2/RDX/CUL4A/MEPCE/DDX3X	8
BP	GO:0030518	intracellular steroid hormone receptor signaling pathway	24/1552	137/16568	0.00195958	0.0233229	CRY1/MED17/CBFB/DNAJA1/SIRT1/EP300/DDX5/NR3C1/UBE3A/FOXP1/KDM3A/GPAM/UFM1/YWHAH/FOXA1/RAN/YAP1/CNOT9/PPARGC1B/RUNX1/CTNNB1/KAT5/TAF7/RBM14	24
BP	GO:0002562	somatic diversification of immune receptors via germline recombination within a single locus	13/1552	57/16568	0.00197246	0.023336	TFRC/UNG/THOC1/RIF1/NBN/MSH6/NDFIP1/LEF1/HSPD1/EXO1/LIG4/HMGB1/EXOSC6	13
BP	GO:0016444	somatic cell DNA recombination	13/1552	57/16568	0.00197246	0.023336	TFRC/UNG/THOC1/RIF1/NBN/MSH6/NDFIP1/LEF1/HSPD1/EXO1/LIG4/HMGB1/EXOSC6	13
BP	GO:0006984	ER-nucleus signaling pathway	11/1552	44/16568	0.00197378	0.023336	HSPA5/ASNS/AGR2/CCDC47/TMEM33/SELENOS/EIF2S1/TMCO1/HSP90B1/ATP2A2/PTPN1	11
BP	GO:0032479	regulation of type I interferon production	22/1552	122/16568	0.00203079	0.0239494	RNF216/POLR3B/UFD1/XRCC5/EP300/NFKB1/TNFAIP3/NMI/TRIM21/DHX9/HSPD1/POLR3A/UBC/CGAS/CTNNB1/POLR1C/DHX36/POLR2L/HMGB1/XRCC6/GPATCH3/DDX3X	22
BP	GO:0006390	transcription from mitochondrial promoter	5/1552	11/16568	0.00204359	0.0239494	TWNK/TFAM/MTERF1/PPARGC1B/TFB2M	5
BP	GO:0070202	regulation of establishment of protein localization to chromosome	5/1552	11/16568	0.00204359	0.0239494	DKC1/CCT7/CCT6A/CCT5/CCT2	5
BP	GO:2000232	regulation of rRNA processing	5/1552	11/16568	0.00204359	0.0239494	DIMT1/HEATR1/SHQ1/WDR43/UTP15	5
BP	GO:0071364	cellular response to epidermal growth factor stimulus	10/1552	38/16568	0.00207014	0.0242075	FOXC1/GSTP1/ZPR1/NCL/SOX9/IQGAP1/EGFR/MCM7/BAIAP2/PTPN11	10
BP	GO:0042180	cellular ketone metabolic process	35/1552	226/16568	0.00208614	0.0243413	PSMB1/PSMC4/PSMA4/SREBF1/CEACAM1/REST/PSMC5/PSMD5/SIRT1/PSMC6/PSMA3/PSMC1/PSMA7/PSMD7/CAV1/PSMD11/GPD2/PSMD14/ODC1/UBIAD1/FABP3/LPGAT1/GLO1/GOT2/PSMB2/PSME3/ANXA1/DLAT/PDK1/PSMC2/PSMC3/COQ7/PSMD1/PSMD13/PSMD12	35
BP	GO:0140014	mitotic nuclear division	38/1552	251/16568	0.0020911	0.0243461	ZNF207/CUL3/WAPL/RHOA/CDC42/TRIP13/NDE1/CHMP2B/SEH1L/ZW10/CDC6/RANBP1/AKAP8/FBXO5/PAPD7/PDGFRB/SMC4/STAG1/VPS4B/SLF2/NAA50/ZWINT/INO80/CDC16/VPS4A/APC/SMC2/CHMP7/EPS8/HNRNPU/RANBP2/BUB3/MIS12/GEN1/RRS1/CHAMP1/NUP62/PINX1	38
BP	GO:1903900	regulation of viral life cycle	23/1552	130/16568	0.00210716	0.0244797	PKN2/HACD3/CHMP2B/VAPA/TRIM35/ZC3HAV1/DDX5/HSPA8/CHMP3/NR5A2/VPS4B/SLPI/VAPB/ILF3/TRIM21/VPS4A/RNASEL/TARBP2/DDB1/PPID/PDE12/PPIA/DDX3X	23
BP	GO:0007063	regulation of sister chromatid cohesion	7/1552	21/16568	0.00223282	0.0258832	DDX11/WAPL/CTCF/SFPQ/SLF2/CTNNB1/FEN1	7
BP	GO:0032606	type I interferon production	22/1552	123/16568	0.0022594	0.0260782	RNF216/POLR3B/UFD1/XRCC5/EP300/NFKB1/TNFAIP3/NMI/TRIM21/DHX9/HSPD1/POLR3A/UBC/CGAS/CTNNB1/POLR1C/DHX36/POLR2L/HMGB1/XRCC6/GPATCH3/DDX3X	22
BP	GO:0042542	response to hydrogen peroxide	22/1552	123/16568	0.0022594	0.0260782	GLRX2/SIRT1/PPP2CB/SETX/PPIF/PDGFRB/UBE3A/PDCD10/TNFAIP3/HSPH1/PCNA/LDHA/ANXA1/MDM2/TXN/KLF4/RIPK1/CYP1B1/SOD1/CASP3/AXL/KPNA4	22
BP	GO:0031647	regulation of protein stability	37/1552	244/16568	0.00230747	0.0265757	FBXL3/ZNF207/ATP1B3/CDC42/SREBF1/HSP90AA1/TESC/MUL1/SIRT1/EP300/TELO2/GTPBP4/HSPA8/PTGES3/PDCD10/EPHA4/TRIM24/SOX4/GNL3L/TRIM21/NAPG/CCT7/MDM2/DERL1/ATP1B1/HSPD1/PIK3R1/CCT6A/CCT5/NAA15/CCT2/SMAD3/WDR81/OTUD3/RNF139/NPM1/PINX1	37
BP	GO:0071158	positive regulation of cell cycle arrest	17/1552	86/16568	0.0023276	0.0267499	EP300/CASP2/SOX4/MYBBP1A/PCNA/MDM2/CNOT9/PLK2/UBC/CENPJ/E2F7/TRIAP1/SFN/CDK5R1/NPM1/TFDP1/E2F4	17
BP	GO:0016556	mRNA modification	6/1552	16/16568	0.00234637	0.0267927	DNAJB11/DKC1/METTL14/WTAP/TRUB1/PUS1	6
BP	GO:0048820	hair follicle maturation	6/1552	16/16568	0.00234637	0.0267927	NSUN2/GAL/FERMT1/SPINK5/NOM1/CTNNB1	6
BP	GO:0071786	endoplasmic reticulum tubular network organization	6/1552	16/16568	0.00234637	0.0267927	RAB10/RAB18/TMEM33/RAB3GAP2/ARL6IP1/ATL3	6
BP	GO:0006303	double-strand break repair via nonhomologous end joining	14/1552	65/16568	0.00239692	0.0273116	XRCC5/RIF1/TFIP11/NBN/PSMD14/C7orf49/DEK/SETMAR/KAT5/LIG4/UBE2N/H2AFX/XRCC6/DCLRE1A	14
BP	GO:0000726	non-recombinational repair	15/1552	72/16568	0.00241171	0.0274217	XRCC5/RIF1/TFIP11/RBBP8/NBN/PSMD14/C7orf49/DEK/SETMAR/KAT5/LIG4/UBE2N/H2AFX/XRCC6/DCLRE1A	15
BP	GO:0038127	ERBB signaling pathway	25/1552	147/16568	0.00243162	0.0275894	GPRC5A/PTPN3/CDC42/PAG1/DGKD/CEACAM1/PSEN1/HSP90AA1/KIF16B/ARHGEF7/AGR2/SOX9/VPS25/IQGAP1/CNOT9/PIK3R1/EGFR/UBC/EPS8/PTPRR/FAM83B/SH3TC2/PTPN11/NUP62/NRAS	25
BP	GO:0031349	positive regulation of defense response	59/1552	436/16568	0.00252205	0.0285547	TSPAN6/PSMB1/PSMC4/POLR3B/MATR3/PSMA4/CUL1/CASP8/UFD1/UBE2D1/XRCC5/PSMC5/PSMD5/EP300/PSMC6/PSMA3/PSMC1/PSMA7/XIAP/PSMD7/CAV1/C1QBP/PSMD11/NFKB1/SKP1/PSMD14/SFPQ/TNFAIP3/PSPC1/PSMB2/PSME3/DHX9/RIPK1/BCL10/HSPD1/EGFR/UBC/GJA1/PSMC2/ITGA2/F2RL1/CGAS/PSMC3/HSP90B1/AP1G1/FGG/FGA/FGB/MALT1/PSMD1/MUC13/UBE2N/PSMD13/HMGB1/XRCC6/PSMD12/GPATCH3/NRAS/RBM14	59
BP	GO:0043254	regulation of protein complex assembly	53/1552	383/16568	0.0025309	0.0285943	PSMC4/BCLAF1/CDC42/CDH17/HSP90AA1/RRN3/PSMC5/TFIP11/PSMC6/PSMC1/MAPRE1/VPS18/SETX/DKK1/HSPA8/ARPC3/GTF2H3/SUB1/EIF4G1/ACTR3/SPTBN1/CAPZA1/RGS2/STMN1/RPA2/SLF2/SNX9/RDX/ACTR2/AP1AR/CUL4A/WARS/EPS8/PSMC2/ARPC2/ICE1/VCP/PSMC3/DDB1/CTNNB1/BAIAP2/TAF7/PTPN11/TRABD2A/MITF/HMGB1/MMP1/GMFB/TRIM27/TMSB4X/DDX3X/FNIP1/ARPC4	53
BP	GO:0007162	negative regulation of cell adhesion	36/1552	237/16568	0.00254619	0.0287065	RHOA/PAG1/IL4R/CEACAM1/GTPBP4/DUSP3/PRKAR1A/CORO1C/ATP5B/LOXL3/EPCAM/PODXL/NDFIP1/LGALS3/ANXA1/CD164/RC3H1/SERPINE2/MARCH7/KLF4/RDX/THBS1/CYP1B1/AP1AR/ARHGDIA/PIK3R1/TNFRSF21/UBASH3B/ANGPT1/CASP3/FGG/PTPN11/ZNF703/TACSTD2/HMGB1/YTHDF2	36
BP	GO:0032388	positive regulation of intracellular transport	48/1552	340/16568	0.00263767	0.0296752	U2AF2/CASP8/RHOA/CDC42/IL4R/PSEN1/STARD7/WBP11/CHERP/RBM22/MTMR2/DYNLL1/EZR/CEMIP/TGFBR1/YWHAE/ZPR1/PDCD10/NCBP2/FAM20B/TGFB3/YWHAH/XPO4/YWHAQ/MDM2/DHX9/ACTL6A/RDX/PIK3R1/EGFR/POLR3A/TCF7L2/U2AF1/PCNT/ICE1/YWHAZ/YWHAB/GREM1/SMAD3/MTCL1/YWHAG/SFN/CDK5R1/ANXA2/CIB1/TFDP1/PPP3R1/WDR46	48
BP	GO:0072655	establishment of protein localization to mitochondrion	30/1552	188/16568	0.00264953	0.0297459	TOMM34/U2AF2/CASP8/SREBF1/HSP90AA1/STARD7/WBP11/DNAJA1/DYNLL1/TIMM9/GDAP1/YWHAE/FAM20B/HSPH1/YWHAH/TOMM40/YWHAQ/TIMM17A/ACTL6A/HSPD1/POLR3A/U2AF1/YWHAZ/YWHAB/YWHAG/SFN/TIMM22/TFDP1/PPP3R1/WDR46	30
BP	GO:2000027	regulation of organ morphogenesis	37/1552	246/16568	0.0026616	0.0298189	PSMB1/PSMC4/PSMA4/FOXC1/RHOA/CDC42/FGFR1/CEACAM1/PSMC5/PSMD5/PSMC6/PSMA3/PSMC1/PSMA7/PSMD7/TGFBR1/DKK1/PSMD11/PSMD14/TNFAIP3/SRSF6/SOX9/PSMB2/PSME3/MYC/UBC/PSMC2/TGFBR2/TNFRSF11B/PSMC3/GREM1/CTNNB1/PSMD1/TACSTD2/PSMD13/SP6/PSMD12	37
BP	GO:0043627	response to estrogen	15/1552	73/16568	0.00277804	0.0310096	ABCC2/CTNNA1/GAL/IL4R/EP300/CA2/CAV1/PDGFRB/RBBP5/TGFB3/TRIM24/LDHA/MDM2/TGFBR2/TNFRSF11B	15
BP	GO:0007173	epidermal growth factor receptor signaling pathway	22/1552	125/16568	0.00278241	0.0310096	GPRC5A/PTPN3/CDC42/PAG1/DGKD/CEACAM1/PSEN1/KIF16B/ARHGEF7/AGR2/SOX9/VPS25/IQGAP1/CNOT9/PIK3R1/EGFR/UBC/EPS8/FAM83B/PTPN11/NUP62/NRAS	22
BP	GO:0006695	cholesterol biosynthetic process	14/1552	66/16568	0.0027853	0.0310096	NFYA/IDI1/SREBF1/SQLE/SC5D/MVK/HMGCS1/GPAM/NFYB/RAN/HMGCS2/SOD1/NSDHL/CNBP	14
BP	GO:0043624	cellular protein complex disassembly	31/1552	197/16568	0.00283303	0.0314755	MRPS10/LIMA1/MRPS35/WDR1/GSPT1/MRPL27/HSPA8/MRPS30/MRPL3/SPTBN1/CAPZA1/STMN1/VPS4B/ETF1/MRPS7/VPS4A/MICAL2/APC/MRPL44/MRPL15/RDX/EPS8/N6AMT1/MRPL17/ABCE1/F2RL1/MRPL13/CFL1/MRPL54/CIB1/MICAL3	31
BP	GO:0009067	aspartate family amino acid biosynthetic process	7/1552	22/16568	0.00301312	0.0334068	ASNS/MTRR/GOT2/ASNSD1/AASDHPPT/PLOD2/ADI1	7
BP	GO:0030522	intracellular receptor signaling pathway	41/1552	282/16568	0.00306101	0.0338675	TSPAN6/CRY1/MED17/CASP8/CBFB/UFD1/SREBF1/DNAJA1/SIRT1/EP300/HNF4A/XIAP/AHR/C1QBP/DDX5/NR3C1/UBE3A/FOXP1/KDM3A/NR5A2/TNFAIP3/GPAM/UFM1/TRIM24/YWHAH/FOXA1/RAN/YAP1/ASXL2/CNOT9/UBC/THRB/PPARGC1B/RUNX1/CTNNB1/RNF34/KAT5/UBE2N/TAF7/GPATCH3/RBM14	41
BP	GO:0071356	cellular response to tumor necrosis factor	39/1552	265/16568	0.00307337	0.0339341	PSMB1/PSMC4/ABCC2/PSMA4/YBX3/CASP8/GSTP1/PSMC5/CDIP1/PSMD5/SIRT1/PSMC6/PSMA3/PSMC1/PSMA7/PSMD7/PSMD11/KRT18/PSMD14/TNFAIP3/TJP2/PSMB2/PSME3/DHX9/RIPK1/THBS1/TNFRSF21/UBC/PSMC2/F2RL1/TNFRSF11B/PSMC3/KRT8/PSMD1/CIB1/PSMD13/PSMD12/OCLN/TMSB4X	39
BP	GO:0050810	regulation of steroid biosynthetic process	16/1552	81/16568	0.00311001	0.0342678	NFYA/DDX20/IDI1/SREBF1/REST/SIRT1/SQLE/NFKB1/SC5D/MVK/HMGCS1/GPAM/NFYB/RAN/SOD1/SF1	16
BP	GO:0046825	regulation of protein export from nucleus	10/1552	40/16568	0.0031244	0.0343556	XPO1/YWHAE/SOX4/XPO4/MDM2/TXN/TCF7L2/UHMK1/SFN/PTPN11	10
BP	GO:0000731	DNA synthesis involved in DNA repair	15/1552	74/16568	0.00318905	0.0348513	UFD1/POLD3/PALB2/SIRT1/RBBP8/NBN/RPA2/ZBTB1/PCNA/RFC3/UBC/VCP/KAT5/EXO1/TOP3A	15
BP	GO:0032481	positive regulation of type I interferon production	15/1552	74/16568	0.00318905	0.0348513	POLR3B/XRCC5/EP300/NFKB1/DHX9/HSPD1/POLR3A/CGAS/CTNNB1/POLR1C/DHX36/POLR2L/HMGB1/XRCC6/DDX3X	15
BP	GO:0034644	cellular response to UV	15/1552	74/16568	0.00318905	0.0348513	SIRT1/EP300/ACTR5/ZBTB1/INO80/PCNA/EIF2S1/MDM2/MYC/PIK3R1/CDC25A/DDB1/TRIAP1/PPID/NPM1	15
BP	GO:0071156	regulation of cell cycle arrest	20/1552	111/16568	0.00320103	0.0349109	ZNF268/EP300/CASP2/SOX4/MYBBP1A/PCNA/CDK4/MDM2/CNOT9/PLK2/UBC/CENPJ/E2F7/SETMAR/TRIAP1/SFN/CDK5R1/NPM1/TFDP1/E2F4	20
BP	GO:1902653	secondary alcohol biosynthetic process	14/1552	67/16568	0.00322386	0.0350882	NFYA/IDI1/SREBF1/SQLE/SC5D/MVK/HMGCS1/GPAM/NFYB/RAN/HMGCS2/SOD1/NSDHL/CNBP	14
BP	GO:0035372	protein localization to microtubule	5/1552	12/16568	0.00323465	0.035134	MAPRE1/DIAPH1/ABHD17C/HNRNPU/CHAMP1	5
BP	GO:0000027	ribosomal large subunit assembly	8/1552	28/16568	0.00327872	0.0351945	MRTO4/NOP2/BRIX1/RPF1/FASTKD2/RRS1/DDX28/RPF2	8
BP	GO:0046685	response to arsenic-containing substance	8/1552	28/16568	0.00327872	0.0351945	GCLC/ABCC2/SRRT/PPIF/HNRNPA1/TNFRSF11B/RBM4/DDX3X	8
BP	GO:0051123	RNA polymerase II transcriptional preinitiation complex assembly	8/1552	28/16568	0.00327872	0.0351945	PSMC4/PSMC5/PSMC6/PSMC1/PSMC2/PSMC3/TAF7/HMGB1	8
BP	GO:0032212	positive regulation of telomere maintenance via telomerase	9/1552	34/16568	0.00327973	0.0351945	XRCC5/DKC1/HNRNPA1/PKIB/CCT7/CCT6A/CCT5/CCT2/CTNNB1	9
BP	GO:0070897	DNA-templated transcriptional preinitiation complex assembly	9/1552	34/16568	0.00327973	0.0351945	PSMC4/PSMC5/PSMC6/PSMC1/BDP1/PSMC2/PSMC3/TAF7/HMGB1	9
BP	GO:2000279	negative regulation of DNA biosynthetic process	9/1552	34/16568	0.00327973	0.0351945	HNRNPC/DNAJC2/GNL3L/TERF2/NAT10/HNRNPA1/GJA1/HNRNPU/PINX1	9
BP	GO:0070585	protein localization to mitochondrion	30/1552	191/16568	0.00337342	0.0361273	TOMM34/U2AF2/CASP8/SREBF1/HSP90AA1/STARD7/WBP11/DNAJA1/DYNLL1/TIMM9/GDAP1/YWHAE/FAM20B/HSPH1/YWHAH/TOMM40/YWHAQ/TIMM17A/ACTL6A/HSPD1/POLR3A/U2AF1/YWHAZ/YWHAB/YWHAG/SFN/TIMM22/TFDP1/PPP3R1/WDR46	30
BP	GO:0046031	ADP metabolic process	19/1552	104/16568	0.00341425	0.0364915	NUP160/PFKP/PKM/ENO1/SEH1L/NUP50/RAE1/PGK1/TPI1/NUP155/NUP153/LDHA/NUP58/ALDOA/RANBP2/HKDC1/NUP35/PGAM1/NUP62	19
BP	GO:0016447	somatic recombination of immunoglobulin gene segments	11/1552	47/16568	0.00345491	0.036779	TFRC/UNG/THOC1/RIF1/NBN/MSH6/NDFIP1/HSPD1/EXO1/LIG4/EXOSC6	11
BP	GO:0045739	positive regulation of DNA repair	11/1552	47/16568	0.00345491	0.036779	DDX11/RIF1/SIRT1/SLF2/PCNA/DHX9/EGFR/SETMAR/UBE2N/H2AFX/HMGB1	11
BP	GO:0097193	intrinsic apoptotic signaling pathway	41/1552	284/16568	0.00347944	0.0369665	BCLAF1/CUL3/CUL1/YBX3/ENO1/DNAJC10/RRN3/DNAJA1/CDIP1/SIRT1/EP300/NBN/CAV1/CASP2/PPIF/DDX5/PDCD10/MSH6/SFPQ/IVNS1ABP/HSPH1/SELENOS/MYBBP1A/FIGNL1/MDM2/CYP1B1/CUL4A/SOD1/PIK3R1/PDK1/CASP3/HNRNPK/TRIAP1/CYCS/ZNF622/SFN/AEN/PTTG1IP/PTPN1/ERO1A/DDX3X	41
BP	GO:0050821	protein stabilization	25/1552	151/16568	0.00351685	0.0372898	ZNF207/ATP1B3/HSP90AA1/TESC/MUL1/EP300/TELO2/GTPBP4/PTGES3/PDCD10/EPHA4/SOX4/NAPG/CCT7/ATP1B1/HSPD1/PIK3R1/CCT6A/CCT5/NAA15/CCT2/SMAD3/WDR81/OTUD3/NPM1	25
BP	GO:2000134	negative regulation of G1/S transition of mitotic cell cycle	18/1552	97/16568	0.00362435	0.0383535	EP300/CASP2/RPA2/SOX4/PCNA/MDM2/CTDSP1/CNOT9/PLK2/UBC/CENPJ/E2F7/RFWD3/TRIAP1/SFN/NPM1/TFDP1/E2F4	18
BP	GO:0009301	snRNA transcription	14/1552	68/16568	0.00371728	0.0391684	CCNT2/SRRT/RPRD1B/INTS6/NCBP2/INTS14/INTS7/POLR2D/ICE1/PHAX/GTF2A1/SNAPC4/NABP1/POLR2L	14
BP	GO:0042795	snRNA transcription from RNA polymerase II promoter	14/1552	68/16568	0.00371728	0.0391684	CCNT2/SRRT/RPRD1B/INTS6/NCBP2/INTS14/INTS7/POLR2D/ICE1/PHAX/GTF2A1/SNAPC4/NABP1/POLR2L	14
BP	GO:1902108	regulation of mitochondrial membrane permeability involved in apoptotic process	13/1552	61/16568	0.00372334	0.0391684	CASP8/DYNLL1/MUL1/TMEM14A/YWHAE/YWHAH/YWHAQ/YWHAZ/YWHAB/YWHAG/SFN/TFDP1/PPP3R1	13
BP	GO:1903747	regulation of establishment of protein localization to mitochondrion	22/1552	128/16568	0.00375579	0.0394321	U2AF2/CASP8/SREBF1/STARD7/WBP11/DNAJA1/DYNLL1/YWHAE/FAM20B/HSPH1/YWHAH/YWHAQ/ACTL6A/POLR3A/U2AF1/YWHAZ/YWHAB/YWHAG/SFN/TFDP1/PPP3R1/WDR46	22
BP	GO:0043687	post-translational protein modification	58/1552	435/16568	0.00378562	0.0396674	FBXL3/PSMB1/PSMC4/CUL3/PSMA4/RCN1/CUL1/ASB1/KEAP1/ATG16L1/PSMC5/KLHL42/PSMD5/PSMC6/PSMA3/ASB2/PSMC1/PSMA7/ATG4A/PSMD7/CEACAM5/PSMD11/SKP1/PSMD14/EPAS1/RBBP5/FBXO30/DCAF4/HIF3A/PSMB2/VGF/PSME3/FBXO21/LMO7/RAB1A/FBXO11/CUL4A/COPS3/IGFBP4/ASB6/LYPD6B/PRSS23/PSMC2/KLHL21/KBTBD8/DCAF13/KBTBD6/PSMC3/HSP90B1/DDB1/FGG/FGA/PSMD1/BTBD6/PSMD13/WDR5/PSMD12/KLHL9	58
BP	GO:0034620	cellular response to unfolded protein	23/1552	136/16568	0.00380886	0.0398327	SEC62/DDX11/HSPA5/SEC61A1/ASNS/DERL2/DNAJB11/EP300/AGR2/TMEM33/VAPB/SELENOS/SEC61G/EIF2S1/DERL1/SRPRB/PIK3R1/VCP/HSP90B1/SRPRA/TSPYL2/PTPN1/ERO1A	23
BP	GO:0043393	regulation of protein binding	31/1552	201/16568	0.00386231	0.0403129	KRIT1/DDX11/HSPA5/CDC42/PSEN1/NRP1/TFIP11/EP300/ADNP/MAPRE1/ARHGEF7/CAV1/TGFBR1/GTPBP4/DKK1/EPHA4/STMN1/SLPI/GNL3L/RAN/EIF2S1/DERL1/LEF1/TDG/PLK2/TCF7L2/UBASH3B/ANGPT1/ITGA2/B2M/ANXA2	31
BP	GO:0031639	plasminogen activation	7/1552	23/16568	0.00398584	0.0413599	ENO1/PGK1/SERPINE2/THBS1/FGG/FGA/FGB	7
BP	GO:0043628	ncRNA 3'-end processing	7/1552	23/16568	0.00398584	0.0413599	ELAC2/TRNT1/DKC1/TOE1/SSB/INTS7/EXOSC6	7
BP	GO:0090049	regulation of cell migration involved in sprouting angiogenesis	7/1552	23/16568	0.00398584	0.0413599	RHOA/NRP1/PDCD10/KLF4/JCAD/SPRED1/CIB1	7
BP	GO:0006418	tRNA aminoacylation for protein translation	11/1552	48/16568	0.00411017	0.0425673	EARS2/TARS/RARS/DARS/FARSB/DARS2/EPRS/YARS2/WARS/HARS/MARS2	11
BP	GO:0006469	negative regulation of protein kinase activity	36/1552	244/16568	0.00415546	0.0429531	IBTK/GPRC5A/CEACAM1/PSEN1/GSTP1/DNAJA1/TESC/SIRT1/CAV1/DUSP3/PRKAR1A/CORO1C/PPP2CA/RGS2/TNFAIP3/FLRT3/VPS25/APC/PKIB/TARBP2/WARS/MBIP/UBASH3B/DUSP2/CASP3/SPRED1/YWHAG/SFN/SMCR8/TAF7/NPM1/CIB1/PTPN1/GMFB/TRIM27/NUP62	36
BP	GO:1905475	regulation of protein localization to membrane	25/1552	153/16568	0.00419696	0.0432984	CASP8/DYNLL1/EZR/ZMYND8/CEMIP/AGR2/YWHAE/SPTBN1/MESD/YWHAH/VPS4A/YWHAQ/PIK3R1/EGFR/ITGB1/SQSTM1/YWHAZ/YWHAB/MTCL1/YWHAG/SFN/CDK5R1/CIB1/TFDP1/PPP3R1	25
BP	GO:0045637	regulation of myeloid cell differentiation	33/1552	219/16568	0.00425305	0.0437924	HMGB3/KITLG/CASP8/CBFB/CEACAM1/TESC/TNRC6A/EP300/CA2/HSPA9/FOXP1/RBBP5/TJP2/NDFIP1/LGALS3/H3F3B/MYC/RIPK1/THBS1/LEF1/CUL4A/PIK3R1/PURB/UBASH3B/PPARGC1B/RUNX1/LEO1/B2M/CTNNB1/CIB1/HMGB1/WDR5/PRMT6	33
BP	GO:0031060	regulation of histone methylation	12/1552	55/16568	0.00427281	0.0439114	EED/RIF1/SIRT1/CTCF/KDM3A/PHF19/PAXBP1/CHTOP/NSD1/CTNNB1/ZNF274/ZNF335	12
BP	GO:0019080	viral gene expression	29/1552	186/16568	0.0043456	0.0445737	NUP160/CCNT2/REST/SEH1L/NUP50/EP300/RAE1/NELFCD/MON1B/EIF3B/NUP155/RPL21/NUP153/TRIM21/DHX9/SSB/LEF1/NUP58/TARBP2/DENR/POLR2D/RANBP2/CHD1/NUP35/PSMC3/POLR2L/TRIM27/NUP62/MCTS1	29
BP	GO:0044089	positive regulation of cellular component biogenesis	63/1552	483/16568	0.00435638	0.0445986	PSMC4/BCLAF1/RHOA/CDC42/CDH17/DIMT1/PSMC5/DYNLL1/NRP1/PSMC6/PSMC1/ZMYND8/ADNP/HAS3/CAV1/TGFBR1/SETX/ARPC3/GTF2H3/SUB1/EIF4G1/ACTR3/RGS2/RPA2/RAB3GAP2/HEATR1/VPS4B/TGFB3/FAM98A/SLF2/SOX9/FLRT3/SNX9/VPS4A/APC/SDCBP/ACTR2/AP1AR/CUL4A/WARS/IQGAP1/PSMC2/ARPC2/WDR43/ICE1/F2RL1/UTP15/VCP/PSMC3/ATMIN/SMAD3/DDB1/CTNNB1/BAIAP2/TRABD2A/MITF/MMP1/GMFB/S100A10/TRIM27/NUP62/FNIP1/ARPC4	63
BP	GO:0070849	response to epidermal growth factor	10/1552	42/16568	0.00456691	0.0466646	FOXC1/GSTP1/ZPR1/NCL/SOX9/IQGAP1/EGFR/MCM7/BAIAP2/PTPN11	10
BP	GO:0070507	regulation of microtubule cytoskeleton organization	25/1552	154/16568	0.00457633	0.0466716	XPO1/CHMP2B/RANBP1/RAE1/MAPRE1/CHMP3/RGS2/STMN1/STAG1/VPS4B/GNAI1/ROCK2/APC/PLK2/CENPJ/HNRNPU/RANBP2/CTNNB1/ATF5/CDK5R1/GEN1/NPM1/CIB1/NUP62/RBM14	25
BP	GO:0031468	nuclear envelope reassembly	6/1552	18/16568	0.00461974	0.0469352	PPP2CA/VPS4A/CHMP7/REEP3/ANKLE2/PPP2R2A	6
BP	GO:1904872	regulation of telomerase RNA localization to Cajal body	6/1552	18/16568	0.00461974	0.0469352	DKC1/CCT7/SHQ1/CCT6A/CCT5/CCT2	6
BP	GO:0016197	endosomal transport	38/1552	263/16568	0.00471365	0.0477984	VTA1/VAMP3/FAM160A2/AP1M1/CHMP2B/RAB10/MTMR2/KIF16B/EZR/ZFYVE21/EEA1/TMEM87A/VPS18/YKT6/GOSR1/RAB35/CHMP3/RAB14/VPS4B/VPS26A/AP5S1/SNX9/VPS25/VPS4A/TGFBRAP1/RDX/AP1AR/TINAGL1/CHMP7/UBC/ANKRD50/SQSTM1/VCP/AP1G1/WDR81/ARHGAP1/FAM109A/TRIM27	38
BP	GO:2001022	positive regulation of response to DNA damage stimulus	15/1552	77/16568	0.00473094	0.0478829	DDX11/BCLAF1/RIF1/SIRT1/DDX5/SLF2/PCNA/DHX9/MYC/EGFR/SPRED1/SETMAR/UBE2N/H2AFX/HMGB1	15
BP	GO:0043281	regulation of cysteine-type endopeptidase activity involved in apoptotic process	31/1552	204/16568	0.00482812	0.0487619	NLRP2/CASP8/REST/MUL1/SIRT1/XIAP/CASP2/YWHAE/CASP8AP2/MDM2/KLF4/MYC/RIPK1/THBS1/LEF1/BCL10/HSPD1/TNFAIP8/CASP3/VCP/SMAD3/ARL6IP1/RNF34/TRIAP1/CYCS/SFN/SOX2/HMGB1/DDX3X/FNIP1/PDCD6	31
BP	GO:0051493	regulation of cytoskeleton organization	59/1552	449/16568	0.00483681	0.0487619	LIMA1/RHOA/CDC42/WDR1/XPO1/CHMP2B/NRP1/RANBP1/RAE1/MAPRE1/TGFBR1/ARPC3/PDGFRB/ACTR3/SPTBN1/CHMP3/CAPZA1/RGS2/STMN1/STAG1/VPS4B/TGFB3/GNAI1/DIAPH1/KATNBL1/ROCK2/APC/RDX/ACTR2/AP1AR/ARHGDIA/PLK2/PIK3R1/EPS8/CENPJ/HNRNPU/RANBP2/TAOK1/CAPN2/ARPC2/F2RL1/SMAD3/CTNNB1/ATF5/CLIC4/CFL1/BAIAP2/CDK5R1/GEN1/NPM1/TACSTD2/CIB1/GMFB/S100A10/TRIM27/TMSB4X/NUP62/RBM14/ARPC4	59
BP	GO:0032486	Rap protein signal transduction	5/1552	13/16568	0.00485429	0.0487619	RAPGEF1/RAP1B/RDX/PLK2/RAP2B	5
BP	GO:0090069	regulation of ribosome biogenesis	5/1552	13/16568	0.00485429	0.0487619	DIMT1/HEATR1/SHQ1/WDR43/UTP15	5
BP	GO:0071383	cellular response to steroid hormone stimulus	37/1552	255/16568	0.00489203	0.0490488	CRY1/ABCC2/MED17/CBFB/ATP2B1/REST/GSTP1/DNAJA1/SIRT1/EP300/HNF4A/DDX5/NR3C1/UBE3A/FOXP1/KDM3A/NR5A2/GPAM/UFM1/YWHAH/FOXA1/RAN/ANXA1/YAP1/LEF1/CNOT9/EGFR/THRB/EIF4E/HNRNPU/PPARGC1B/RUNX1/CTNNB1/PAQR8/KAT5/TAF7/RBM14	37
BP	GO:0018023	peptidyl-lysine trimethylation	9/1552	36/16568	0.00496489	0.0495006	ARID4B/SIRT1/KMT5B/EEF2KMT/PWP1/SUV39H2/ZNF274/BEND3/ZNF335	9
BP	GO:0032205	negative regulation of telomere maintenance	9/1552	36/16568	0.00496489	0.0495006	XRCC5/HNRNPC/NBN/GNL3L/TERF2/NAT10/HNRNPA1/HNRNPU/PINX1	9
BP	GO:0070317	negative regulation of G0 to G1 transition	9/1552	36/16568	0.00496489	0.0495006	EED/CDC7/L3MBTL2/RBBP8/EPC1/UXT/E2F6/RRM2/TFDP1	9
BP	GO:1902930	regulation of alcohol biosynthetic process	13/1552	63/16568	0.00498226	0.0495814	NFYA/IDI1/SREBF1/SQLE/NFKB1/SC5D/MVK/HMGCS1/GPAM/NFYB/RAN/SOD1/P2RY1	13
CC	GO:0005681	spliceosomal complex	67/1601	181/17556	7.47498e-25	4.75409e-22	RBM5/AQR/U2AF2/WBP11/RBM22/HNRNPC/CDC5L/HNRNPH3/HNRNPM/TFIP11/PHF5A/PRPF6/CRNKL1/DHX35/RBM28/RHEB/DDX5/EFTUD2/DHX15/HSPA8/MAGOHB/PRPF4B/SF3B6/IVNS1ABP/PRPF3/PPP1R8/DCAF4/RBM25/HNRNPA2B1/DDX39A/SNRPB2/HNRNPR/AAR2/LGALS3/SRRM1/PRPF38B/PRPF38A/SYNCRIP/HNRNPA1/SRSF1/TRA2B/PRPF4/PPIL1/EIF4A3/SF3B4/CWC15/UHMK1/HNRNPU/SREK1/U2AF1/SRSF2/ZNF326/CWC22/SLU7/HNRNPK/SNRPD1/SF1/DDX19A/HNRNPH1/HNRNPF/HNRNPA3/LS…	67
CC	GO:0030684	preribosome	39/1601	72/17556	3.08821e-22	9.8205e-20	NOP58/WDR3/RRP15/NOP14/PES1/NOP56/FTSJ3/UTP6/KRR1/RRP9/RPF1/EBNA1BP2/DIEXF/HEATR1/FCF1/UTP20/MPHOSPH10/UTP3/NIP7/WDR36/NAT10/LTV1/IMP4/UTP23/PDCD11/SRFBP1/RRP1/DCAF13/NOL6/BMS1/TSR1/RSL1D1/ZNF622/IMP3/RRS1/UTP11/MAK16/WDR46/PWP2	39
CC	GO:0032040	small-subunit processome	23/1601	33/17556	3.90322e-17	8.27482e-15	NOP58/WDR3/NOP14/NOP56/UTP6/KRR1/RRP9/DIEXF/HEATR1/FCF1/UTP20/MPHOSPH10/UTP3/WDR36/IMP4/UTP23/PDCD11/DCAF13/NOL6/IMP3/UTP11/WDR46/PWP2	23
CC	GO:0044452	nucleolar part	54/1601	173/17556	1.7436e-16	2.77233e-14	DDX11/NOP58/WDR3/POLR1A/NUFIP1/EZR/PES1/RAE1/NOP56/RNMT/TAF1C/POP4/TWISTNB/UBTF/UTP6/GAR1/RRP9/CD3EAP/HEATR1/COIL/PSPC1/MPHOSPH10/POLR1B/SNRPB2/FOXA1/DKC1/NOL11/THAP1/WDR36/IMP4/UTP4/URB1/DUSP11/SURF6/SMARCA5/CHD1/WDR43/UTP15/NOL6/LEO1/CDK12/APEX2/POLR1C/MALT1/POLR2L/UBE2N/IMP3/RRS1/NPM1/CCDC137/TOP1/DCLRE1A/TRIM27/PWP2	54
CC	GO:0071013	catalytic step 2 spliceosome	38/1601	95/17556	5.51063e-16	7.00952e-14	AQR/RBM22/HNRNPC/CDC5L/HNRNPM/TFIP11/PHF5A/PRPF6/CRNKL1/DHX35/DDX5/EFTUD2/MAGOHB/PRPF4B/SF3B6/DCAF4/HNRNPA2B1/SNRPB2/HNRNPR/SRRM1/SYNCRIP/HNRNPA1/SRSF1/PPIL1/EIF4A3/CWC15/HNRNPU/U2AF1/CWC22/SLU7/HNRNPK/SNRPD1/DDX19A/HNRNPH1/HNRNPF/HNRNPA3/LSM3/ALYREF	38
CC	GO:0016607	nuclear speck	82/1601	366/17556	1.00205e-14	1.06217e-12	BCLAF1/U2AF2/SART3/THOC1/WBP11/RBM27/CDC5L/TFIP11/POLDIP3/PHF5A/PRPF6/CRNKL1/EFTUD2/DHX15/SRSF3/PRPF4B/NR3C1/SMC4/EPAS1/SFPQ/PRPF3/PPP1R8/SGK1/FAM206A/RBM25/PSPC1/SMU1/DDX39A/ZC3H13/SRSF6/HIF3A/SNRPB2/NSRP1/RBM39/NXT1/TOE1/POMP/SRRM1/TAF5L/SRSF1/PRPF4/PPIG/BMP2K/EIF4A3/INTS7/DUSP11/POLR2D/EAF1/WTAP/SURF2/CWC15/UHMK1/HNRNPU/TRIP12/SREK1/DYRK1A/ZC3H18/SON/U2AF1/CHTOP/SRSF2/CWC22/MOCS2/SLU7/E2F7/CDK…	82
CC	GO:0015030	Cajal body	23/1601	53/17556	4.34764e-11	3.95014e-09	LSG1/NOP58/SART3/XPO1/EFTUD2/GAR1/ZPR1/PRPF3/COIL/HNRNPA2B1/DKC1/TOE1/USPL1/PRPF4/TGS1/EAF1/U2AF1/ICE1/PHAX/NOLC1/DDX42/SMN1/SMN2	23
CC	GO:0030686	90S preribosome	17/1601	30/17556	7.26939e-11	5.69183e-09	WDR3/NOP14/PES1/UTP6/HEATR1/UTP20/MPHOSPH10/WDR36/NAT10/IMP4/SRFBP1/NOL6/BMS1/RSL1D1/IMP3/WDR46/PWP2	17
CC	GO:0035770	ribonucleoprotein granule	48/1601	193/17556	8.05448e-11	5.69183e-09	NSUN2/PSMA4/CDC42/DDX1/PABPC4/TNRC6A/CIRBP/POLDIP3/NUFIP2/DDX6/NCL/FASTKD2/TRIM21/EIF2S1/ROCK2/CAPRIN1/TAF5L/DHX9/RC3H1/IQGAP1/POLR2D/CNOT9/LIMD1/G3BP1/EIF4E/UHMK1/MBNL1/HNRNPU/CHTOP/SQSTM1/PSMC2/PSMC3/HNRNPA3/LSM3/RBM4/ZC3H12D/EDC3/DDX28/BTBD6/TUBB/YTHDF2/TOP1/SMN1/SMN2/TRIM71/FASTKD5/DDX3X/EID1	48
CC	GO:0001650	fibrillar center	36/1601	126/17556	3.05717e-10	1.94436e-08	DDX11/NOP58/NUFIP1/EZR/RAE1/NOP56/RNMT/TAF1C/UBTF/GAR1/CD3EAP/HEATR1/COIL/PSPC1/SNRPB2/FOXA1/DKC1/THAP1/IMP4/UTP4/URB1/DUSP11/SMARCA5/CHD1/WDR43/UTP15/LEO1/CDK12/APEX2/MALT1/UBE2N/RRS1/CCDC137/TOP1/DCLRE1A/TRIM27	36
CC	GO:0036464	cytoplasmic ribonucleoprotein granule	44/1601	182/17556	1.28619e-09	7.43651e-08	NSUN2/PSMA4/CDC42/DDX1/PABPC4/TNRC6A/CIRBP/POLDIP3/NUFIP2/DDX6/NCL/TRIM21/EIF2S1/ROCK2/CAPRIN1/TAF5L/DHX9/RC3H1/IQGAP1/POLR2D/CNOT9/LIMD1/G3BP1/EIF4E/UHMK1/MBNL1/HNRNPU/CHTOP/SQSTM1/PSMC2/PSMC3/LSM3/RBM4/ZC3H12D/EDC3/BTBD6/TUBB/YTHDF2/TOP1/SMN1/SMN2/TRIM71/DDX3X/EID1	44
CC	GO:0022624	proteasome accessory complex	14/1601	24/17556	2.12373e-09	1.12558e-07	PSMC4/PSMC5/PSMD5/PSMC6/PSMC1/PSMD7/PSMD11/PSMD14/PSME3/PSMC2/PSMC3/PSMD1/PSMD13/PSMD12	14
CC	GO:0098687	chromosomal region	65/1601	333/17556	2.78626e-09	1.25448e-07	BAZ1B/ZNF207/NLRP2/NUP160/PPP1R12A/WAPL/NDE1/MCM2/MCM6/THOC1/XRCC5/RIF1/PSEN1/XPO1/SEH1L/ZW10/DYNLL1/TFIP11/MCM5/TELO2/SMCHD1/CTCF/NBN/PPP2CB/MCM4/DOT1L/SETX/GAR1/KMT5B/PTGES3/MCM3/PPP2CA/RPA2/STAG1/DNMT3A/HNRNPA2B1/ZWINT/H3F3B/TERF2/PCNA/APC/NAT10/DYNC1LI2/CENPO/SSB/SUV39H2/HNRNPU/BUB3/MCM7/DCTN5/MIS12/DDB1/FEN1/NABP1/LIG4/DHX36/ALYREF/SUMO3/ERCC6L/H2AFX/XRCC6/CHAMP1/DCLRE1A/PPP1R10/PINX1	65
CC	GO:0005838	proteasome regulatory particle	13/1601	21/17556	2.91238e-09	1.25448e-07	PSMC4/PSMC5/PSMD5/PSMC6/PSMC1/PSMD7/PSMD11/PSMD14/PSMC2/PSMC3/PSMD1/PSMD13/PSMD12	13
CC	GO:1905368	peptidase complex	27/1601	84/17556	2.95868e-09	1.25448e-07	PSMB1/PSMC4/PSMA4/ATXN7L3/PSMC5/PSMD5/PSMC6/PSMA3/PSMC1/PSMA7/USP14/PSMD7/PSMD11/UBE3A/PSMD14/SPCS2/USP22/PSMB2/SPCS3/PSME3/TADA1/PSMC2/VCP/PSMC3/PSMD1/PSMD13/PSMD12	27
CC	GO:0000502	proteasome complex	22/1601	65/17556	2.9487e-08	1.17211e-06	PSMB1/PSMC4/PSMA4/PSMC5/PSMD5/PSMC6/PSMA3/PSMC1/PSMA7/USP14/PSMD7/PSMD11/UBE3A/PSMD14/PSMB2/PSME3/PSMC2/VCP/PSMC3/PSMD1/PSMD13/PSMD12	22
CC	GO:0000781	chromosome, telomeric region	36/1601	148/17556	3.37974e-08	1.26442e-06	NLRP2/MCM2/MCM6/THOC1/XRCC5/RIF1/TFIP11/MCM5/TELO2/SMCHD1/NBN/MCM4/DOT1L/SETX/GAR1/PTGES3/MCM3/RPA2/HNRNPA2B1/H3F3B/TERF2/PCNA/NAT10/SSB/MCM7/DDB1/FEN1/NABP1/LIG4/DHX36/ALYREF/H2AFX/XRCC6/DCLRE1A/PPP1R10/PINX1	36
CC	GO:1905369	endopeptidase complex	22/1601	66/17556	4.04462e-08	1.4291e-06	PSMB1/PSMC4/PSMA4/PSMC5/PSMD5/PSMC6/PSMA3/PSMC1/PSMA7/USP14/PSMD7/PSMD11/UBE3A/PSMD14/PSMB2/PSME3/PSMC2/VCP/PSMC3/PSMD1/PSMD13/PSMD12	22
CC	GO:0031248	protein acetyltransferase complex	26/1601	89/17556	5.31004e-08	1.68859e-06	MSL3/ZZZ3/ING3/ATXN7L3/EP300/EPC1/NAA50/USP22/TAF5L/EPC2/ACTL6A/KANSL2/UBAP2L/POLE3/MBIP/TADA1/KAT6B/BRPF1/NAA15/ING5/KAT5/NAA20/TAF7/MORF4L1/MCRS1/WDR5	26
CC	GO:1902493	acetyltransferase complex	26/1601	89/17556	5.31004e-08	1.68859e-06	MSL3/ZZZ3/ING3/ATXN7L3/EP300/EPC1/NAA50/USP22/TAF5L/EPC2/ACTL6A/KANSL2/UBAP2L/POLE3/MBIP/TADA1/KAT6B/BRPF1/NAA15/ING5/KAT5/NAA20/TAF7/MORF4L1/MCRS1/WDR5	26
CC	GO:0005925	focal adhesion	69/1601	392/17556	7.20557e-08	2.18226e-06	LASP1/VCL/CTNNA1/HSPA5/LIMA1/GDI2/PPP1R12A/RHOA/CDC42/HACD3/TNS1/RAB10/ITGA6/EZR/NRP1/ZFYVE21/FERMT1/ARHGEF7/CAV1/YWHAE/LAMTOR3/HSPA8/PPFIBP1/CORO1C/ARPC3/HSPA9/PDGFRB/ACTR3/EFNB2/FLRT3/AKAP12/CAP1/TNS4/RRAS2/YWHAQ/ANXA1/LMO7/SDCBP/RDX/ACTR2/IQGAP1/ARMC5/LIMD1/G3BP1/EGFR/ITGB1/TADA1/GJA1/CAPN2/ARPC2/ANXA5/ITGA2/YWHAZ/HNRNPK/HSP90B1/B2M/YWHAB/PDIA3/SRP68/CTNNB1/YWHAG/CFL1/LIG4/PLEC/NPM1/PPIA/DPP4/…	69
CC	GO:0005924	cell-substrate adherens junction	69/1601	395/17556	9.77113e-08	2.82475e-06	LASP1/VCL/CTNNA1/HSPA5/LIMA1/GDI2/PPP1R12A/RHOA/CDC42/HACD3/TNS1/RAB10/ITGA6/EZR/NRP1/ZFYVE21/FERMT1/ARHGEF7/CAV1/YWHAE/LAMTOR3/HSPA8/PPFIBP1/CORO1C/ARPC3/HSPA9/PDGFRB/ACTR3/EFNB2/FLRT3/AKAP12/CAP1/TNS4/RRAS2/YWHAQ/ANXA1/LMO7/SDCBP/RDX/ACTR2/IQGAP1/ARMC5/LIMD1/G3BP1/EGFR/ITGB1/TADA1/GJA1/CAPN2/ARPC2/ANXA5/ITGA2/YWHAZ/HNRNPK/HSP90B1/B2M/YWHAB/PDIA3/SRP68/CTNNB1/YWHAG/CFL1/LIG4/PLEC/NPM1/PPIA/DPP4/…	69
CC	GO:0030055	cell-substrate junction	69/1601	399/17556	1.4557e-07	4.02533e-06	LASP1/VCL/CTNNA1/HSPA5/LIMA1/GDI2/PPP1R12A/RHOA/CDC42/HACD3/TNS1/RAB10/ITGA6/EZR/NRP1/ZFYVE21/FERMT1/ARHGEF7/CAV1/YWHAE/LAMTOR3/HSPA8/PPFIBP1/CORO1C/ARPC3/HSPA9/PDGFRB/ACTR3/EFNB2/FLRT3/AKAP12/CAP1/TNS4/RRAS2/YWHAQ/ANXA1/LMO7/SDCBP/RDX/ACTR2/IQGAP1/ARMC5/LIMD1/G3BP1/EGFR/ITGB1/TADA1/GJA1/CAPN2/ARPC2/ANXA5/ITGA2/YWHAZ/HNRNPK/HSP90B1/B2M/YWHAB/PDIA3/SRP68/CTNNB1/YWHAG/CFL1/LIG4/PLEC/NPM1/PPIA/DPP4/…	69
CC	GO:0000123	histone acetyltransferase complex	23/1601	79/17556	3.30024e-07	8.74563e-06	MSL3/ZZZ3/ING3/ATXN7L3/EP300/EPC1/USP22/TAF5L/EPC2/ACTL6A/KANSL2/UBAP2L/POLE3/MBIP/TADA1/KAT6B/BRPF1/ING5/KAT5/TAF7/MORF4L1/MCRS1/WDR5	23
CC	GO:0005635	nuclear envelope	72/1601	436/17556	4.94429e-07	1.25783e-05	MATR3/NUP160/RRP12/TNPO3/WDR3/NDUFB4/SREBF1/HACD3/RIF1/PSEN1/XPO1/TNPO1/ZMPSTE24/SEH1L/SEPHS1/TXLNG/BRAP/NUP50/SIRT1/RANBP1/RAE1/VAPA/KPNA3/DNAJC2/GTPBP4/RNF43/LRRC59/TMEM33/PAPD7/NUP155/KPNA1/EPC1/TMPO/CSE1L/NUP153/ZBTB1/RAN/NXT1/XPO4/PRPF38A/CDK4/TRA2B/SDCBP/MYOF/NUP58/TOR1AIP1/WTAP/EGFR/CHMP7/MINDY3/DNAJB12/EI24/RANBP2/AGPAT5/DUSP2/NUP35/DCTN5/SMAD3/DDX19A/TMEM43/DPY19L1/LEMD3/AEN/KPNA4/JPT1/N…	72
CC	GO:0042555	MCM complex	8/1601	11/17556	6.03667e-07	1.47666e-05	MCM2/MCM6/MCM5/MCM4/MCM9/MCM3/MCM7/MCMBP	8
CC	GO:0000784	nuclear chromosome, telomeric region	28/1601	113/17556	7.34628e-07	1.73046e-05	NLRP2/MCM2/MCM6/THOC1/XRCC5/TFIP11/MCM5/SMCHD1/NBN/MCM4/GAR1/MCM3/RPA2/H3F3B/TERF2/PCNA/NAT10/SSB/MCM7/DDB1/FEN1/NABP1/LIG4/ALYREF/XRCC6/DCLRE1A/PPP1R10/PINX1	28
CC	GO:0034399	nuclear periphery	30/1601	128/17556	1.07185e-06	2.43463e-05	MATR3/THOC1/TNPO1/NUFIP1/HNRNPM/PHF5A/TELO2/AKAP8/SFPQ/EBNA1BP2/STAG1/DNMT3A/PSPC1/HNRNPA2B1/NUP153/SRRM1/RNASEL/PPIG/HNRNPU/HLCS/ZNF326/NUP35/SMARCAD1/CLIC4/KRT8/CFL1/ZNF703/PRPF40A/DDX39B/SCAF8	30
CC	GO:0008540	proteasome regulatory particle, base subcomplex	8/1601	12/17556	1.66533e-06	3.5305e-05	PSMC4/PSMC5/PSMD5/PSMC6/PSMC1/PSMC2/PSMC3/PSMD1	8
CC	GO:0031597	cytosolic proteasome complex	8/1601	12/17556	1.66533e-06	3.5305e-05	PSMC4/PSMC5/PSMC6/PSMC1/PSMD14/PSMC2/PSMC3/PSMD1	8
CC	GO:0009295	nucleoid	15/1601	42/17556	2.1573e-06	4.28764e-05	ELAC2/SSBP1/TWNK/TFAM/LRRC59/ATP5B/HSPA9/FASTKD2/MTERF1/SUPV3L1/TFB2M/TRMT10C/DDX28/VDAC1/FASTKD5	15
CC	GO:0042645	mitochondrial nucleoid	15/1601	42/17556	2.1573e-06	4.28764e-05	ELAC2/SSBP1/TWNK/TFAM/LRRC59/ATP5B/HSPA9/FASTKD2/MTERF1/SUPV3L1/TFB2M/TRMT10C/DDX28/VDAC1/FASTKD5	15
CC	GO:0031965	nuclear membrane	52/1601	295/17556	2.7525e-06	5.30482e-05	MATR3/RRP12/TNPO3/WDR3/NDUFB4/HACD3/RIF1/PSEN1/XPO1/TNPO1/ZMPSTE24/SEPHS1/TXLNG/BRAP/NUP50/SIRT1/VAPA/DNAJC2/GTPBP4/PAPD7/NUP155/EPC1/NUP153/ZBTB1/PRPF38A/CDK4/TRA2B/SDCBP/MYOF/NUP58/TOR1AIP1/WTAP/EGFR/MINDY3/DNAJB12/EI24/RANBP2/DUSP2/NUP35/DCTN5/SMAD3/DDX19A/TMEM43/DPY19L1/LEMD3/AEN/JPT1/NEMP2/ANXA4/TRIM27/NUP62/CLIC1	52
CC	GO:0016363	nuclear matrix	25/1601	103/17556	4.24096e-06	7.93309e-05	MATR3/THOC1/NUFIP1/HNRNPM/PHF5A/AKAP8/SFPQ/STAG1/DNMT3A/PSPC1/HNRNPA2B1/SRRM1/RNASEL/PPIG/HNRNPU/HLCS/ZNF326/SMARCAD1/CLIC4/KRT8/CFL1/ZNF703/PRPF40A/DDX39B/SCAF8	25
CC	GO:0030687	preribosome, large subunit precursor	10/1601	23/17556	1.45718e-05	0.000264791	RRP15/PES1/FTSJ3/RPF1/EBNA1BP2/NIP7/RRP1/ZNF622/RRS1/MAK16	10
CC	GO:0032797	SMN complex	7/1601	12/17556	2.71629e-05	0.000479877	STRAP/DDX20/GEMIN5/ZPR1/GEMIN4/SMN1/SMN2	7
CC	GO:0000932	P-body	20/1601	82/17556	3.49416e-05	0.000600617	PSMA4/TNRC6A/DDX6/TRIM21/CAPRIN1/RC3H1/POLR2D/CNOT9/LIMD1/EIF4E/SQSTM1/PSMC2/PSMC3/LSM3/ZC3H12D/EDC3/BTBD6/YTHDF2/TOP1/TRIM71	20
CC	GO:0043209	myelin sheath	31/1601	161/17556	4.96384e-05	0.00083079	HSPA5/PKM/CDC42/WDR1/SLC25A3/HSP90AA1/EZR/CA2/HSPA8/ATP5B/ATP5F1/PRDX1/GOT2/CANX/NAPG/RDX/SOD1/ATP1B1/CALM2/ITGB1/CCT5/DLAT/VCP/CCT2/PDIA3/YWHAG/PGAM1/PITPNA/ANXA2/TUBB4B/VDAC1	31
CC	GO:1902562	H4 histone acetyltransferase complex	12/1601	37/17556	6.75353e-05	0.00110127	MSL3/ZZZ3/ING3/EPC1/EPC2/ACTL6A/UBAP2L/POLE3/MBIP/KAT5/MORF4L1/WDR5	12
CC	GO:0044215	other organism	18/1601	73/17556	7.27529e-05	0.00110127	NUP160/XPO1/SEH1L/NUP50/RAE1/KPNA3/NUP155/KPNA1/C4BPB/NUP153/RAN/NUP58/UBC/RANBP2/NUP35/AXL/KPNA4/NUP62	18
CC	GO:0044216	other organism cell	18/1601	73/17556	7.27529e-05	0.00110127	NUP160/XPO1/SEH1L/NUP50/RAE1/KPNA3/NUP155/KPNA1/C4BPB/NUP153/RAN/NUP58/UBC/RANBP2/NUP35/AXL/KPNA4/NUP62	18
CC	GO:0044217	other organism part	18/1601	73/17556	7.27529e-05	0.00110127	NUP160/XPO1/SEH1L/NUP50/RAE1/KPNA3/NUP155/KPNA1/C4BPB/NUP153/RAN/NUP58/UBC/RANBP2/NUP35/AXL/KPNA4/NUP62	18
CC	GO:0010494	cytoplasmic stress granule	13/1601	43/17556	7.72158e-05	0.00110127	DDX1/PABPC4/CIRBP/NUFIP2/DDX6/EIF2S1/CAPRIN1/RC3H1/G3BP1/EIF4E/MBNL1/RBM4/DDX3X	13
CC	GO:0018995	host	17/1601	67/17556	7.79202e-05	0.00110127	NUP160/XPO1/SEH1L/NUP50/RAE1/KPNA3/NUP155/KPNA1/NUP153/RAN/NUP58/UBC/RANBP2/NUP35/AXL/KPNA4/NUP62	17
CC	GO:0043657	host cell	17/1601	67/17556	7.79202e-05	0.00110127	NUP160/XPO1/SEH1L/NUP50/RAE1/KPNA3/NUP155/KPNA1/NUP153/RAN/NUP58/UBC/RANBP2/NUP35/AXL/KPNA4/NUP62	17
CC	GO:0030532	small nuclear ribonucleoprotein complex	17/1601	68/17556	9.51706e-05	0.00131584	SART3/PHF5A/PRPF6/EFTUD2/SF3B6/PRPF3/DCAF4/SNRPB2/PRPF4/TGS1/CCDC97/SLU7/SNRPD1/LSM3/GEMIN4/PRPF40A/DDX39B	17
CC	GO:0005643	nuclear pore	18/1601	75/17556	0.000106098	0.00143571	NUP160/SEH1L/NUP50/RAE1/KPNA3/TMEM33/NUP155/KPNA1/NUP153/RAN/NXT1/XPO4/NUP58/RANBP2/NUP35/DDX19A/KPNA4/NUP62	18
CC	GO:0042470	melanosome	22/1601	104/17556	0.000145236	0.0018851	SYPL1/HSPA5/ATP1B3/TFRC/HSP90AA1/YWHAE/TMEM33/HSPA8/RAB35/PRDX1/CANX/RAN/SYTL2/SDCBP/RAB1A/ITGB1/YWHAZ/HSP90B1/YWHAB/PDIA3/ANXA2/NAP1L1	22
CC	GO:0048770	pigment granule	22/1601	104/17556	0.000145236	0.0018851	SYPL1/HSPA5/ATP1B3/TFRC/HSP90AA1/YWHAE/TMEM33/HSPA8/RAB35/PRDX1/CANX/RAN/SYTL2/SDCBP/RAB1A/ITGB1/YWHAZ/HSP90B1/YWHAB/PDIA3/ANXA2/NAP1L1	22
CC	GO:0005791	rough endoplasmic reticulum	17/1601	71/17556	0.000168608	0.00214469	SEC62/SEC61A1/DERL2/PSEN1/CCDC47/RPN2/RAB14/CANX/DERL1/SRP9/SRPRB/SLC7A11/PLOD2/ARL6IP1/BAIAP2/FKRP/SRPRA	17
CC	GO:0031983	vesicle lumen	51/1601	337/17556	0.000218971	0.0027307	PSMB1/VCL/GDI2/PKM/XRCC5/HSP90AA1/GSTP1/FTL/UNC13D/MAGED2/PSMD7/PSMD11/NFKB1/HSPA8/FRK/PSMD14/PRDX6/TGFB3/HSPH1/SLPI/CAP1/SDCBP/THBS1/ACTR2/EGFR/ALDOA/PSMC2/S100A11/VCP/PSMC3/CCT2/HSP90B1/B2M/PA2G4/PGAM1/FGG/FGA/FGB/PSMD1/ANXA2/PSMD13/TUBB4B/HMGB1/TUBB/PPIA/XRCC6/FAM3C/PSMD12/APRT/TMSB4X/DDX3X	51
CC	GO:0005667	transcription factor complex	47/1601	308/17556	0.000313381	0.00375395	NFYA/MED17/RBL1/EP300/TAF1C/AHR/GTF2H3/E2F3/SUB1/EPAS1/SFPQ/IVNS1ABP/NR5A2/CD3EAP/NFYB/SOX4/SOX9/GTF3C4/MED10/CDK4/TAF5L/KLF4/YAP1/ASCC1/LEF1/LIMD1/BDP1/ABT1/TCF7L2/HNRNPU/GTF3C6/NAA15/GTF2A1/SNAPC4/E2F7/SMAD3/CTNNB1/E2F6/ATF5/KAT5/TAF7/SOX2/XRCC6/HNRNPAB/TFDP1/E2F4/RBM14	47
CC	GO:0005697	telomerase holoenzyme complex	8/1601	21/17556	0.000323316	0.00375395	HNRNPC/GAR1/PTGES3/SMG7/GNL3L/DKC1/NAT10/HNRNPU	8
CC	GO:0005732	small nucleolar ribonucleoprotein complex	8/1601	21/17556	0.000323316	0.00375395	NOP58/NOP56/POP4/GAR1/RRP9/MPHOSPH10/DKC1/RPP25	8
CC	GO:0097504	Gemini of coiled bodies	6/1601	12/17556	0.000324634	0.00375395	DDX20/GEMIN5/ZPR1/GEMIN4/SMN1/SMN2	6
CC	GO:0000785	chromatin	65/1601	465/17556	0.000336173	0.00381797	BAZ1B/DDX11/FOXC1/WAPL/ING3/MBD3/MCM2/EED/UBE2A/RIF1/NUFIP1/HNRNPC/SIRT1/BRMS1L/ACTR5/H2AFV/DDX6/KDM3A/MSH6/SFPQ/RPA2/STAG1/HMGN3/DNMT3A/SLF2/TMPO/TRIM24/INO80/RAN/H3F3B/NASP/CDK4/DHX9/ACTL6A/KLF4/MYC/BAHD1/PLK2/CHMP7/TCF7L2/THRB/SUV39H2/SMARCA5/KAT6B/HLCS/CAPN2/SMARCAD1/H2AFZ/ICE1/HNRNPK/MCM7/SMAD3/CTNNB1/KAT5/SMCR8/BEND3/MORF4L1/MCRS1/H2AFX/MCMBP/EME2/HMGN2/PPP1R10/E2F4/HMGN1	65
CC	GO:0060205	cytoplasmic vesicle lumen	50/1601	336/17556	0.000375984	0.00414064	PSMB1/VCL/GDI2/PKM/XRCC5/HSP90AA1/GSTP1/FTL/UNC13D/MAGED2/PSMD7/PSMD11/NFKB1/HSPA8/FRK/PSMD14/PRDX6/TGFB3/HSPH1/SLPI/CAP1/SDCBP/THBS1/ACTR2/ALDOA/PSMC2/S100A11/VCP/PSMC3/CCT2/HSP90B1/B2M/PA2G4/PGAM1/FGG/FGA/FGB/PSMD1/ANXA2/PSMD13/TUBB4B/HMGB1/TUBB/PPIA/XRCC6/FAM3C/PSMD12/APRT/TMSB4X/DDX3X	50
CC	GO:0034774	secretory granule lumen	48/1601	319/17556	0.000377605	0.00414064	PSMB1/VCL/GDI2/PKM/XRCC5/HSP90AA1/GSTP1/FTL/UNC13D/MAGED2/PSMD7/PSMD11/NFKB1/HSPA8/FRK/PSMD14/PRDX6/TGFB3/SLPI/CAP1/SDCBP/THBS1/ACTR2/ALDOA/PSMC2/S100A11/VCP/PSMC3/CCT2/B2M/PA2G4/PGAM1/FGG/FGA/FGB/PSMD1/ANXA2/PSMD13/TUBB4B/HMGB1/TUBB/PPIA/XRCC6/FAM3C/PSMD12/APRT/TMSB4X/DDX3X	48
CC	GO:0043596	nuclear replication fork	12/1601	44/17556	0.000421685	0.00454562	BAZ1B/MCM10/POLD3/CDC5L/MCM3/RPA2/PCNA/PURB/POLE3/SMARCA5/SMARCAD1/TOP1	12
CC	GO:0034719	SMN-Sm protein complex	7/1601	17/17556	0.000442707	0.00469269	STRAP/DDX20/GEMIN5/SNRPD1/GEMIN4/SMN1/SMN2	7
CC	GO:0071011	precatalytic spliceosome	9/1601	28/17556	0.000593278	0.00618565	PHF5A/CRNKL1/SF3B6/DCAF4/PRPF38B/PRPF38A/SNRPD1/LSM3/SNRNP35	9
CC	GO:0044798	nuclear transcription factor complex	27/1601	153/17556	0.000633507	0.00643274	NFYA/TAF1C/GTF2H3/E2F3/SFPQ/NR5A2/CD3EAP/NFYB/SOX4/SOX9/GTF3C4/MED10/TAF5L/KLF4/YAP1/LEF1/BDP1/TCF7L2/HNRNPU/GTF3C6/GTF2A1/SNAPC4/CTNNB1/E2F6/TAF7/HNRNPAB/TFDP1	27
CC	GO:0034708	methyltransferase complex	18/1601	86/17556	0.000645331	0.00643274	METTL1/EED/TRMT6/SIRT1/RNMT/PRDM4/RBBP5/PHF19/METTL14/WTAP/WDR4/TRMT61A/SNRPD1/E2F6/TAF7/MCRS1/WDR5/ZNF335	18
CC	GO:0005684	U2-type spliceosomal complex	10/1601	34/17556	0.000657434	0.00643274	U2AF2/RBM22/TFIP11/DHX15/SF3B6/UHMK1/CWC22/SNRPD1/SNRNP35/PRPF40A	10
CC	GO:0035861	site of double-strand break	10/1601	34/17556	0.000657434	0.00643274	RIF1/NBN/RPA2/SLF2/HUS1/SMARCAD1/VCP/RFWD3/SETMAR/H2AFX	10
CC	GO:0005913	cell-cell adherens junction	18/1601	88/17556	0.000858804	0.00827575	VCL/CTNNA1/RAB10/ITGA6/TJP1/EIF4G2/KRT18/APC/ANXA1/RDX/GJA1/PDLIM5/S100A11/CTNNB1/BAIAP2/NECTIN3/ANXA2/PKP3	18
CC	GO:0005736	DNA-directed RNA polymerase I complex	6/1601	14/17556	0.000898848	0.00853235	POLR1A/TWISTNB/CD3EAP/POLR1B/POLR1C/POLR2L	6
CC	GO:0097525	spliceosomal snRNP complex	14/1601	61/17556	0.00097163	0.0088535	SART3/PHF5A/PRPF6/EFTUD2/SF3B6/PRPF3/DCAF4/SNRPB2/PRPF4/CCDC97/SNRPD1/LSM3/PRPF40A/DDX39B	14
CC	GO:0035267	NuA4 histone acetyltransferase complex	7/1601	19/17556	0.000974441	0.0088535	MSL3/ING3/EPC1/EPC2/ACTL6A/KAT5/MORF4L1	7
CC	GO:0043189	H4/H2A histone acetyltransferase complex	7/1601	19/17556	0.000974441	0.0088535	MSL3/ING3/EPC1/EPC2/ACTL6A/KAT5/MORF4L1	7
CC	GO:0090734	site of DNA damage	10/1601	36/17556	0.00107684	0.0096461	RIF1/NBN/RPA2/SLF2/HUS1/SMARCAD1/VCP/RFWD3/SETMAR/H2AFX	10
CC	GO:0005885	Arp2/3 protein complex	5/1601	11/17556	0.00181097	0.0157777	ARPC3/ACTR3/ACTR2/ARPC2/ARPC4	5
CC	GO:0030688	preribosome, small subunit precursor	5/1601	11/17556	0.00181097	0.0157777	NOP14/UTP20/LTV1/RRP1/TSR1	5
CC	GO:0000775	chromosome, centromeric region	30/1601	191/17556	0.00226998	0.0195096	BAZ1B/ZNF207/NUP160/PPP1R12A/WAPL/NDE1/PSEN1/XPO1/SEH1L/ZW10/DYNLL1/CTCF/PPP2CB/KMT5B/PPP2CA/STAG1/DNMT3A/ZWINT/APC/DYNC1LI2/CENPO/SUV39H2/HNRNPU/BUB3/DCTN5/MIS12/SUMO3/ERCC6L/CHAMP1/PINX1	30
CC	GO:0005657	replication fork	14/1601	67/17556	0.00252116	0.0213794	BAZ1B/MCM10/POLD3/CDC5L/NBN/MCM3/RPA2/PCNA/RFC3/PURB/POLE3/SMARCA5/SMARCAD1/TOP1	14
CC	GO:0030496	midbody	26/1601	160/17556	0.00267566	0.0223911	DDX11/HSPA5/GNAI3/PKN2/RHOA/CDC42/KEAP1/TXNDC9/VPS4B/GNAI1/RAN/VPS4A/ARL8B/NAT10/URB2/RDX/IQGAP1/HNRNPU/HSP90B1/MTCL1/CLIC4/EXOC3/ANXA2/KLHL9/NUP62/MICAL3	26
CC	GO:0000974	Prp19 complex	5/1601	12/17556	0.00287263	0.0237272	U2AF2/RBM22/CDC5L/CRNKL1/HSPA8	5
CC	GO:0030867	rough endoplasmic reticulum membrane	7/1601	23/17556	0.00342734	0.027946	DERL2/DERL1/SRP9/SRPRB/PLOD2/ARL6IP1/SRPRA	7
CC	GO:1904813	ficolin-1-rich granule lumen	21/1601	124/17556	0.00400562	0.0322478	PSMB1/VCL/PKM/HSP90AA1/GSTP1/PSMD7/PSMD11/HSPA8/PSMD14/ACTR2/ALDOA/PSMC2/VCP/PSMC3/PGAM1/PSMD13/HMGB1/PPIA/XRCC6/PSMD12/DDX3X	21
CC	GO:0005911	cell-cell junction	55/1601	421/17556	0.00418879	0.0333009	KRIT1/ABCC2/VCL/CTNNA1/DSG2/YBX3/PKN2/RHOA/CDC42/WDR1/CEACAM1/RAB10/ITGA6/VAPA/TJP1/TGFBR1/PANX1/EIF4G2/KRT18/ACTR3/PPL/TJP2/EPCAM/FLRT3/RAP1B/YWHAH/PODXL/APC/ANXA1/CDK4/RDX/IQGAP1/ATP1B1/LIMD1/PIK3R1/LIN7C/ITGB1/GJA1/MYO1E/JAML/PDLIM5/S100A11/CLDN2/JCAD/CTNNB1/CLIC4/KRT8/CFL1/BAIAP2/NECTIN3/RAP2B/ANXA2/PKP3/DPP4/OCLN	55
CC	GO:0000346	transcription export complex	5/1601	13/17556	0.00432026	0.033922	THOC1/POLDIP3/CHTOP/ALYREF/DDX39B	5
CC	GO:0005819	spindle	43/1601	314/17556	0.00461533	0.035797	ZNF207/DDX11/CUL3/NSUN2/CDC42/NDE1/RIF1/ZW10/KLHL42/DYNLL1/CDC6/CDC7/RAE1/DIDO1/MAPRE1/PPP2CB/FBXO5/PTP4A1/PPP2CA/NR3C1/STAG1/VPS4B/SBDS/UXT/CDC16/DIAPH1/VPS4A/ARL8B/KATNBL1/CEP350/CALM2/HNRNPU/KLHL21/KBTBD8/CTNNB1/MTCL1/TBL1XR1/NPM1/CHAMP1/NUP62/HAUS3/MICAL3/PINX1	43
CC	GO:0099568	cytoplasmic region	42/1601	306/17556	0.00487273	0.037338	LASP1/NOS2/LAMC2/MAP2K4/RHOA/AP3M2/WDR1/ENO1/PSEN1/RAB10/EZR/MAPRE1/ARHGEF7/CAV1/CLIC5/NCL/NRBP1/SPTBN1/EXOC8/MYL12B/CANX/GNAI1/AKAP12/CAP1/NDFIP1/LANCL2/SPINK5/RDX/ACTR2/SOD1/EPS8/UHMK1/CAPN2/CTNNB1/FGA/FGB/CFL1/BAIAP2/AP3S1/EXOC3/ANXA2/MICAL3	42
CC	GO:0005938	cell cortex	35/1601	245/17556	0.00515613	0.0390393	LASP1/NOS2/LAMC2/RHOA/WDR1/ENO1/PSEN1/RAB10/EZR/MAPRE1/ARHGEF7/CAV1/CLIC5/NCL/NRBP1/SPTBN1/EXOC8/MYL12B/GNAI1/AKAP12/CAP1/NDFIP1/LANCL2/SPINK5/RDX/ACTR2/EPS8/CAPN2/CTNNB1/FGA/FGB/CFL1/EXOC3/ANXA2/MICAL3	35
MF	GO:0045296	cadherin binding	88/1573	296/16553	3.39246e-23	3.20927e-20	LASP1/GPRC5A/VCL/CTNNA1/HSPA5/LIMA1/PKN2/ZC3H15/SLK/PFKP/PKM/ENO1/PSEN1/BZW1/CHMP2B/RAB10/EPB41L1/ITGA6/EZR/RANBP1/EIF5/NOP56/MAPRE1/VAPA/TJP1/ZC3HAV1/YKT6/EIF4H/LRRC59/YWHAE/HSPA8/EIF4G2/DDX6/PPFIBP1/KRT18/RARS/EIF4G1/SPTBN1/TXNDC9/CAPZA1/PRDX1/PRDX6/ESYT2/PPL/TJP2/CTNNAL1/EPCAM/TMPO/VAPB/MYO1B/SNX9/RAN/LDHA/ANXA1/TMEM2/BZW2/SDCBP/RDX/RAB1A/IQGAP1/SERBP1/EGFR/ALDOA/ITGB1/TAGLN2/LAD1/ABCF3/PDLIM5…	88
MF	GO:0140098	catalytic activity, acting on RNA	91/1573	353/16553	2.77214e-19	1.31122e-16	DHX33/ELAC2/POLR3B/NSUN2/METTL1/DDX20/POLR1A/TRNT1/DDX1/DIS3/DIMT1/DDX18/XRN2/DDX24/DHX35/RNMT/EARS2/POP4/TWISTNB/FTSJ3/DDX5/DHX15/DDX6/DDX55/NOP2/TARS/RARS/TXNDC9/PDCL3/DARS/FARSB/SMG7/DARS2/PPP1R8/CD3EAP/MRM2/DDX39A/DDX27/DDX31/POLR1B/DGCR8/TOE1/DHX34/RNASEL/DHX9/MRPL44/DDX56/EPRS/TRMO/TGS1/ALKBH8/DBR1/YARS2/WARS/PTRH2/EIF4A3/DUS3L/ISG20L2/POLR2D/METTL14/G3BP1/MEPCE/POLR3A/DHX37/QTRT2/SUPV3L1/W…	91
MF	GO:0004386	helicase activity	52/1573	148/16553	1.15272e-17	3.63491e-15	RECQL/DHX33/DDX11/DDX20/MCM2/MCM6/XRCC5/DDX1/SRCAP/DDX18/DDX24/MCM5/DHX35/NBN/MCM4/EIF4H/SETX/TWNK/DDX5/DHX15/DDX6/DDX55/MCM9/MCM3/DDX39A/DDX27/DDX31/INO80/DHX34/ANXA1/DHX9/DDX56/EIF4A3/G3BP1/DHX37/SMARCA5/CHD1/SUPV3L1/SMARCAD1/DDX21/MCM7/DDX19A/DHX36/DDX10/ERCC6L2/DDX28/DDX51/ERCC6L/XRCC6/DDX42/DDX39B/DDX3X	52
MF	GO:0050839	cell adhesion molecule binding	99/1573	455/16553	1.76982e-15	3.29397e-13	LASP1/GPRC5A/VCL/CTNNA1/HSPA5/DSG2/LIMA1/PKN2/ZC3H15/SLK/PFKP/PKM/ENO1/CDH17/PSEN1/BZW1/CHMP2B/RAB10/EPB41L1/ITGA6/EZR/RANBP1/EIF5/NOP56/MAPRE1/VAPA/TJP1/ZC3HAV1/YKT6/EIF4H/LRRC59/YWHAE/HSPA8/EIF4G2/DDX6/PPFIBP1/KRT18/RARS/EIF4G1/SPTBN1/TXNDC9/CAPZA1/PRDX1/PRDX6/ESYT2/PPL/TJP2/CTNNAL1/EPCAM/TMPO/VAPB/TSPAN8/MYO1B/SNX9/RAN/LDHA/ANXA1/TMEM2/BZW2/SDCBP/RDX/THBS1/RAB1A/IQGAP1/SERBP1/EGFR/ALDOA/ITGB1/…	99
MF	GO:0008026	ATP-dependent helicase activity	38/1573	95/16553	2.0892e-15	3.29397e-13	RECQL/DHX33/DDX11/DDX20/MCM6/XRCC5/DDX1/DDX18/DDX24/DHX35/NBN/MCM4/DDX5/DHX15/DDX6/DDX55/DDX39A/DDX27/DDX31/DHX34/DHX9/DDX56/EIF4A3/G3BP1/DHX37/CHD1/SUPV3L1/DDX21/MCM7/DDX19A/DHX36/DDX10/DDX28/DDX51/XRCC6/DDX42/DDX39B/DDX3X	38
MF	GO:0070035	purine NTP-dependent helicase activity	38/1573	95/16553	2.0892e-15	3.29397e-13	RECQL/DHX33/DDX11/DDX20/MCM6/XRCC5/DDX1/DDX18/DDX24/DHX35/NBN/MCM4/DDX5/DHX15/DDX6/DDX55/DDX39A/DDX27/DDX31/DHX34/DHX9/DDX56/EIF4A3/G3BP1/DHX37/CHD1/SUPV3L1/DDX21/MCM7/DDX19A/DHX36/DDX10/DDX28/DDX51/XRCC6/DDX42/DDX39B/DDX3X	38
MF	GO:0008186	RNA-dependent ATPase activity	30/1573	67/16553	5.07163e-14	6.85394e-12	DHX33/DDX11/DDX20/DDX1/DDX18/DDX24/DHX35/DDX5/DHX15/DDX6/DDX55/DDX39A/DDX27/DDX31/DHX34/DHX9/DDX56/EIF4A3/G3BP1/DHX37/SUPV3L1/DDX21/DDX19A/DHX36/DDX10/DDX28/DDX51/DDX42/DDX39B/DDX3X	30
MF	GO:0004004	ATP-dependent RNA helicase activity	29/1573	66/16553	2.43625e-13	2.88087e-11	DHX33/DDX20/DDX1/DDX18/DDX24/DHX35/DDX5/DHX15/DDX6/DDX55/DDX39A/DDX27/DDX31/DHX34/DHX9/DDX56/EIF4A3/G3BP1/DHX37/SUPV3L1/DDX21/DDX19A/DHX36/DDX10/DDX28/DDX51/DDX42/DDX39B/DDX3X	29
MF	GO:0003724	RNA helicase activity	29/1573	67/16553	3.90845e-13	4.10822e-11	DHX33/DDX20/DDX1/DDX18/DDX24/DHX35/DDX5/DHX15/DDX6/DDX55/DDX39A/DDX27/DDX31/DHX34/DHX9/DDX56/EIF4A3/G3BP1/DHX37/SUPV3L1/DDX21/DDX19A/DHX36/DDX10/DDX28/DDX51/DDX42/DDX39B/DDX3X	29
MF	GO:0003729	mRNA binding	50/1573	194/16553	3.49031e-11	3.30183e-09	RBM5/YBX3/PUM3/GEMIN5/HNRNPC/CIRBP/C1QBP/DDX5/SRSF3/NCBP2/EIF4G1/NCL/PPP1R8/RBM25/ETF1/HNRNPA2B1/SLPI/MRPS7/HNRNPR/NSRP1/CLUH/RBM38/DHX9/RC3H1/SRSF1/TRA2B/SSB/HNRNPD/G3BP2/DENR/EIF4A3/SERBP1/METTL14/G3BP1/PURB/UTP23/CCT5/HNRNPU/GNL3/PCF11/HNRNPA3/RSL1D1/MRPL13/RBM4/CSTF2T/EDC3/SNRNP35/HNRNPAB/TSN/DDX3X	50
MF	GO:0030515	snoRNA binding	17/1573	29/16553	6.60971e-11	5.68435e-09	NOP58/WDR3/NUFIP1/NOP14/NOP56/UTP6/GAR1/RRP9/DIEXF/HEATR1/DKC1/IMP4/DDX21/BMS1/TSR1/IMP3/PWP2	17
MF	GO:0003697	single-stranded DNA binding	31/1573	101/16553	2.00439e-09	1.58013e-07	DDX11/YBX3/MCM10/MCM6/WBP11/MCM4/SSBP1/TWNK/SUB1/RPA2/MLH3/HNRNPA2B1/TERF2/ANXA1/HNRNPA1/DHX9/POLR2D/HSPD1/PURB/HNRNPU/FUBP1/NUP35/HNRNPK/MCM7/CNBP/SETMAR/NABP1/DHX36/HMGB1/TOP1/TSN	31
MF	GO:0016887	ATPase activity	80/1573	428/16553	2.4291e-09	1.76764e-07	RECQL/DHX33/PSMC4/DDX11/ABCC2/ABCF2/HSPA5/SLC12A2/DDX20/ATP1B3/ATP2B1/MCM6/XRCC5/DDX1/HSP90AA1/PSMC5/DDX18/DYNLL1/KIF16B/DDX24/PSMC6/PSMC1/DHX35/SMCHD1/NBN/MCM4/DDX5/DHX15/HSPA8/DDX6/ATP5B/GTF2H3/DDX55/MSH6/ATP5F1/VPS4B/MLH3/DDX39A/DDX27/DDX31/MYO1B/INO80/FIGNL1/VPS4A/RFC3/DHX34/ANXA1/DHX9/DDX56/YME1L1/EIF4A3/ATP1B1/ATP8B2/HSPD1/G3BP1/DHX37/SMARCA5/CHD1/SUPV3L1/MYO1E/PSMC2/ABCF3/ABCE1/VCP/DDX21/P…	80
MF	GO:0036002	pre-mRNA binding	17/1573	35/16553	3.31385e-09	2.23921e-07	U2AF2/RBM22/EP300/DDX5/HNRNPA2B1/SRSF6/SOX9/HNRNPA1/TRA2B/TARBP2/UHMK1/HNRNPU/U2AF1/SRSF2/SLU7/SF1/RBM4	17
MF	GO:0043021	ribonucleoprotein complex binding	32/1573	112/16553	7.94048e-09	5.0078e-07	HSPA5/SEC61A1/UNG/GEMIN5/PRPF6/EIF4H/C1QBP/DDX5/SMG7/RPN2/ETF1/SNRPB2/SBDS/EIF2S1/MDM2/RNASEL/DHX9/DENR/EIF4A3/SRP9/SRPRB/YTHDF1/UHMK1/HNRNPU/NAA15/ABCE1/SNRPD1/SRP68/NPM1/SRPRA/YTHDF3/DDX3X	32
MF	GO:0042623	ATPase activity, coupled	66/1573	355/16553	7.53612e-08	4.45573e-06	RECQL/DHX33/PSMC4/DDX11/ABCC2/SLC12A2/DDX20/ATP1B3/ATP2B1/MCM6/XRCC5/DDX1/PSMC5/DDX18/DYNLL1/KIF16B/DDX24/PSMC6/PSMC1/DHX35/NBN/MCM4/DDX5/DHX15/HSPA8/DDX6/ATP5B/GTF2H3/DDX55/MSH6/ATP5F1/VPS4B/DDX39A/DDX27/DDX31/MYO1B/VPS4A/RFC3/DHX34/ANXA1/DHX9/DDX56/YME1L1/EIF4A3/ATP1B1/ATP8B2/G3BP1/DHX37/CHD1/SUPV3L1/MYO1E/PSMC2/DDX21/PSMC3/MCM7/DDX19A/ATP2A2/DHX36/DDX10/DDX28/DDX51/ATP6V0A2/XRCC6/DDX42/DDX39B/…	66
MF	GO:0140097	catalytic activity, acting on DNA	41/1573	183/16553	1.45925e-07	8.1203e-06	RECQL/DDX11/MCM2/MCM6/UNG/POLD3/XRCC5/DDX1/MCM5/RBBP8/NBN/MCM4/SETX/TWNK/PTGES3/DNMT3A/INO80/DKC1/MYBBP1A/TERF2/PCNA/ANXA1/DHX9/TDG/G3BP1/POLE3/CHD1/SUPV3L1/MCM7/FEN1/APEX2/SETMAR/EXO1/LIG4/TOP3A/GEN1/XRCC6/EME2/TOP1/DCLRE1A/DDX3X	41
MF	GO:0003678	DNA helicase activity	18/1573	48/16553	1.64248e-07	8.63216e-06	RECQL/DDX11/MCM2/MCM6/XRCC5/MCM5/NBN/MCM4/SETX/TWNK/INO80/DHX9/G3BP1/CHD1/SUPV3L1/MCM7/XRCC6/DDX3X	18
MF	GO:0042393	histone binding	38/1573	176/16553	1.09752e-06	5.4645e-05	MSL3/BAZ1B/BRD9/ING3/MCM2/SART3/SUPT16H/SIRT1/L3MBTL2/ZMYND8/GRWD1/DNAJC2/MSH6/RBBP5/SET/PHF19/TRIM24/DEK/H3F3B/NASP/USP15/PWP1/LEF1/SMARCA5/CHD1/USP16/ING5/PWWP2A/COPRS/TBL1XR1/TAF7/SPTY2D1/NPM1/PTMA/H2AFX/WDR5/PRMT6/BRD2	38
MF	GO:0003682	chromatin binding	78/1573	489/16553	3.29601e-06	0.000152773	DDX11/FOXC1/POLR1A/MBD3/SREBF1/EED/DDX1/RBL1/CCNT2/REST/HNRNPC/SUPT16H/PATZ1/MCM5/EP300/ZMYND8/ADNP/CTCF/GRWD1/DNAJC2/SSBP1/TLE4/TFAM/UBTF/DDX5/NFKB1/GMNN/KDM3A/MSH6/SFPQ/NR5A2/STAG1/HMGN3/MLH3/DNMT3A/TRIM24/NCOA5/DEK/SOX9/TTF1/UXT/FAAP24/RAN/H3F3B/PCNA/DHX9/ACTL6A/KLF4/HNRNPD/LEF1/BAHD1/EGFR/POLR3A/SSRP1/THRB/SMARCA5/HNRNPU/PBRM1/H2AFZ/CGAS/NSD1/SMAD3/CTNNB1/ATF5/PWWP2A/ZNF274/NOC3L/LEMD3/EXO1/M…	78
MF	GO:0003727	single-stranded RNA binding	22/1573	80/16553	3.39136e-06	0.000152773	DDX11/U2AF2/DDX1/PABPC4/HNRNPC/EIF4H/ANXA1/SYNCRIP/HNRNPA1/DHX9/TRA2B/SSB/EIF4A3/POLR2D/UHMK1/HNRNPU/HNRNPH1/CNBP/HNRNPF/MCRS1/HMGB1/DDX3X	22
MF	GO:0008168	methyltransferase activity	41/1573	208/16553	4.90259e-06	0.000210812	CIAPIN1/METTL13/NSUN2/METTL1/EED/DIMT1/RNMT/SETD6/DOT1L/FTSJ3/KMT5B/PRDM4/NOP2/PRDM2/RBBP5/EEF2KMT/DNMT3A/FAM98A/MRM2/TRMO/TGS1/ALKBH8/FBXO11/PRDM15/METTL14/MEPCE/SUV39H2/N6AMT1/FAM86C1/WDR4/TFB2M/NSD1/TRMT61A/LCMT2/PRDM10/SETMAR/METTL7B/FAM98B/TRMT10C/WDR5/PRMT6	41
MF	GO:0140101	catalytic activity, acting on a tRNA	28/1573	120/16553	5.8495e-06	0.000240593	ELAC2/NSUN2/METTL1/TRNT1/EARS2/POP4/TARS/RARS/TXNDC9/PDCL3/DARS/FARSB/DARS2/EPRS/TRMO/ALKBH8/YARS2/WARS/PTRH2/DUS3L/QTRT2/WDR4/TRMT61A/LCMT2/HARS/TRMT10C/RPP25/MARS2	28
MF	GO:0003725	double-stranded RNA binding	19/1573	66/16553	7.51003e-06	0.000292942	TFRC/DDX1/EIF4H/DHX15/DGCR8/ILF3/DHX9/MRPL44/TARBP2/HSPD1/MBNL1/HNRNPU/SUPV3L1/DDX21/DHX36/TUBB4B/HMGB1/YRDC/DDX3X	19
MF	GO:0016741	transferase activity, transferring one-carbon groups	42/1573	219/16553	7.74158e-06	0.000292942	CIAPIN1/METTL13/NSUN2/METTL1/EED/DIMT1/RNMT/SETD6/DOT1L/FTSJ3/KMT5B/PRDM4/NOP2/PRDM2/RBBP5/EEF2KMT/DNMT3A/FAM98A/MRM2/TRMO/TGS1/ALKBH8/FBXO11/PRDM15/METTL14/MEPCE/SUV39H2/N6AMT1/FAM86C1/WDR4/TFB2M/NSD1/TRMT61A/LCMT2/PRDM10/SETMAR/METTL7B/FAM98B/GATM/TRMT10C/WDR5/PRMT6	42
MF	GO:0098641	cadherin binding involved in cell-cell adhesion	9/1573	18/16553	1.35594e-05	0.000493354	RAB10/KRT18/EPCAM/ANXA1/PDLIM5/S100A11/BAIAP2/ANXA2/PKP3	9
MF	GO:0034212	peptide N-acetyltransferase activity	18/1573	63/16553	1.4557e-05	0.000510034	ING3/SRCAP/EP300/EPC1/NAA50/USP22/GTF3C4/TAF5L/EPC2/KANSL2/TADA1/KAT6B/BRPF1/NAA15/KAT5/NAA20/MCRS1/WDR5	18
MF	GO:0008173	RNA methyltransferase activity	17/1573	58/16553	1.72902e-05	0.000584163	NSUN2/METTL1/DIMT1/RNMT/FTSJ3/NOP2/MRM2/TRMO/TGS1/ALKBH8/METTL14/MEPCE/WDR4/TFB2M/TRMT61A/LCMT2/TRMT10C	17
MF	GO:0004402	histone acetyltransferase activity	16/1573	53/16553	2.01934e-05	0.000658722	ING3/SRCAP/EP300/EPC1/NAA50/USP22/GTF3C4/TAF5L/EPC2/KANSL2/TADA1/KAT6B/BRPF1/KAT5/MCRS1/WDR5	16
MF	GO:0061733	peptide-lysine-N-acetyltransferase activity	16/1573	55/16553	3.37004e-05	0.00106269	ING3/SRCAP/EP300/EPC1/NAA50/USP22/GTF3C4/TAF5L/EPC2/KANSL2/TADA1/KAT6B/BRPF1/KAT5/MCRS1/WDR5	16
MF	GO:0004003	ATP-dependent DNA helicase activity	12/1573	34/16553	3.90209e-05	0.00119077	RECQL/DDX11/MCM6/XRCC5/NBN/MCM4/DHX9/G3BP1/CHD1/MCM7/XRCC6/DDX3X	12
MF	GO:0019843	rRNA binding	16/1573	57/16553	5.4632e-05	0.00161506	CIRBP/RPF1/DIEXF/FASTKD2/MRPS7/SBDS/MDM2/RNASEL/IMP4/UTP23/DDX21/RRS1/NPM1/DDX28/RPF2/FASTKD5	16
MF	GO:0008757	S-adenosylmethionine-dependent methyltransferase activity	30/1573	150/16553	6.6306e-05	0.00190077	NSUN2/METTL1/EED/DIMT1/RNMT/SETD6/DOT1L/FTSJ3/KMT5B/NOP2/PRDM2/RBBP5/EEF2KMT/DNMT3A/MRM2/TRMO/FBXO11/METTL14/MEPCE/SUV39H2/N6AMT1/WDR4/TFB2M/NSD1/TRMT61A/LCMT2/SETMAR/TRMT10C/WDR5/PRMT6	30
MF	GO:0001047	core promoter binding	32/1573	166/16553	8.10423e-05	0.00225488	NFYA/CRY1/CCAR1/REST/RRN3/SIRT1/EP300/HNF4A/TAF1C/UBTF/E2F3/NR3C1/KDM3A/SFPQ/HOXB3/PSPC1/SOX4/SOX9/MYBBP1A/H3F3B/DHX9/KLF4/HNRNPU/RUNX1/H2AFZ/NSD1/E2F7/CTNNB1/DHX36/NPM1/ZNF335/TOP1	32
MF	GO:0008135	translation factor activity, RNA binding	20/1573	84/16553	8.9862e-05	0.00242884	EIF5/GSPT1/EIF3J/EIF3B/EIF4H/EIF4G2/GTF2H3/EIF1B/EIF4G1/EEF1B2/ETF1/EIF2S1/DENR/EIF4E/EIF5B/GFM1/EIF1AX/EIF1AD/ABCF1/MCTS1	20
MF	GO:0016891	endoribonuclease activity, producing 5'-phosphomonoesters	10/1573	27/16553	0.000108319	0.00284637	ELAC2/POP4/DGCR8/MRPL44/DBR1/FEN1/RNASEH1/EXO1/RPP25/EDC3	10
MF	GO:0003688	DNA replication origin binding	7/1573	14/16553	0.000129904	0.00326303	DDX11/MCM10/MCM2/MCM5/GRWD1/DHX9/HSPD1	7
MF	GO:0017069	snRNA binding	12/1573	38/16553	0.000134522	0.00326303	SART3/CCNT2/GEMIN5/RBM22/NCBP2/SNRPB2/TOE1/PRPF4/HNRNPU/DDX21/SNRNP35/DDX39B	12
MF	GO:0098631	cell adhesion mediator activity	12/1573	38/16553	0.000134522	0.00326303	DSG2/RAB10/KRT18/EPCAM/ANXA1/ITGB1/PDLIM5/S100A11/ITGA2/BAIAP2/ANXA2/PKP3	12
MF	GO:0017025	TBP-class protein binding	9/1573	23/16553	0.000146818	0.00347225	PSMC4/PSMC5/PSMC6/PSMC1/AHR/PSMC2/GTF2A1/PSMC3/HNRNPF	9
MF	GO:0003743	translation initiation factor activity	14/1573	50/16553	0.000162509	0.0037496	EIF5/EIF3J/EIF3B/EIF4H/EIF4G2/EIF1B/EIF4G1/EIF2S1/DENR/EIF4E/EIF5B/EIF1AX/EIF1AD/MCTS1	14
MF	GO:0015197	peptide transporter activity	23/1573	108/16553	0.000171906	0.00387198	SEC62/TNPO3/TFRC/CDH17/XPO1/TNPO1/SLC15A1/TIMM9/KPNA3/KPNA1/VPS26A/CSE1L/TOMM40/SEC61G/XPO4/TIMM17A/SLC15A4/CHMP7/AP1S3/AP1G1/TIMM22/AP3S1/KPNA4	23
MF	GO:0008080	N-acetyltransferase activity	19/1573	82/16553	0.000195872	0.00429524	ING3/SRCAP/EP300/EPC1/NAA50/USP22/GTF3C4/NAT10/TAF5L/EPC2/KANSL2/TADA1/KAT6B/BRPF1/NAA15/KAT5/NAA20/MCRS1/WDR5	19
MF	GO:0004519	endonuclease activity	25/1573	123/16553	0.000199779	0.00429524	ELAC2/DIS3/RBBP8/POP4/PPP1R8/DGCR8/RNASEL/MRPL44/DBR1/G3BP1/ZC3H12C/EXOG/FEN1/APEX2/SETMAR/RNASEH1/EXO1/PGBD5/ZC3H12D/GEN1/RPP25/EDC3/PLD6/EME2/TSN	25
MF	GO:0005487	nucleocytoplasmic transporter activity	10/1573	29/16553	0.000215476	0.00452979	NUP160/XPO1/RBM22/CSE1L/NUP153/RAN/XPO4/NUP58/NUP35/NUP62	10
MF	GO:0000049	tRNA binding	14/1573	52/16553	0.00025581	0.00526078	NSUN2/METTL1/TRNT1/EARS2/TARS/RARS/DARS2/NAT10/ALKBH8/SSB/YARS2/CTU2/PSTK/YRDC	14
MF	GO:0140030	modification-dependent protein binding	24/1573	119/16553	0.000299987	0.00603804	MSL3/BAZ1B/BRD9/UFD1/ING3/L3MBTL2/ZMYND8/DNAJC2/MSH6/RBBP5/TNFAIP3/PHF19/TRIM24/ZBTB1/USP15/PWP1/CHD1/SQSTM1/VCP/WDR81/ING5/TAF7/WDR5/BRD2	24
MF	GO:0004518	nuclease activity	35/1573	201/16553	0.000312958	0.00616788	ELAC2/ASTE1/DDX1/DIS3/XRN2/RBBP8/POP4/SMG7/PPP1R8/DGCR8/TOE1/RNASEL/MRPL44/DBR1/ISG20L2/G3BP1/ZC3H12C/EXOG/FEN1/APEX2/SETMAR/RNASEH1/EXO1/PDE12/PGBD5/ZC3H12D/GEN1/RPP25/EDC3/PLD6/AEN/ERI2/EME2/DCLRE1A/TSN	35
MF	GO:0035257	nuclear hormone receptor binding	26/1573	134/16553	0.000326412	0.00630176	CRY1/MED17/FUS/SIRT1/EP300/PRPF6/DDX5/FOXP1/KDM3A/HMGN3/YWHAH/RAN/PCNA/TACC2/LEF1/TCF7L2/TRIP12/PPARGC1B/DCAF13/NSD1/SMAD3/CTNNB1/PPID/KAT5/TAF7/NUP62	26
MF	GO:0016853	isomerase activity	27/1573	142/16553	0.000355465	0.00672539	GLRX2/IDI1/PUS7/FKBP5/TSTA3/PPIF/PTGES3/TPI1/HMGCS1/GNPDA1/TMX4/DKC1/PPIL1/PPIG/TMX1/PMM2/RANBP2/GNPDA2/TRUB1/PDIA3/PGAM1/PPID/PUS1/TOP3A/PPIA/ERO1A/TOP1	27
MF	GO:0098632	cell-cell adhesion mediator activity	10/1573	31/16553	0.000399901	0.00741777	DSG2/RAB10/KRT18/EPCAM/ANXA1/PDLIM5/S100A11/BAIAP2/ANXA2/PKP3	10
MF	GO:0016779	nucleotidyltransferase activity	25/1573	130/16553	0.000484424	0.00881279	POLR3B/POLR1A/TRNT1/POLD3/USP14/TWISTNB/MTPAP/PTGES3/FAM46A/PAPD7/PAPOLG/CD3EAP/MOCS3/POLR1B/DKC1/MYBBP1A/TERF2/POLR2D/POLE3/POLR3A/CGAS/POLR1C/POLR2L/YRDC/PAPSS2	25
MF	GO:0003684	damaged DNA binding	15/1573	62/16553	0.000550296	0.00982227	UNG/XRCC5/EP300/RBBP8/NBN/GTF2H3/MSH6/RPA2/PCNA/TDG/DDB1/FEN1/HMGB1/XRCC6/DCLRE1A	15
MF	GO:0070717	poly-purine tract binding	8/1573	22/16553	0.000617831	0.0108235	DDX1/PABPC4/SYNCRIP/TRA2B/EIF4A3/HNRNPU/MCRS1/DDX3X	8
MF	GO:0008565	protein transporter activity	20/1573	97/16553	0.000689408	0.0117409	SEC62/TNPO3/TFRC/XPO1/TNPO1/TIMM9/KPNA3/KPNA1/VPS26A/CSE1L/TOMM40/SEC61G/XPO4/TIMM17A/CHMP7/AP1S3/AP1G1/TIMM22/AP3S1/KPNA4	20
MF	GO:0035613	RNA stem-loop binding	6/1573	13/16553	0.000695024	0.0117409	SNRPB2/DHX9/RC3H1/EPRS/EIF4A3/DDX3X	6
MF	GO:0003730	mRNA 3'-UTR binding	15/1573	64/16553	0.000787236	0.0130653	YBX3/GEMIN5/HNRNPC/CIRBP/DDX5/HNRNPA2B1/HNRNPR/RC3H1/HNRNPD/SERBP1/UTP23/CCT5/HNRNPU/RSL1D1/RBM4	15
MF	GO:0051427	hormone receptor binding	28/1573	158/16553	0.000900146	0.0144875	CRY1/MED17/PSMC5/FUS/SIRT1/EP300/PRPF6/DDX5/FOXP1/KDM3A/HMGN3/YWHAH/RAN/PCNA/TACC2/LEF1/TCF7L2/TRIP12/PPARGC1B/DCAF13/NSD1/SMAD3/CTNNB1/PPID/KAT5/TAF7/PTPN11/NUP62	28
MF	GO:0016407	acetyltransferase activity	20/1573	99/16553	0.000903555	0.0144875	ING3/SRCAP/EP300/EPC1/NAA50/USP22/GTF3C4/NAT10/TAF5L/EPC2/KANSL2/DLAT/TADA1/KAT6B/BRPF1/NAA15/KAT5/NAA20/MCRS1/WDR5	20
MF	GO:0032549	ribonucleoside binding	54/1573	370/16553	0.000956537	0.0150814	POLR3B/LSG1/GNAI3/RHOA/CDC42/SAR1A/RAB10/SEPHS1/RAB18/EIF5/GSPT1/SPAG1/URGCP/RHEB/GTPBP4/MTPAP/EFTUD2/RAB35/RTKN/RRAGC/RAB14/RASL11A/RAB22A/POLR1B/RAP1B/GNAI1/RASL11B/GNL3L/RAN/LANCL2/RRAS2/ARL8B/GNL2/TUBB2A/RAB1A/SRPRB/GUF1/EIF5B/GTPBP8/GNL3/CGAS/BMS1/NOLC1/TUBA1C/TSR1/ARF4/GFM1/RAP2B/SRPRA/ATL3/DRG1/TUBB4B/TUBB/NRAS	54
MF	GO:0070491	repressing transcription factor binding	14/1573	59/16553	0.00102301	0.0158651	DDX20/ZMYND8/RBBP8/TLE4/GMNN/NFYB/MYC/TCF7L2/EIF4E/GTF2A1/CTNNB1/KAT5/ZNF703/HMGB1	14
MF	GO:0043022	ribosome binding	13/1573	53/16553	0.00110184	0.016812	HSPA5/SEC61A1/GEMIN5/C1QBP/RPN2/ETF1/SBDS/EIF2S1/DENR/YTHDF1/NAA15/SRP68/YTHDF3	13
MF	GO:0016893	endonuclease activity, active with either ribo- or deoxyribonucleic acids and producing 5'-phosphomonoesters	10/1573	35/16553	0.00116407	0.0171421	ELAC2/POP4/DGCR8/MRPL44/DBR1/FEN1/RNASEH1/EXO1/RPP25/EDC3	10
MF	GO:0043175	RNA polymerase core enzyme binding	10/1573	35/16553	0.00116407	0.0171421	RRN3/RPRD1B/DHX9/HNRNPU/ZNF326/PCF11/NOLC1/LEO1/SPTY2D1/SCAF8	10
MF	GO:0008094	DNA-dependent ATPase activity	17/1573	80/16553	0.00118974	0.0171421	RECQL/DDX11/MCM6/XRCC5/NBN/MCM4/GTF2H3/MSH6/RFC3/ANXA1/DHX9/G3BP1/CHD1/MCM7/DHX36/XRCC6/DDX3X	17
MF	GO:0008187	poly-pyrimidine tract binding	8/1573	24/16553	0.00119596	0.0171421	U2AF2/PABPC4/HNRNPC/SSB/UHMK1/HNRNPU/HNRNPH1/MCRS1	8
MF	GO:0022884	macromolecule transmembrane transporter activity	7/1573	19/16553	0.00124535	0.0175836	TFRC/SIDT1/TOMM40/SEC61G/TIMM17A/HNRNPA3/TIMM22	7
MF	GO:0016018	cyclosporin A binding	5/1573	10/16553	0.0012896	0.0179406	PPIF/PPIG/PPID/PPIA/PPP3R1	5
MF	GO:0001882	nucleoside binding	54/1573	377/16553	0.00147247	0.0201877	POLR3B/LSG1/GNAI3/RHOA/CDC42/SAR1A/RAB10/SEPHS1/RAB18/EIF5/GSPT1/SPAG1/URGCP/RHEB/GTPBP4/MTPAP/EFTUD2/RAB35/RTKN/RRAGC/RAB14/RASL11A/RAB22A/POLR1B/RAP1B/GNAI1/RASL11B/GNL3L/RAN/LANCL2/RRAS2/ARL8B/GNL2/TUBB2A/RAB1A/SRPRB/GUF1/EIF5B/GTPBP8/GNL3/CGAS/BMS1/NOLC1/TUBA1C/TSR1/ARF4/GFM1/RAP2B/SRPRA/ATL3/DRG1/TUBB4B/TUBB/NRAS	54
MF	GO:0008143	poly(A) binding	6/1573	15/16553	0.0017157	0.0231865	DDX1/PABPC4/SYNCRIP/EIF4A3/HNRNPU/DDX3X	6
MF	GO:0004812	aminoacyl-tRNA ligase activity	11/1573	43/16553	0.00181339	0.0241615	EARS2/TARS/RARS/DARS/FARSB/DARS2/EPRS/YARS2/WARS/HARS/MARS2	11
MF	GO:0019207	kinase regulator activity	33/1573	206/16553	0.00198163	0.0260364	IBTK/CCNT2/GSTP1/TESC/PRKAR1A/FAM20A/LAMTOR3/FLRT3/APC/CDK4/PKIB/KLF4/WARS/IQGAP1/BCL10/CALM2/PIK3R1/MBIP/CASP3/SPRED1/GREM1/WDR81/YWHAG/MALT1/SFN/CDK5R1/SMCR8/NPM1/CIB1/HMGB1/GMFB/DDX3X/CCNL2	33
MF	GO:0070063	RNA polymerase binding	12/1573	50/16553	0.00206714	0.0267879	PKN2/CCNT2/RRN3/RPRD1B/DHX9/HNRNPU/ZNF326/PCF11/NOLC1/LEO1/SPTY2D1/SCAF8	12
MF	GO:0008139	nuclear localization sequence binding	8/1573	26/16553	0.00213918	0.0268776	TNPO3/TNPO1/BRAP/KPNA3/KPNA1/NUP153/NUP58/KPNA4	8
MF	GO:1904680	peptide transmembrane transporter activity	8/1573	26/16553	0.00213918	0.0268776	TFRC/CDH17/SLC15A1/TOMM40/SEC61G/TIMM17A/SLC15A4/TIMM22	8
MF	GO:0051082	unfolded protein binding	20/1573	106/16553	0.0021593	0.0268776	HSPA5/HSP90AA1/DNAJA1/PDRG1/DNAJB11/HSPA8/PTGES3/HSPA9/CANX/CCT7/HSPD1/SHQ1/CCT6A/CCT5/CCT2/HSP90B1/NPM1/TUBB4B/SRSF10/PPIA	20
MF	GO:0005048	signal sequence binding	11/1573	44/16553	0.00221364	0.0271962	TNPO3/TNPO1/BRAP/KPNA3/CEMIP/KPNA1/NUP153/NUP58/SRP68/TIMM22/KPNA4	11
MF	GO:0016410	N-acyltransferase activity	19/1573	99/16553	0.00224796	0.0272637	ING3/SRCAP/EP300/EPC1/NAA50/USP22/GTF3C4/NAT10/TAF5L/EPC2/KANSL2/TADA1/KAT6B/BRPF1/NAA15/KAT5/NAA20/MCRS1/WDR5	19
MF	GO:0042887	amide transmembrane transporter activity	9/1573	32/16553	0.00229829	0.0275213	TFRC/CDH17/SLC15A1/SLC38A7/TOMM40/SEC61G/TIMM17A/SLC15A4/TIMM22	9
MF	GO:0003924	GTPase activity	41/1573	276/16553	0.00266778	0.0312333	LSG1/GNAI3/RHOA/CDC42/RAB10/RAB18/EIF5/GSPT1/RHEB/GTPBP4/EFTUD2/RAB35/RRAGC/RAB14/RASL11A/RAB22A/RAP1B/GNAI1/RASL11B/GNL3L/RAN/RRAS2/ARL8B/GNL2/TUBB2A/RAB1A/GUF1/EIF5B/GNL3/BMS1/TUBA1C/TSR1/ARF4/GFM1/RAP2B/SRPRA/ATL3/TUBB4B/TUBB/NRAS/DDX3X	41
MF	GO:0031625	ubiquitin protein ligase binding	43/1573	293/16553	0.00269209	0.0312333	VCL/CUL3/HSPA5/CUL1/CASP8/UBE2A/XRCC5/DNAJA1/MUL1/PRKAR1A/YWHAE/HSPA8/TPI1/HSPA9/BLZF1/PRDX6/RPA2/SLF2/SNX9/BTBD3/APC/MDM2/DERL1/RIPK1/CUL4A/MAP1LC3B/BCL10/HSPD1/EGFR/UBASH3B/UBE2Z/SQSTM1/YWHAZ/VCP/ABTB2/CCT2/SMAD3/PA2G4/RNF34/UBE2N/ZNF746/BTBD6/TUBB	43
MF	GO:0035258	steroid hormone receptor binding	17/1573	86/16553	0.00270733	0.0312333	FUS/EP300/PRPF6/DDX5/FOXP1/KDM3A/YWHAH/RAN/PCNA/LEF1/PPARGC1B/DCAF13/NSD1/SMAD3/CTNNB1/PPID/KAT5	17
MF	GO:0005525	GTP binding	51/1573	362/16553	0.00278378	0.0317283	LSG1/GNAI3/RHOA/CDC42/SAR1A/RAB10/SEPHS1/RAB18/EIF5/GSPT1/SPAG1/URGCP/RHEB/GTPBP4/EFTUD2/RAB35/RTKN/RRAGC/RAB14/RASL11A/RAB22A/RAP1B/GNAI1/RASL11B/GNL3L/RAN/LANCL2/RRAS2/ARL8B/GNL2/TUBB2A/RAB1A/SRPRB/GUF1/EIF5B/GTPBP8/GNL3/CGAS/BMS1/NOLC1/TUBA1C/TSR1/ARF4/GFM1/RAP2B/SRPRA/ATL3/DRG1/TUBB4B/TUBB/NRAS	51
MF	GO:0019003	GDP binding	13/1573	59/16553	0.00310165	0.0349305	GNAI3/RAB10/RAB18/RHEB/RAB35/RRAGC/RAB14/RAB22A/RAP1B/GNAI1/RAN/ARL8B/RAP2B	13
MF	GO:0070034	telomerase RNA binding	7/1573	22/16553	0.00326962	0.036389	HNRNPC/GAR1/SMG7/DKC1/HNRNPU/DHX36/PINX1	7
MF	GO:0001054	RNA polymerase I activity	5/1573	12/16553	0.00344632	0.0379095	POLR1A/TWISTNB/POLR1B/POLR1C/POLR2L	5
MF	GO:0032550	purine ribonucleoside binding	51/1573	366/16553	0.00349233	0.0379741	LSG1/GNAI3/RHOA/CDC42/SAR1A/RAB10/SEPHS1/RAB18/EIF5/GSPT1/SPAG1/URGCP/RHEB/GTPBP4/EFTUD2/RAB35/RTKN/RRAGC/RAB14/RASL11A/RAB22A/RAP1B/GNAI1/RASL11B/GNL3L/RAN/LANCL2/RRAS2/ARL8B/GNL2/TUBB2A/RAB1A/SRPRB/GUF1/EIF5B/GTPBP8/GNL3/CGAS/BMS1/NOLC1/TUBA1C/TSR1/ARF4/GFM1/RAP2B/SRPRA/ATL3/DRG1/TUBB4B/TUBB/NRAS	51
MF	GO:0008175	tRNA methyltransferase activity	8/1573	28/16553	0.00358549	0.038544	NSUN2/METTL1/TRMO/ALKBH8/WDR4/TRMT61A/LCMT2/TRMT10C	8
MF	GO:0004540	ribonuclease activity	18/1573	96/16553	0.00376203	0.0399874	ELAC2/DIS3/XRN2/POP4/SMG7/PPP1R8/DGCR8/TOE1/RNASEL/MRPL44/DBR1/ISG20L2/FEN1/RNASEH1/EXO1/PDE12/RPP25/EDC3	18
MF	GO:0035064	methylated histone binding	12/1573	54/16553	0.00409734	0.042376	MSL3/ING3/L3MBTL2/ZMYND8/MSH6/RBBP5/PHF19/PWP1/CHD1/ING5/TAF7/WDR5	12
MF	GO:0140034	methylation-dependent protein binding	12/1573	54/16553	0.00409734	0.042376	MSL3/ING3/L3MBTL2/ZMYND8/MSH6/RBBP5/PHF19/PWP1/CHD1/ING5/TAF7/WDR5	12
MF	GO:0001883	purine nucleoside binding	51/1573	369/16553	0.00412114	0.042376	LSG1/GNAI3/RHOA/CDC42/SAR1A/RAB10/SEPHS1/RAB18/EIF5/GSPT1/SPAG1/URGCP/RHEB/GTPBP4/EFTUD2/RAB35/RTKN/RRAGC/RAB14/RASL11A/RAB22A/RAP1B/GNAI1/RASL11B/GNL3L/RAN/LANCL2/RRAS2/ARL8B/GNL2/TUBB2A/RAB1A/SRPRB/GUF1/EIF5B/GTPBP8/GNL3/CGAS/BMS1/NOLC1/TUBA1C/TSR1/ARF4/GFM1/RAP2B/SRPRA/ATL3/DRG1/TUBB4B/TUBB/NRAS	51
MF	GO:0097718	disordered domain specific binding	8/1573	29/16553	0.00454565	0.0462386	KEAP1/HSP90AA1/EZR/MDM2/PPIL1/CALM2/GJA1/CTNNB1	8
MF	GO:0008170	N-methyltransferase activity	17/1573	91/16553	0.00497275	0.0498426	EED/DIMT1/RNMT/SETD6/DOT1L/KMT5B/PRDM2/RBBP5/EEF2KMT/TRMO/FBXO11/SUV39H2/TFB2M/NSD1/SETMAR/WDR5/PRMT6	17
MF	GO:0034062	5'-3' RNA polymerase activity	10/1573	42/16553	0.00505803	0.0498426	POLR3B/POLR1A/TRNT1/TWISTNB/CD3EAP/POLR1B/POLR2D/POLR3A/POLR1C/POLR2L	10
MF	GO:0097747	RNA polymerase activity	10/1573	42/16553	0.00505803	0.0498426	POLR3B/POLR1A/TRNT1/TWISTNB/CD3EAP/POLR1B/POLR2D/POLR3A/POLR1C/POLR2L	10
